# Supplementary material for: Comparative Genomics Reveals Multipartite Genomes Undergoing Loss in the Fungal Endosymbiotic Genus Mycetohabitans
Source: Genome Biol Evol. 2025 Dec 1;17(12):evaf231. doi: 10.1093/gbe/evaf231 (PMC12696581; doi:10.1093/gbe/evaf231)
Supplement: evaf231_Supplementary_Data [file evaf231_supplementary_data.zip]

Archive with 5 entries (5 files):
- Supplementary Material.pdf
- Table S3_MycPlasmids_mobtyper_results.xlsx
- Table S5_Synteny_SharedGenes.xlsx
- Table S6_Pangenome.csv
- TableS8_BiosyntheticGeneClusters.xlsx
