# Supplementary material for: Comparative Genomics Reveals Multipartite Genomes Undergoing Loss in the Fungal Endosymbiotic Genus Mycetohabitans
Source: Genome Biol Evol. 2025 Dec 1;17(12):evaf231. doi: 10.1093/gbe/evaf231 (PMC12696581; doi:10.1093/gbe/evaf231)
Supplement: evaf231_Supplementary_Data [file evaf231_supplementary_data.zip › Table S6_Pangenome.csv]

unique_id	gene_cluster_id	bin_name	genome_name	gene_callers_id	num_genomes_gene_cluster_has_hits	num_genes_in_gene_cluster	max_num_paralogs	SCG	functional_homogeneity_index	geometric_homogeneity_index	combined_homogeneity_index	NCBI_PGAP_ACC	NCBI_PGAP	aa_sequence
1	GC_00000001	Core	B1	819	28	395	20	0	0.70536961	0.733274646	0.719051495			-----------------------------------------------------------------------------------MDFDLNAALNDYR-AYICALESCPQPAASAPPLR-PLSSGALINTSARRPTAYQDLPPELIERIGDYVPVQEVGNFSAVDRRTYHATQSRRLVYRYWQRANQVESLESINRILEEMDGALKDPAQHVEALEALRQRLKELPWDEQSEAFKRVYMAAQRIPKDGVRI---QKAMLC-TLDE--W--------LGLQRAEAFDFAHALAEQRGPGQDNVWRELAIALWSLPSSS---PAFIERYQVLLARLPSLSVAEQAELIPSLSGLLRRF-D---RT-NPSLSALHALLRDQALRLPPSYQGEAVGTLAVDAKVL…
2	GC_00000001	Core	B1	1616	28	395	20	0	0.70536961	0.733274646	0.719051495			-----------------------------------------------------------------------------------MDFDLNAALNDYP-AYVCALESCPQPAASATPPTLKPASGELANPLTSRPTTYHDLPPELIQQIGDYVPVQDVENFSAVDRRTYHAMQTRRLVYSYWQRANQAVSLASVNQLLNEMDGTLADPVQHVEPLDALRQRLQALPEAEQGEAFKRLFAAAQRIPKHGLQI---QKALML-MFRY--L--------PWSQRLEVFDFAHALVAQREPEQDNVWPALAIGLIDFNISS---PEFIERYQALSARLPSLNVSEQAELISVLVGLLGHLHS---GRAHPSQSAQYAFLCEQALRLPPSYQGVAVGALAEIIWVL…
3	GC_00000001	Core	B1	1610	28	395	20	0	0.70536961	0.733274646	0.719051495			-----------------------------------------------------------------------------------MDFDLNAALNDYQ-AYMCALESCSQPAASATPPTLKPASGELANPLTSRPTTYHDLPPELIQQIGDYVPVQDVENFSTVDRRTYHAMQTRRLVYSYWQRANQAVSLASVNQLLNEMDGTLADPVQHVEPLDALRQRLQALPEAEQGEAFKRLFAAAQRIPKHGLQI---QKALML-MFRY--L--------PWSQRLEVFDFAHALVAQREPEQDNVWPALAIGLIDFNIGS---PEFIERYQALLARLPSLNVSQQAELISVLVGLLGHLHS---DRAHPSKSAQYAFLCEQALRLPPSYQGKAVGSLADSIWVL…
4	GC_00000001	Core	B1	395	28	395	20	0	0.70536961	0.733274646	0.719051495			-----------------------------------------------------------------------------------MDFDLHAALNDYQ-AYMRALESCPQAAASAPPPTLKPASGELMSPSASRPTTYHDLPPELIQQIGDYVPVQDVGNFSAVDRRTYHAMHSRRVVYRYWQRANQVVSLASVNQLLKEMDGTLADPAQHVEPLEALRQRLEALPYREQGEAFKRMYAAAQRIPKDGVQI---QKALLLHSLRD--F--------HWSHSDELFDFAYAMAQRRAPEEENVWTELADSLESLLFGS---AEFVERYQALVARLASLRVSEQAELIPVLCRRMIHF-G---GS-DDRLPGLYAVLREHALELPPSHQGAPVGRLASAIWVL…
5	GC_00000001	Core	B1	2931	28	395	20	0	0.70536961	0.733274646	0.719051495			-----------------------------------------------------------------------------------MDFDLNALLNPFQ-SHTYVVDTRPKPAASAPPP---PSSGVLTNLPTRQLTTYRDLPPELIARIGEHLPVQDVMSFSTVDWRTYRAMETKREIYRYWQQARQTVSLESMNQLLDEMDGALKHPAQHAEPLDALRQRLQALPENEQVDAFKRVFATAQHIPQDGVRI---QKAMLP-TLRD--F--------PWHRRAELFDFVYAMAEQRSPGQDNIWTSLTSGLWALPFGT---PPFVERYQVLLARLPLLSVAEQAELTPELSDLLWHF-D---PT-DLRISGLYAVLREHALRLPLSHQGASVGTLAGNALVL…
6	GC_00000001	Core	B1	602	28	395	20	0	0.70536961	0.733274646	0.719051495			-----------------------------------------------------------------------------------MDFDLNAALNDYQ-VYMRALESCPQAAASAPPPALRPASGGLASPSASRPTTYHDLPPELIQQIGDYVPVQDVENFSAVDRRTYHAMHSRRVVHRYWQRANQVVSLASVNQLLNEMEGTLADPAQHVEPIEALRQRLEALPYRERGEAFKRMYAAAQRIPKDGVQI---QKALLLHSLHK--F--------HWSHRDELFDFAYAMAQRRAPEEDNVWTELADSLESLLFGS---AEFVERYQALVARLGSLRVSEQAELIPVLCLRMIHF-G---GG-DDRLPGLYAVLREHALQLPPSHQGASVGVLASFILFL…
7	GC_00000001	Core	B1	414	28	395	20	0	0.70536961	0.733274646	0.719051495			-----------------------------------------------------------------------------------MDFDLNAALNDYQ-AYICALELYPQTAASAPPPTLKPASGGLANPLASRPTTYHGLPLELIQQIGDYVPVQDVGNFSAVDRRTYHAMHSRRVVYRYWQRANQVASLASVNQLLNEMDGTLADPAQHVEPLEALRQHLEALPYREQGEAFKRIYAAAQRIPKDGVQI---QKALLLHSLRD--F--------HWSHRDELFDFAYARAQRRAPEEENVWTELAESLGSLLFGS---PEFVERYQALVARLASLRVSEQAELIPVLCLRMIHF-G---GS-DDPRPELYAVLFGQALQLPPSVQGASVGMLASFIWVL…
8	GC_00000001	Core	B1	260	28	395	20	0	0.70536961	0.733274646	0.719051495			------------------------------------------------------------------------------------------------------------------------------------------MPPELIARIGDYVPIQDVTSFATVDRRTYHAMQARRLVHRYWQRANQAVSLASVNQLLDEMGGALSNPAQHIEPIDALSQRLRALPEAERVEAFKCVFAAAERIPQDGVRI---QKALLR-TFLD--F--------PLSRRVELFDFAYAMAQRRAPGQDNIWAELADSLQCLSLRS---SFAEQRYQALLARLASLRVSEQAELIPALSSLLLYF-N---KT-DPRVPERYALLRGHALQLPPSHQGASVGMLARVVEIL…
9	GC_00000001	Core	B1	307	28	395	20	0	0.70536961	0.733274646	0.719051495			-----------------------------------------------------------------------------------MDFDLHAALNDYP-AYVCALESCPQPAASASPPTLKPASGGLVNPSASRPTTYHNLPSELIQQIGDYVPVQDVGNFSAVDRRTYHAMHSRRVVYRYWQRANQVVSLASVNQLLNEMDGTLAHPAQHIEPLEALRQHLDALPYHEQGEAFKRIYAAAQRIPKDGVQI---QKALLLYSLPG--F--------NWNHRDELFDFAYAMAQRRAPQEDNVWTELANCLIFLLAGS---AEFVERYQALVARLGSLRVSEQAELIPVLCRQMLGF-G---RR-DDRLPGLYAVLREHALQLPRSVQGASIGMLASAIWVL…
10	GC_00000001	Core	B1	238	28	395	20	0	0.70536961	0.733274646	0.719051495			-----------------------------------------------------------------------------------MDFGLNAALNDYQ-AYMCALESCPQPAASAPPPTLKPASGALANPLASRPTTYHDLPPELIQQIGDYVPVQDVGNFSAVDRRTYHAMHSRRVVYRYWQRANQAVSLASVNQLLKEMDGTLADPAQHVEPIEALRRRLEALPYRERGEAFKRMYAAAQR-----------NSTSLT----------------RWRS---------------------------------------------------------------------------------GV-RPR----------------------------------…
11	GC_00000001	Core	B1	243	28	395	20	0	0.70536961	0.733274646	0.719051495			-----------------------------------------------------------------------------------MDFDLHAALNDYQ-AYMCALESCPQAAASAPPPTLKPASGALANPLASRPTTYHDLPPELIQQIGDYVPVQDVGNFSAVDRRTYHAMHSRRVVYRYWQRANQAVSLASVNQLLKEMDGTLADPAQHVEPIEALRRRLEALPYRERGEAFKRMYAAAQR------------------------------------------------------------------------------------------------------------------N---ST--------------------------------------…
12	GC_00000001	Core	B1	283	28	395	20	0	0.70536961	0.733274646	0.719051495			#NAME?
13	GC_00000001	Core	B1	402	28	395	20	0	0.70536961	0.733274646	0.719051495			------------------------------------------------------------------------------MLSLPMDFDLNAALNDYQ-AYTCALEARPTPAASAPPPP-QLPSAAWANPPAKRPTTYQDLPSEVIARIGDYVPVQDVMSFATVDRRTYYAMQTRRLVHSYWQRAKQAVTFESINRLLDEMDGTLADPAQHAEPLDALCQRLRALHSADRGDVFKRLFAAAQRIPQDGVQI---QKALLL-MHRD--F-------TYERERIELFDFAYTLAEQREPGQDNVWPELALGLSNFSPDTPETPHFAQWYYAILARLPSLSVAEQAQIIPTLARLLSKF-R---QP-DSRISELYTLLHDYALRLPPSHQGASVGALASYVWRF…
14	GC_00000001	Core	B1	2049	28	395	20	0	0.70536961	0.733274646	0.719051495			------------------------------------------------------------------------------MLGLPMDFDLNAALNDYQ-TYICALEARPTPAASSPPPP-QLPSAAWANPSAKRPTTYQDLPSEVIARIGDYVPVQDVMSFATVDRRTYYAMQTRRLVHSYWQRAKQAVTFQSIHRLLDEMDGTLADPAQYAEPLDALCQRLKML-KAGRTRVFKRLFAAAQRIPQDGVQI---QKALLL-MYRD--L------ISYEREWMELFDFAYALAEQRKPGQDNVWPELALGLSNFSPDTPETPHFAQWYYAILARLPSLSVAEQAQIIPTLARVLNKF-N---KA-DPRIPELYTLLHDYALRLPPSHQGASVGALASYVWRF…
15	GC_00000001	Core	B1	2430	28	395	20	0	0.70536961	0.733274646	0.719051495			------------------------------------------------------------------------------MLSLPMDFDLNAALNDYQ-AYICALEARPTPAASAPPPP-QPPSAAWANSSAKRPATYQDLPSEVIARIGDYVPVQDVMAFATVDRRTYYAMQTRRLVHSYWQRAKQAVSHESISQLLDEMDGTLANPAQHVEPMEALCQRLRALHSADRGDVFKRLFAAAQRIPQGGMQI---QKALLL-MHRA--F-------TYEREWMELFDFAYTLAEQREPGQDNVWPELALGLSNFSPDTPETPHFAQWYNAILARLPSLSVAEQAQIIPTLTRLLHKF-R---PE-DPRIPELYTLLHNYALHLPPSHQGASAGALASCVWRL…
16	GC_00000001	Core	B1	2435	28	395	20	0	0.70536961	0.733274646	0.719051495			------------------------------------------------------------------------------MLGLPMDFDLNAALNDYQ-AYICALEARPTPAASAPPPP-QPPSAAWVNSSAKQPTAYQDLPSEVIARIGDYVPVQDVMAFATVDRRTYYAMQTRRLVHSYWQRAKQAVTFQSIHRLLDEMDDTFADPAQYADPLDALCQRLKTL-KAGRTRVFKRLFAAAQRIPQDGVQI---QKALLL-MHRD--F-------TYEREWMELFDFAYALAEQHEPGQDNVWPELALGLSNFSIDTPETPHFAQWYDKILARLPSLSVAEQAQIIPTLTLLLDKF-S---QA-DPRIPELYTLLHDYALRLPPSYQGASVGALASYVWRF…
17	GC_00000001	Core	B1	239	28	395	20	0	0.70536961	0.733274646	0.719051495			-----------------------------------------------------------------------------------------------------------------------------------------------------------------------------------------------------------------------------------------------------------------------------------------------------------------------MFGS---AEFVERYQALVARLGSLRVSEQAELIPVLCRQMIRF-R---GS-DSRRPGLYAVLREHALQLPPSHQGTSVGMLASAIWVL…
18	GC_00000001	Core	B1	242	28	395	20	0	0.70536961	0.733274646	0.719051495			-----------------------------------------------------------------------------------------------------------------------------------------------------------------------------------------------------------------------------------------------------------------------------------------------------------------------MFGS---AEFVERYQALVARLGSLRVSEQAELIPVLCRQMIRF-R---GS-DSRRPGLYAVLREHALQLPPSHQGTSVGMLASAIWVL…
19	GC_00000001	Core	B10	941	28	395	20	0	0.70536961	0.733274646	0.719051495			-----------------------------------------------------------------------------------MDFDLNAALNDYR-AYICALESCPQPAASAPPRQ-PSASGALMNTSSSRPTTYQDLPPELFERIGDYVPVQDVGNFSAVDRRTYHATQSRRLVYRYWQQANQVESLESINRILEEMDGALKDPAQHVEALEALRQRLKELPWDEQSEAFKRVYVAAQRIPKDGVRI---QKAMLC-TLDE--L--------LGLQRAEAFDFAHALAEQRGPGQDNVWRELAIALWSLPSGS---LKLIERYQVLLARLPSLSVAEQAELIPSLSSLLWRL-DDRVRT-NPSPSALHAVLRDHALRLPPSYQGEAIGKLAVNANVL…
20	GC_00000001	Core	B10	943	28	395	20	0	0.70536961	0.733274646	0.719051495			-----------------------------------------------------------------------------------MDFDLNAALNDYR-AYICALESCPQPAASAPPRQ----------PSASRPTTYQDLPPELIERIGDYVPMQDVGNFSAVDRRTYHTMQSQRLVYRYWQQANQVESLESINRILEEMDSALKDPAQHVEPLEALRQRLKKLPWDEQTEAFKRVYAAAQRIPKDGVRI---QKAMLC-MFRE--L--------LGLQRAEAFDFAHALAEQRGPGQDNVWRELAIALCSLLTGS---PALIERYQVLLARLPSLSVAEQAELIPSLSDLLWRF-G---RA-NPSLSALHAILRDQALRLPPSYQGEAVGTLAVDANVL…
21	GC_00000001	Core	B10	896	28	395	20	0	0.70536961	0.733274646	0.719051495			-----------------------------------------------------------------------------------MDFDLNAALSDYP-AYVCALESCPQPAASAAPPTLKPASGELANPLISRPTTYHDLPPELIQQIGNYVPVQDVENFSAVDRRTYHAMQTRRLVYSYWQRANQAVSLASVNQLLNEMDDTLADPVQHVEPLEALRQRLQALPEAEQGEAFKRLFAAAQRIPKHGLQI---QKALML-MFRY--L--------PWSQRLEVFDFAHALVAQREPEQDNVWPALAIGLIDFNIGS---PEFIERYQALLARLPSLNVSQQAELISVLVGLLGHLHS---DRAHPSKSAQYAFLCEQALRLPPSYQGKAVGSLADSIWVL…
22	GC_00000001	Core	B10	2639	28	395	20	0	0.70536961	0.733274646	0.719051495			-----------------------------------------------------------------------------------MDFDLNAALNDYQ-AYICALELYPQAAASAPPPTLKPASGGLANPLASRPTTYHDLPLELIQQIGDYVPVQDVGNFSAVDRRTYHAMHSRRVVYRYWQRANQVVSLASVNQLLKEMDGTLADPAQHVEPIEALRQRLEALPYREQGEAFKRIYAAAQRIPKDGVQI---QKALLLHSLRD--F--------HWSHRDELFDFAYAMARRRAPEEENVWTELADSLESLLFGS---PEFVERYQALVARLASLRMSEQAELIPVLCLRMIHF-G---GS-DDRIPGLYAVLREQALQLPLSHQGASVGMLAMAIFFL…
23	GC_00000001	Core	B10	2611	28	395	20	0	0.70536961	0.733274646	0.719051495			-----------------------------------------------------------------------------------MDFDLNAALNDYQ-AYMRALESCPQAAASAPPPTLKPASGGLASPSASRPTTYHDLPLELIQQIGDYVPVQDVGNFSAVDRRTYHAMHSRRVVYRYWQRANQVVSLASVNQLLNEMDGTLADPAQHVKPLEALRQRLEALPYRERGEAFKRMYAAAQRIPKDGVQI---QKALLLHSLRD--F--------HWSHRDELFDFAYAMAQRRAPEEENVWTELADSLESLLFGS---AEFVERYQALVARLASLRVSEQAELIPVLCLRMIHF-G---GS-DDRLPGLYAVLHGQALQLPPSVQGASVGMLASFIWVL…
24	GC_00000001	Core	B10	2174	28	395	20	0	0.70536961	0.733274646	0.719051495			----------------------------------------------------------------------------------------------------------------------------------------------MITRIGKYLPIQDVMPFSTVDWRTYRAMQTERQIYRYWQQAKQTVSLESMNQLLDEMDDTLKNPTQQAAPIDALCQRLQTLPENEQVDAFKRVFAAAQRIPQDGVRI---QKAMLL-TLRD--F--------PWHQRFELFDFAYAMAERRSPGPDNIWTNLASGLWALPFGT---PQFAERYQELLARLPLLSMAEQAELIPELSGLLFNF-N---EV-DPRISGLYAVLREHALRLPPSYQGAPVGALAGDTWVL…
25	GC_00000001	Core	B10	2520	28	395	20	0	0.70536961	0.733274646	0.719051495			-----------------------------------------------------------------------------------MDFDLHAALNDYP-AYVCALESCPQPAASAPPPTLKPASGGLVNPSASRPTTYHNLPSELIQQIGDYVPVQDVGNFSAVDRRTYHAMHSRRVVYRYWQRANQVVSLASVNQLLNEMDGTLAHPAQHIEPLEALRQHLDALPYHEQGEAFKRIYAAAQRIPKDGVQI---QKALLLYSLPG--F--------NWNHRDELFDFAYAMAQRRAPQEDNVWTELANCLIFLLAGS---AEFVERYQALVAQLGSLRVSEQAELIPVLCRQMLGF-G---RR-DDRLPGLYAVLREHALQLPRSVQGASIGMLASAIWVL…
26	GC_00000001	Core	B10	2596	28	395	20	0	0.70536961	0.733274646	0.719051495			-----------------------------------------------------------------------------------MDFDLHAALNDYQ-AYMRALESCPQAAASAPPPTLKPASGALANPLASRPTTYHDLPLELIQQIGDYVPVQDVGNFSAVDRRTYHAMHSRRVVYRYWQRANQAVSLASVNQLLKEMDGTLADPAQHVEPIEALRQRLEALPYREQGEAFKRMYAAAQRIPKDGVQI---QKALLLHSLRD--F--------HWSHRDELFDFAYAMAQRRAPEEENVWTELADSLESLLFGS---AEFVERYQALVARLASLRVSEQAELIPVLCRRMIHF-G---GS-DDRLPGLYAVLREHALQLPSSHQGASVGMLANAIWVL…
27	GC_00000001	Core	B10	2178	28	395	20	0	0.70536961	0.733274646	0.719051495			-----------------------------------------------------------------------------------MR-----------------------------------------------------------------------------------------------------------------------------------------------------------------------RKTLQL---------------------------------------------------------------------------------------------------------------------------------------------…
28	GC_00000001	Core	B10	2496	28	395	20	0	0.70536961	0.733274646	0.719051495			#NAME?
29	GC_00000001	Core	B10	2472	28	395	20	0	0.70536961	0.733274646	0.719051495			------------------------------------------------------------------------------------------------------------------------------------------MPSELIARIGDYVPIQDVTSFATVDRRTYHAMQARRLVHRYWQRANQAVSLASVNQLLDEMGGALSNPAQHIEPIDALSQRLRALPEAERVEAFKCVFAAAERIPQDGVRI---QKALLR-TFLD--F--------PLSRRVELFDFAYAMAQRRAPGQDNIWAELADSLQCLSLRS---SFAEQRYQALLARLASLKVYEQAKLIPVLSNLLIYF-N---KT-DSRVPERYALLHRHALQLPPSHQGASVGMLARVVQIL…
30	GC_00000001	Core	B10	2604	28	395	20	0	0.70536961	0.733274646	0.719051495			-----------------------------------------------------------------------------------MDFDLNAALNDYQ-TYICALEARPTPAASAPPPP-QPPSAAWANSSAKRPATYQDLPSEVIARIGDYVPVQDVMPFATVDRCTYYAMQTRRLVHSYWQRAKQAVTFESINRLLDEMDGTLADPAQHAEPLDALCQRLRALHSADRGDVFKRLFAAAQRIPQDGVQI---QKALLL-MHRD--F-------TYERERIELFDFAYALAEQRKPGQDNVWPELALGLSNFSPDTPETPHFAQWYYAILARLPSLSVAEQAQIIPTLTRVLNKF-N---KA-DPRIPELYTLLYDYALRLPPSHQGASVGALASYVWRF…
31	GC_00000001	Core	B10	2567	28	395	20	0	0.70536961	0.733274646	0.719051495			------------------------------------------------------------------------------MLGWPMDFDLNAALNDYQ-AYICALEARPTPAASAPPPP-QLPSAAWANPSAKRPATYQDLPSEVIARIGDYVPVQDVMSFATVDRRTYYAMQTRRLVHSYWQRAKQAVTFESINRLLDEMDGTLADPAQHAEPMEALCQRLRALHSADRGDVFKRLFAAAQRIPQDGVQI---QKALLL-MHRD--F-------TYERERIELFDFAYALAEQREPGQDNVWPELALGLSNFSPDTPETPHFAQWYYAILARLPSLSVAEQAQIIPTLARVLNKF-N---KA-DPRIPELYTLLYDYALRLPPSHQGASVGALASYVWRF…
32	GC_00000001	Core	B10	1701	28	395	20	0	0.70536961	0.733274646	0.719051495			------------------------------------------------------------------------------MLSLPMDFDLNAALNDYQ-TYICALEARPTPAASASPPP-QPLSAAWANPSAKQPATYQDLPNEVIARIGDYVPVQDVMSFATVDRRTYYAMQTRRLVHSYWQRAKQAVSHESISQLLDEMDGTLANPAQHVEPMEALCQRLRALHSADRGDVFKRLFAAAQRIPQDGMQI---QKALLL-MHRA--F-------TYEREWMELFDFAYTLAEQREPGQDNVWPELALGLSNFSPDTPETPHFAQWYNAILARLPSLSVAEQAQIIPTLTRLLDKF-R---PD-NPRIPELYTLLHDYTSRLPPSHQGASVGALASYVWRF…
33	GC_00000001	Core	B10	2597	28	395	20	0	0.70536961	0.733274646	0.719051495			---------------------------------------------------------------------------------------------------------------------------------------------------------------------------------------------------------------------------------------------------------------------------------------------------------------------------------------------------------------------------------------------------------------…
34	GC_00000001	Core	B10	1354	28	395	20	0	0.70536961	0.733274646	0.719051495			---------------------------------------------------------------------------------------------------------------------------------------------------------------------------------------------------------------------------------------------------------------------------------------------------------------------------------------------------------------------------------------------------------------…
35	GC_00000001	Core	B12	1943	28	395	20	0	0.70536961	0.733274646	0.719051495			-----------------------------------------------------------------------------------MDFDLNAALNDYQ-AYICALESCPQPAASALPPTLKPASGELAKPLTSRPTTYHDLPSELIQQIGNYVPVQDVENFSAVDRRTYHAMQTRRLVYRYWQRANQAVSLASLNQLLNEMDGTLADPVQHVEPLDALRQRLQALPEAEQGEAFKRLFAAAQRIPKHGLQI---QKALML-MFRY--L--------PWVQRLEVFDFAHALVAQRGPEQDNVWPALAIGLIDFNIGS---PEFIERYQALLARLPSLNVSEQAELISVLVGLLGHLHS---GRAHPSQSAQYAFLCEQALRLPPSYQGMAVGALAEIIWVL…
36	GC_00000001	Core	B12	384	28	395	20	0	0.70536961	0.733274646	0.719051495			-----------------------------------------------------------------------------------MDCDLNAALNDYQ-VYMRALESCPQAAASAPPPTLKPASGGLASPSASRPTTYHDLPPELIQQIGDYVPVQDVGNFSAVDRRTYHAMHSRRVVYRYWQRANQVVSLASVNQLLKEMDGTLADPAQHVEPLDALRQRLEALPYRERGEAFKRVYAAAQRIPKDGVQI---QKALLLHSLRD--F--------HWSHRDELFDFAYALAERRAPEEDNVWMELADSLESLLFGS---AEFVERYQALVARLASLRVSEQAELIPVLCRRMIHF-G---GS-DDRLPGLYAVLREHALQLPSSHQGASVGMLANAIWVL…
37	GC_00000001	Core	B12	378	28	395	20	0	0.70536961	0.733274646	0.719051495			-----------------------------------------------------------------------------------MDFDLNTALNDYQ-AYICALELYPQAAASAPPPTLKPASGALANPLASRPTTYHDLPLELIQQIGDCVPVQDVGNFSAVDRRTYHAMHSRRVVYRYWQRANQVVSLASVNQLLNEMDGTLADPAQHVEPIEALRQRLEALPYREQGEAFKRMYAAAQRIPKDGVQI---QKALLLHSLRG--F--------HWSHSDELFDFAYAMAQQRAPEEDNVWTELADSLELLLFGS---VEFVERYQALVARLASLRVSEQAELIPVLCLRMIHF-G---GS-DDRLPGLYAVLHGQALQLPPSVQGASVGMLASFIWVL…
38	GC_00000001	Core	B12	410	28	395	20	0	0.70536961	0.733274646	0.719051495			-----------------------------------------------------------------------------------MDCDLNAALNDYQ-AYICALELYPQAAASASPPTLKPASGGLANPLASRPTTYHDLPLELIQQIGDYVPVQDVGNFSAVDRRTYHAMHSRRVVYRYWQRANQAVSLASVNQLLSEMGSTLVDSAQHVEPLDALRQRLEALPYRERGEAFKRVYAAAQRIPKDGVQI---QKALLLHSLSD--F--------HWSHRDELFDFAYAMAQRRAPEEENVWTELADSLRFLLFGS---PEFVERYQALVARLASLRMSEQAELIPVLCLRMIHF-G---GS-DDRIPGLYAVLREQALQLPLSHQGASVGMLAMAIFFL…
39	GC_00000001	Core	B12	255	28	395	20	0	0.70536961	0.733274646	0.719051495			-----------------------------------------------------------------------------------MDFDLNAALNYPA-SYVCAGQTGQRPAASTPPRP--RCDDALTCSSSTRPTTYDDLPPELIARIGDYVPIQDVTSFATVDRRTYHAMQARRLVHRYWQRANQAVSLASVNQLLDEMGGALSNPAQHIEPIDALSQRLRALPEAERVEAFKCVFAAAERIPQDGVRI---QKALLR-TFLD--F--------PLSRRVELFDFAYAMAQRRAPGQDNIWAELADSLQCLSLRS---SFAEQRYQALLARLASLRVSEQAELIPALSSLLLYF-N---KT-DPRVPERYALLRGHALQLPPSHQGASVGMLARVVEIL…
40	GC_00000001	Core	B12	279	28	395	20	0	0.70536961	0.733274646	0.719051495			#NAME?
41	GC_00000001	Core	B12	1514	28	395	20	0	0.70536961	0.733274646	0.719051495			------------------------------------------------------------------------------MLGLPMDFDLNAALNDYQ-TYICALEARPTPAASAPPPP-QLPSAAWANPSAKRPTTYQDLPSEVIARIGDYVPVQDVMPFATVDRRTYYAMQTRRLVHSYWQRAKQAVTFESIHRLLDEMDGTLTDPAQYAEPMEALCQRLRASHSADRSDVFKRLFAAAQRIPQDGVQI---QKVLLL-MYRD--L------ISYERVWMELFDFAYTLAEQREPGQGNVWPELALGLSNFSIDTPETPHFAQWYDKILARLPSLSVAEQAQIIPTLTRVLNKF-N---QA-DPRIPELYTLLHDYALRLPPSHQGASVGALASYVWRF…
42	GC_00000001	Core	B12	1046	28	395	20	0	0.70536961	0.733274646	0.719051495			-----------------------------------------------------------------------------------MDFDLNAALNDYQ-AYICALEARPTPAASAPPPP-QPPSAAWANSSAKRPATYQDLPSEVIARIGDYVPVQDVMAFATVDRRTYYAMQTRRLVHSYWQRAKQAVSHESISQLLDEMDGTLANPAQHVEPMEALCQRLRALHSADRGDVFKRLFAAAQRIPQGGMQI---QKALLL-MHRA--F-------TYEREWMELFDFAYTLAEQREPGQDNVWPELALGLSNFSPDTPETPHFAQWYNAILARLPSLSVAEQAQIIPTLTRLLHKF-R---PE-DPRIPELYTLLHNYALHLPPSHQGASAGALASCVWRL…
43	GC_00000001	Core	B12	1043	28	395	20	0	0.70536961	0.733274646	0.719051495			------------------------------------------------------------------------------MLGLPMDFDLNAALNDYQ-AYICALEARPTPAASAPPPP-QPPSAAWVNSSAKQPTAYQDLPSEVIARIGDYVPVQDVMAFATVDRRTYYAMQTRRLVHSYWQRAKQAVTFQSIHRLLDEMDDTFADPAQYADPLDALCQRLKTL-KAGRTRVFKRLFAAAQRIPQDGVQI---QKALLL-MHRD--F-------TYEREWMELFDFAYALAEQREPGQDNVWPELALGLSNFSIDTPETPHFAQWYDKILARLPSLSVAEQAQIIPTLTLLLDKF-S---QA-NPRIPELYTLLHDYALRLPPSHQGASVGALASYVWQL…
44	GC_00000001	Core	B12	354	28	395	20	0	0.70536961	0.733274646	0.719051495			------------------------------------------------------------------------------MLSLPMDFDLNAALNDYQ-TYICALEARPTPAASAPPPP-QLPSAAWANPPAKQPTTYQDLPSEVIARIGDYVPVQNVMAFATVDRRTYYAMQTRRLVHSYWQRAKQAVTFQSIHRLLDEMDDTFADPAQYAAPLDALCQRLKTL-KAGRTRVFKRLFAAAQRIPQDGVQI---QKALLL-MHRD--F-------TYEREWMELFDFAYALAEQREPGQDNVWPELALGLSNFSIDTPETPHFAQWYDAILARLPSLSVAEQAQIISTLARVLNKF-D---KA-DPRIPELYTLLYDYASRLPPSHQGASVGALASYVWRF…
45	GC_00000001	Core	B12	2899	28	395	20	0	0.70536961	0.733274646	0.719051495			------------------------------------------------------------------------------------------------------------------------------------------------------------------------------------------------------------------------------------------------------------------------------------------------MAQRRAPQEDNVWTELADSLELLLFGS---AEFVERYQALVARLASLRVSEQAELIPVLCRQMIRF-R---GS-DNRRPGLYAVLREHALQLPPSVQGASVGMLASAIWVL…
46	GC_00000001	Core	B12	239	28	395	20	0	0.70536961	0.733274646	0.719051495			------------------------------------------------------------------------------------------------------------------------------------------------------------------------------------------------------------------------------------------------------------------------------------------------MAQRRAPEEGNVWTELADSLELLLFGS---AEFVERYQALVARLGSLRVSEQAELIPVLCRQMIRF-R---GS-DSRRPGLYAVLREHALQLPPSHQGTSVGMLASAIWVL…
47	GC_00000001	Core	B12	240	28	395	20	0	0.70536961	0.733274646	0.719051495			------------------------------------------------------------------------------------------------------------------------------------------------------------------------------------------------------------------------------------------------------------------------------------------------MAQRRAPEEENVWTELADSLELLLFGS---AEFVERYQALVARLGSLRVSEQAELIPVLCRQMIRF-R---GS-DSRRPGLYAVLREHALQLPPSHQGTSVGMLASAIWVL…
48	GC_00000001	Core	B12	1940	28	395	20	0	0.70536961	0.733274646	0.719051495			---------------------------------------------------------------------------------------------------------------------------------------------------------------------------------------------------------------------------------------------------------------------------------------------------------------------MLTCGS------------------------------------------------------------------------------------…
49	GC_00000001	Core	B12	304	28	395	20	0	0.70536961	0.733274646	0.719051495			------------------------------------------------------------------------------------------------------------------------------------------------------------------------------------------------------------------------------------------------------------------------------------------------------------------------------------------------MSEQAELIPVLCRQMLGF-G---RR-DDRLPGLYAVLREHALQLPRSVQGASIGMLASAIWVL…
50	GC_00000001	Core	B13	1060	28	395	20	0	0.70536961	0.733274646	0.719051495			-----------------------------------------------------------------------------------MDFDLNAALNDYS-AYIRALESCPQPAASVPPPR-QPLSSALANTSASRPTTYHDLPPELIERIGDYVPVQDVKNFSVVNRRTYHAMQTRQLVYRYWQRANQAVSLASINQLLNEMDGTLADPAQHVEPIDALRQRLQALPEAEQGEAFKRLFAAAQRIPKHGLPI---QKALML-RFRY--L--------PWYQRLEVFDFAHALVAQREPEQDNVWPALAIGLIDFNIGS---PEFIERYQAILARLPSLNVSQQAELISALSGLLGHLHS---DMTHPSLTAQYAILCEQALRLPPAYQGVAVGALAESIWVL…
51	GC_00000001	Core	B13	2565	28	395	20	0	0.70536961	0.733274646	0.719051495			-----------------------------------------------------------------------------------MDFDLNAALNDCQ-AYMCALESCPQPAASAPPPTLKPASGGLANLPANRPTTYHDLPPELIQQIGDYVPVQDVGNFSAVDRRTYHAMQSRHSVYRYWQRANQAVSLASVNQLLNEMDGTLADPAQHVEPLDALRQRLQALPEAERGEAFKRMYAAAQRIPKDGVQI---QKALLLHSLRD--F--------QWNQRVELFDFAYAMAQQRAPEQDNVWAELADSLNFFLLRS---PEVVERYQALVARLASLRMSEQAELIPALCRRMLHV-G---GSGNDRLLGLYAVLREHALQLPPSHQGASVGMLASAIWIF…
52	GC_00000001	Core	B13	250	28	395	20	0	0.70536961	0.733274646	0.719051495			-----------------------------------------------------------------------------------MDFDLHAALNDYQ-AYMYALESCPQPAASAPPPILKPASGGLASPSASRPTTYHDLPRELIEQIGDYVPVQDVGNFSAADRRTYHAMQSRRVVYRYWQRANRAVSLASVNQLLSEMDGTLADPAQHVEPLDALRQRLEALPYREQGEAFKRMYAAAQRIPKDGVQI---QKALLLHSLRD--F--------HWSHRDELFDFAYAMAQRRAPEEDNVWTELADSLRFLLFGS---AEFIERYQALVARLASLRMSEQAELIPVLCRRMVHF-A---GS-NDRLPGLYAVLREQALQLPPSHQGESVGMLASAIWVL…
53	GC_00000001	Core	B13	2242	28	395	20	0	0.70536961	0.733274646	0.719051495			-----------------------------------------------------------------------------------MDFDLHAALNDCQ-AYMYALEPCPQPAASTPPPILKPASGGLTSPSASRPTTYHDLPRELIERIGDYVPVQDVGNFSVVDRRTYHAMQSRRLVYRYWQRADQAVSLASVNQLLSEMDGTLADPAQHVEPLDALRQRLEALPYRERGEAFKRVYAAAQRIPKDGVQI---QKALLLHSLRD--F--------HWSHRDELFDFAYAMAQRRAPEEDNVWTELADSLKFLLFGS---AEFVKRYQTLVARLASLRVSEQAELIPVLCLRMIHF-G---GS-DDRIPGLYAVLREQALQLPPSHQGESVGMLASFILFL…
54	GC_00000001	Core	B13	2455	28	395	20	0	0.70536961	0.733274646	0.719051495			#NAME?
55	GC_00000001	Core	B13	249	28	395	20	0	0.70536961	0.733274646	0.719051495			------------------------------------------------------------------------------MLSLPMDFDLNAALNDYQ-AYICALEARPAPASSAAPPP-QPSNAALTPLLTKQPTTYQDLPTEIIARIGDYVPVQDVMPFATVDRRTYHAMQTRRLVHSYWQRAKQAVTFQSIHRLLDEMDGTFADPAQYADPLDALCQRLKTL-EAGRTRVFKRLFAAAQRIPQDGVQI---QKALLL-MHRD--F-------TYEREWMELFDFAYALAEQREPGQDNVWPELALGLSNFSLDTPETPTFAQWYYKILARLPSLSVAEQAQIIPTLTRLLDKF-N---QA-DPRIPELYTLLHDYALRLPPSHQGASVGALASYVWQL…
56	GC_00000001	Core	B13	2243	28	395	20	0	0.70536961	0.733274646	0.719051495			------------------------------------------------------------------------------MLSLSMDFDLNAALNDYQ-AYICALEARPTPAASAPPPP-QLPSAAWANPSAKRPTTYQDLPTEIIARIGDYVPVQDVMPFATVDRRTYHAMQTRRLVHSYWQRAKQAVTFQSIHRLLDEMDGTFADPAQYADPLDALCQRLKTL-EAGRTRVFKRLFAAAQRIPQDGVQI---QKALLL-MHRD--F-------TYEREWMELFDFAYALAEQREPGQDNVWPELALGLSNFSLDTPETPEFAQWYYKILARLPSLSVAEQAQIIPTLVRLLNKF-N---QA-DPRVIELYTLLHDYALRLPPSHQGASVGALASYVWRF…
57	GC_00000001	Core	B13	2430	28	395	20	0	0.70536961	0.733274646	0.719051495			-----------------------------------------------------------------------------------MEFDLNTALNDSS-AYVCTLASVPSPTAPSPSP--QPPRASWANPRFKQPTTYQDLPTEVIARIGDYLPVQDVIPFSTVNRRTYHAMQTRRLVHRYWQRAQQAVSRESVNQLLNEMDGTLANPAQHAEPLDALRQRLRALPEGDRADVFKRVFAAAQCIPQEGVQI---QKALLL-MHRD--F-------AYDRVWTELFDFAYALVEQRKPGQDNVWPELALGLSNFSIHTSDTPHFAQRYYALLARLPSLSVAEQEQIIPTMCRLLLKF-R---QS-DPRVPQLHALLQDYALRLPRSHQGSSAGALGSYIWFL…
58	GC_00000001	Core	B13	1569	28	395	20	0	0.70536961	0.733274646	0.719051495			-----------------------------------------------------------------------------------MDCDLHAALNNHQPAYICAQAVCPQPTTLTLSPG-----GALANPLAKHPTTYQDLPHEVIARIGHYVPVQDVMSFSAVDRRTYHAMRMRRLVYRYWQRANQAVSLESIKQLLDEMGDTLADPAQHAEPLDALRRRLRALPKAGRVDVFKRLYAAAQRIPQDGVQI---QKAMLL-THYD--Y--------DEHEWIELFDFAHALAEQRGPRQDNVWLELTLGLWSFSVDTPETPQFAQRYHALLARLPSLHVAEQAQMIPLLSRFLKHF-N---KA-NPRIPELYSILCERARRLPTLYQGASVGVLADSVWLL…
59	GC_00000001	Core	B14	1870	28	395	20	0	0.70536961	0.733274646	0.719051495			-----------------------------------------------------------------------------------MDFDLNAALNDYS-AYIRALESCPQPAASVPPPR-QPPSSALANTSASRPTTYHDLPPELIERIGDYVPVQDVKNFSVVNRRTYHAMQTKQLVYRYWQRANQAVSLASINQLLNEMDGTLADPAQHVEPIDALRQRLQALPKAEQGEAFKRLFAAAQRIPKHGLPI---QKALML-RFRY--L--------PWYQRLEVFDFAHALVAQRGPEQDNVWPALAIGLINFNIGS---PEFIERYQAILARLPSLNVSQQAELISVLVGLLGHLHS---DRAHPSKSAQYAFFYEQTLRLPPAYQGKAVGALADSIWVL…
60	GC_00000001	Core	B14	2237	28	395	20	0	0.70536961	0.733274646	0.719051495			-----------------------------------------------------------------------------------MDFDLNAALNDYQ-AYMRALESCPQAAASAPPSTLKPASGGLANPLASRPTTYHDLPPELIQQIGDYVPVQDVGSFSAVDRRTYHAMHSRRLVYRYWQQANQVVSLASVNQLLNEMEGTLADPAQHVEPIEALRQRLEALPYREQGEAFKRMYAAAQRIPKDGVQI---QKALLLHTLSD--F--------HWSHRDELFDFAYAMAQRRAPEEENVWTELADSLGFLLFGS---AEFVERYQALVARLASLRVSEQAELIPVLCLRMIHF-G---GN-DDRRPELYAVLLGQALQLPLSVQGASVGMLASFIWVL…
61	GC_00000001	Core	B14	2504	28	395	20	0	0.70536961	0.733274646	0.719051495			-----------------------------------------------------------------------------------MDFDLRAALNDYQ-AYICALESCPQPAASAPPPTLRPAGGGLVNPPASRATTYHDLPRELIERIGDYVPVQDVGNFSAVDRRTYHAMQSRHSVYRYWQRANQAVSLASVNQLLSEMDGTLADPAQHVEPLEALRQRLEALPYRERGEAFKRVYAAAQRIPKDGVQI---QKALLLHSLRD--F--------HWSHRDELFDFAYAMAQRRAPEEDNVWTELADSLRFLLFGS---AEFIERYQALVARLASLRMSEQAELIPVLCRRMIHF-A---GS-NDRLPGLYAVLREQALQLPPSHQSESVGMLASAIWVL…
62	GC_00000001	Core	B14	2830	28	395	20	0	0.70536961	0.733274646	0.719051495			-----------------------------------------------------------------------------------MDFDLHAALNDYQ-AYMCALEACPQPAASAPPPPLRPAGGGLANPSASRPTTYHDLPRELIERIGDYVPIQDVGNFSAVDRRTYHAMRSRRVVYRYWQRANQAVSLASVNQLLSEMGSTLADPAQHVEPLEALRQRLEALPYREQGEAFKRMYAAAQRIPKDGVQI---QKALLLHSLRD--F--------HWSHRDELFDFAYAMAQRRAPEEDNVWTELADSLRFLLFGS---AEFVERYQALVARLASLRMSEQAELIPVLCRRMVHF-G---GS-DDRLPGLYAVLREQALQLPPSHQGAPVGMLASAIWVL…
63	GC_00000001	Core	B14	2070	28	395	20	0	0.70536961	0.733274646	0.719051495			-----------------------------------------------------------------------------------MDFDLHAALNDYQ-AYMYALESCPQPAASAPPPILKPASGGLASPSASRPTTYHDLPRELIEQIGDYVPVQDVGNFSAADRRTYHAMQSRRLVYRYWQRANQAVSLASVNQLLSEMGSTLADPARHVEPLEALRQRLEALPYREQGEAFKRMYAAAQRIPKDGVQI---QKALLLHSLRD--F--------HWSHRDELFDFAYAMAQRRAPEEDNVWTELADSLRFLLFGS---AEFVERYQALVARLASLRMSEQAELIPVLCRRMVHF-G---GS-DDRLPGLYAVLREQALQLPPSHQGESVGMLASAIWVL…
64	GC_00000001	Core	B14	2859	28	395	20	0	0.70536961	0.733274646	0.719051495			-----------------------------------------------------------------------------------MDFDLNAALNDYQ-AYICALETRPQTAALAPPPP-QPLGAAWANPSAKRPITYQDLPAEVIARIGDYVPIQDVMSFSTVDRCTYHAMQPRRLVHRYWQRAKQAVNHEAIKQLLNEMDGTLADPAQHAEPLDALCQRLRALPEAEQVDAFKRLFLAAERIPKNGVTI---QKAMIL-AFRD--F--------PWHQRPELFDFSYAMAERRRHKQENVWPELAFGLRSLPPGS---PQFAERYQVLLAQLSSLSVSEQAKLIPILSNLLWSF-C---PT-DARVSGLYAVLRERTLQLPPSQQGASLGALTRDSRAL…
65	GC_00000001	Core	B14	2568	28	395	20	0	0.70536961	0.733274646	0.719051495			-----------------------------------------------------------------------------------MDFDLNAALNDCQ-AYMCALESCPQPAASAPPPTLKPASGGLANLPANRPTTYHDLPPELIQQIGDYVPVQDVGNFSAVDRRTYHAMQSRHSVYRYWQRANQAVSLASVNQLLNEMDGTLADPAQHVEPLDALRQRLQALPEAERGEAFKRMYAAAQRIPKDGVQI---QKALLLHSLRD--F--------QWNQRVELFDFAYAMAQQRAPEQDNVWAELADSLNFFCFAH-------RRLSSVIRR--------------------------------------------------------------------…
66	GC_00000001	Core	B14	2438	28	395	20	0	0.70536961	0.733274646	0.719051495			#NAME?
67	GC_00000001	Core	B14	2336	28	395	20	0	0.70536961	0.733274646	0.719051495			#NAME?
68	GC_00000001	Core	B14	2071	28	395	20	0	0.70536961	0.733274646	0.719051495			------------------------------------------------------------------------------MLSLPMDFDLNAALNDYQ-AYICALEARPTPAASAAPPP-QPSNAALTPLLTKQPTTYQDLPTEVIARIGDYVPVQDVMPFATVDRRTYYAMQTRRLVHSYWQRAKQAVTFESINCLLDEMDGTLADPAQHVEPMDALCQRLRALHRADRGDVFKRLFAAAQRIPQDGVQI---QKALLL-MHRA--F-------TYEREWMELFDFAYALAEQREPGQDNVWPELALGLSNFSLDTPETPTFAQWYYKILARLPSLSVAEQAQIIPTLVRLLNKF-N---QA-DPRVIELYTLLHDYALRLPPSHQGASVGALASYVWRF…
69	GC_00000001	Core	B14	747	28	395	20	0	0.70536961	0.733274646	0.719051495			-----------------------------------------------------------------------------------MDCDLHAALNNHQPAYICAQAVCPQPTALTLSPG-----VALANPLAKRPTTYQDLPHEVIARIGHYVPVQDVMSFSAVDRRTYHAMRMRRLVYSYWQRANQAVSLESIKQLLDEMGDTLADPAQHAEPLDALRRRLRALPKAGRVDVFKRLYAAAQRIPQDGVQI---QKAMLL-THYD--Y--------DEHEWMELFDFAHSLAEQRGPRQDNVWLELTLGLWSFSIDTPETPQFAQRYHALLARLPSLHVAEQAQMIPLLSRFLKHF-N---KA-NPRIPELYSTLCERARRLPILYQGASVGVLADSVWLL…
70	GC_00000001	Core	B14	2414	28	395	20	0	0.70536961	0.733274646	0.719051495			-----------------------------------------------------------------------------------MEFDLNTALNDSS-AYVCTLASVPSPTAPSPSP--QPPRAAWANPRFKQPTTYQDLPTEVIARIGDYVPVQDVIPFSTVNRRTYHAMQTRRLVHRYWQRAQQAVSRESVNQLLNEMDGTLANPAQHAEPLDALRQRLRALPEGDCADVFKRVFAAAQCIPQEGVQI---QKALLL-MHRD--F-------AYDRVWTELFDFAYALVEQRKPGQDNVWPELALGLSNFSIHTSDTPHFAQRYYALLARLPSLSVAEQEQIIPTMCRLLLKF-----RQSDPRVPQLHALLQDYALRLPRSHQGSSAGALGSYIWFL…
71	GC_00000001	Core	B14	2565	28	395	20	0	0.70536961	0.733274646	0.719051495			---------------------------------------------------------------------------------------------------------------------------------------------------------------------------------------------------------------------------------------------------------------------------------------------------------------------------------------------------------------------------------------------------------------…
72	GC_00000001	Core	B2	991	28	395	20	0	0.70536961	0.733274646	0.719051495			-----------------------------------------------------------------------------------MDFDLNAALNDYR-AYICALESCPQPAASAPPRQ-PLSSGALINTSASRPTTYQDLPPELIERIGDYVPVQDVGNFSAVDRRTYHATQSRRLVYRYWQRANQVESLESINRILEEMDSALKDPAQHVEALEALRQRLKELPWDEQSEAFKRVYVAAQRIPKDGVRI---QKAMLC-TLDE--W--------LGLQRAEAFDFAHALAEQRGPGQDNVWRELAIALWSLPSSS---PAFIERYQVLLARLPSLSVAEQAELIPSLSGLLRRF-N---RT-NPSLSALHALLRDQALRLPPSYQGEAVGTLAVDAKVL…
73	GC_00000001	Core	B2	942	28	395	20	0	0.70536961	0.733274646	0.719051495			-----------------------------------------------------------------------------------MDFDLNAALNDYP-AYVCALESCPQPAASATPPTLKPASGELANPLTSRPTTYHDLPSELIQQIGDYVPVQDVRNFSAVDRRTYHAMQTRRLVYSYWQRANQAVSLASVNQLLNEMDGTLADPVQHVEPLDALRQRLQALPEAEQGEAFKRLFAAAQRIPKHGLQI---QKALML-MFRY--L--------PWSQRLEVFDFAHALVAQREPEQDNVWPALAIGLIDFNIGS---PEFIERYQALLARLPSLNVSQQAELISVLVGLLGHLHS---DRAHPSKSAQYAFLCEQALRLPPSYQGKAVGSLADSIWVL…
74	GC_00000001	Core	B2	2772	28	395	20	0	0.70536961	0.733274646	0.719051495			-----------------------------------------------------------------------------------MDFDLNAALNDYQ-AYICALELYPQTAASAPPPTLKPASGGLANPLASRPTTYHGLPLELIQQIGDYVPVQDVGNFSAVDRRTYHAMHSRRVVYRYWQRANQVASLASVNQLLNEMDGTLADPAQHVEPLEALRQHLEALPYREQGEAFKRIYAAAQRIPKDGVQI---QKALLLHSLRD--F--------HWSHRDELFDFAYAMAQRRAPEEENVWTELAESLGSLLFGS---PEFVERYQALVARLASLRVSEQAELIPVLCLRMIHF-R---ES-DDPRPELYAVLFGHALQLPPSVQGASVGMLASFIWVL…
75	GC_00000001	Core	B2	2966	28	395	20	0	0.70536961	0.733274646	0.719051495			-----------------------------------------------------------------------------------MDFDLNAALNDYQ-VYMRALESCPQAAASAPPPTLRPASGGLASPSASRPTTYHDLPSELIQQIGDYVPVQDVENFSAVDRRTYHAMHSRRVVHRYWQRANQVVSLASVNQLLNEMEGTLADPAQHVEPIEALRQRLEALPYRERGEAFKRMYAAAQRIPKDGVQI---QKALLLHSLRD--F--------HWSHRDELFDFAYAMAQRRAPEEDNVWTELADSLESLLFGS---AEFVERYQALVARLGSLRVSEQAELIPVLCLRMIHF-G---GG-DDRLPGLYAVLREHALQLPPSHQGASVGMLASFILFL…
76	GC_00000001	Core	B2	2575	28	395	20	0	0.70536961	0.733274646	0.719051495			-----------------------------------------------------------------------------------MDFDLHAALNDYQ-AYMCALESCPQAAASAPPPTLKPASGGLASPSASRPTTYHDLPLELIQQIGDCVPVQDVGNFSAVDRRTYHAMQTRRLVYRYWQRANQVVSLASVNQLLNEMEGTLADPAQHVEPLEALRQHLEALPYRERGEAFKRMYAAAQRIPKDGVQI---QKALLLHSLRD--F--------HWSHRDELFDFAYAMAQRRAPEEENVWTELADSLESLLFGS---AEFVERYQALVARLASLRVSEQAELIPVLCLRMIHF-G---GS-DDRLPGLYAVLHGQALQLPPSVQGASVGMLASFIWVL…
77	GC_00000001	Core	B2	2745	28	395	20	0	0.70536961	0.733274646	0.719051495			----------------------------------------------------------------------------------MRRFFLSIA--EFA----------------------------------SRPTTYHDLPPELIEQIGDYVPVQDVGNFSAVDRRTYHAMHSRRVVYRYWQRANQVVSLASVNQLLNEMDGTLADPAQHVEPIEALRQRLEALPYREQGEAFKRMYSAAQRISKDGVQI---QKALLLHSLRG--F--------HWSHSDELFDFAYAMAQRRAPEEENVWTELADSLESLLFGS---AEFVERYQALVARLASLRVSEQAELIPVLCLRMIHF-G---GS-NNRLPGLYAVLREHALQLPPSVQGAPVGMLASAIWVL…
78	GC_00000001	Core	B2	2593	28	395	20	0	0.70536961	0.733274646	0.719051495			------------------------------------------------------------------------------------------------------------------------------------------MPPELIARIGDYVPIQDVTSFATVDRRTYHAMQARRLVHRYWQRANQAVSLASVNQLLDEMGGALSNPAQHIEPIDALSQRLRALPEAERVEAFKCVFAAAERIPQDGVRI---QKALLR-TFLD--F--------PLSRRVELFDFAYAMAQRRAPGQDNIWAELADSLQCLSLRS---SFAEQRYQALLARLASLRVSEQAELIPALSSLLLYF-N---KT-DPRVPERYALLRGHALQLPPSHQGASVGMLARVVEIL…
79	GC_00000001	Core	B2	2661	28	395	20	0	0.70536961	0.733274646	0.719051495			-----------------------------------------------------------------------------------MDFDLHAALNDYP-AYVCALESCPQPAASASPPTLKPASGGLVNPSASRPTTYHNLPSELIQQIGDYVPVQDVGNFSAVDRRTYHAMHSRRVVYRYWQRANQVVSLASVNQLLNEMDGTLAHPAQHIEPLEALRQHLDALPYHEQGEAFKRIYAAAQRIPKDGVQI---QKALLLYSLPG--F--------NWNHRDELFDFAYAMAQRRAPQEDNVWTELANCLIFLLAGS---AEFVERYQALVARLGSLRVSEQAELIPVLCRQMLGF-G---RR-DDRLPGLYAVLREHALQLPRSVQGASIGMLASAIWVL…
80	GC_00000001	Core	B2	2573	28	395	20	0	0.70536961	0.733274646	0.719051495			-----------------------------------------------------------------------------------MDFDLNAALNDYQ-AYMCALESCPQPAASAPPPTLKPASGGLASPSASRPTTYHDLPPELIQQIGDYVPVQDVGNFSAVDRRTYHAMHSRRVVYRYWQRANQAVSLASVNQLLKEMDGTLADPAQHVEPIEALRRRLEALPYREQGEAFKRMYAAAQRIPKDGVQI---QKVLLLHSLRD--F--------HWSHRDELFDFAYAMAQRRAPEEDNVWTELADSLRFLLFGS---TEFIKR---------------------------------------------------------------------------…
81	GC_00000001	Core	B2	941	28	395	20	0	0.70536961	0.733274646	0.719051495			---------------------------------------------------------------------------------------------------------------------------------------------------------------------------------------------------------------------------------------------------------------------------------------------------------------------------------------------------------------------------------------------------------------…
82	GC_00000001	Core	B2	1371	28	395	20	0	0.70536961	0.733274646	0.719051495			-----------------------------------------------------------------------------------MDFDLNAALNDSR-AFICASKAYPQPTA-----PLKPPSGILVDLPVKRPTTYYELPLELIARIGDNVPVQDVKNFSTVDRRTYHAMQSRRRIYSYWQRASQAVSLASVEKLLEEMDGTLSEPAQHIEPIEALRQRLQALPEAD----------------------------------------------------------------------------------------------------------------------------------------------------------------------------…
83	GC_00000001	Core	B2	2698	28	395	20	0	0.70536961	0.733274646	0.719051495	PRJNA1167355:ACLHZJ_15020	F-box protein	-----------------------------------------------------------------------------------MDFDLNAALNNHQ-AYICALEACPQPAASAPPSL-KPPSSALANTSASRPATYHDLPAKILQQVADHMPFDDIGNLSTVNNQTYHALQEHR--------------------------------------------RLKA-----------------------NIEF----------------F-------------------------------------------------------------------------------------------------------------------------------------…
84	GC_00000001	Core	B2	2616	28	395	20	0	0.70536961	0.733274646	0.719051495			#NAME?
85	GC_00000001	Core	B2	1429	28	395	20	0	0.70536961	0.733274646	0.719051495			------------------------------------------------------------------------------MLGLPMDFDLNAALNDYQ-AYICALEARPTPAASAPPPP-QLSSAAWANPPAKQPTTYQDLPSEVIARIGDYVPVQDVMPFATVDRRTYYAMQTRRLVHSYWQRAKQAVTFESINRLLDEMDGTLADPAQHAEPLDALCQRLRALHSADRGDVFKRLFAAAQRIPQDGVQI---QKALLL-MHRD--F-------TYERERIELFDFAYALAEQRKPGQDNVWPELALGLSNFSPDTPETPHFAQWYYAILARLPSLSVAEQAQIIPTLARVLNKF-N---KA-DPRIPELYTLLYDYALRLPPSHQGASVGALASYVWRF…
86	GC_00000001	Core	B2	1796	28	395	20	0	0.70536961	0.733274646	0.719051495			------------------------------------------------------------------------------MLSLPMDFDLNAALNDYQ-AYICALEARPTPAASAPPPP-QPPSAAWANSSAKRPATYQDLPSEVIARIGDYVPVQDVMAFATVDRRTYYAMQTRRLVHSYWQRAKQAVSHESISQLLDEMDGTLANPAQHVEPMEALCQRLRALHSADRGDVFKRLFAAAQRIPQGGMQI---QKALLL-MHRA--F-------TYEREWMELFDFAYTLAEQREPGQDNVWPELALGLSNFSPDTPETPHFAQWYNAILARLPSLSVAEQAQIIPTLTRLLHKF-R---PE-DPRIPELYTLLHNYALHLPPSHQGASAGALASCVWRL…
87	GC_00000001	Core	B2	1801	28	395	20	0	0.70536961	0.733274646	0.719051495			------------------------------------------------------------------------------MLGLPMDFDLNAALNDYQ-AYICALEARPTPAASAPPPP-QPPSAAWVNSSAKQPTAYQDLPSEVIARIGDYVPVQDVMAFATVDRRTYYAMQTRRLVHSYWQRAKQAVTFQSIHRLLDEMDDTFADPAQYADPLDALCQRLKTL-KAGRTRVFKRLFAAAQRIPQDGVQI---QKALLL-MHRD--F-------TYEREWMELFDFAYALAEQHEPGQDNVWPELALGLSNFSIDTPETPHFAQWYDKILARLPSLSVAEQAQIIPTLTLLLDKF-S---QA-DPRIPELYTLLHDYALRLPPSYQGASVGALASYVWRF…
88	GC_00000001	Core	B203	941	28	395	20	0	0.70536961	0.733274646	0.719051495			-----------------------------------------------------------------------------------MDFDLNAALNDYR-AYICALESCPQPAASAPPRQ-PSASGALMNTSSSRPTTYQDLPPELFERIGDYVPVQDVGNFSAVDRRTYHATQSRRLVYRYWQQANQVESLESINRILEEMDGALKDPAQHVEALEALRQRLKELPWDEQSEAFKRVYVAAQRIPKDGVRI---QKAMLC-TLDE--L--------LGLQRAEAFDFAHALAEQRGPGQDNVWRELAIALWSLPSGS---LKLIERYQVLLARLPSLSVAEQAELIPSLSSLLWRL-DDRVRT-NPSPSALHAVLRDHALRLPPSYQGEAIGKLAVNANVL…
89	GC_00000001	Core	B203	943	28	395	20	0	0.70536961	0.733274646	0.719051495			-----------------------------------------------------------------------------------MDFDLNAALNDYR-AYICALESCPQPAASAPPRQ----------PSASRPTTYQDLPPELIERIGDYVPMQDVGNFSAVDRRTYHTMQSQRLVYRYWQQANQVESLESINRILEEMDSALKDPAQHVEPLEALRQRLKKLPWDEQTEAFKRVYAAAQRIPKDGVRI---QKAMLC-MFRE--L--------LGLQRAEAFDFAHALAEQRGPGQDNVWRELAIALCSLLTGS---PALIERYQVLLARLPSLSVAEQAELIPSLSDLLWRF-G---RA-NPSLSALHAILRDQALRLPPSYQGEAVGTLAVDANVL…
90	GC_00000001	Core	B203	896	28	395	20	0	0.70536961	0.733274646	0.719051495			-----------------------------------------------------------------------------------MDFDLNAALSDYP-AYVCALESCPQPAASAAPPTLKPASGELANPLISRPTTYHDLPPELIQQIGNYVPVQDVENFSAVDRRTYHAMQTRRLVYSYWQRANQAVSLASVNQLLNEMDDTLADPVQHVEPLEALRQRLQALPEAEQGEAFKRLFAAAQRIPKHGLQI---QKALML-MFRY--L--------PWSQRLEVFDFAHALVAQREPEQDNVWPALAIGLIDFNIGS---PEFIERYQALLARLPSLNVSQQAELISVLVGLLGHLHS---DRAHPSKSAQYAFLCEQALRLPPSYQGKAVGSLADSIWVL…
91	GC_00000001	Core	B203	2639	28	395	20	0	0.70536961	0.733274646	0.719051495			-----------------------------------------------------------------------------------MDFDLNAALNDYQ-AYICALELYPQAAASAPPPTLKPASGGLANPLASRPTTYHDLPLELIQQIGDYVPVQDVGNFSAVDRRTYHAMHSRRVVYRYWQRANQVVSLASVNQLLKEMDGTLADPAQHVEPIEALRQRLEALPYREQGEAFKRIYAAAQRIPKDGVQI---QKALLLHSLRD--F--------HWSHRDELFDFAYAMARRRAPEEENVWTELADSLESLLFGS---PEFVERYQALVARLASLRMSEQAELIPVLCLRMIHF-G---GS-DDRIPGLYAVLREQALQLPLSHQGASVGMLAMAIFFL…
92	GC_00000001	Core	B203	2611	28	395	20	0	0.70536961	0.733274646	0.719051495			-----------------------------------------------------------------------------------MDFDLNAALNDYQ-AYMRALESCPQAAASAPPPTLKPASGGLASPSASRPTTYHDLPLELIQQIGDYVPVQDVGNFSAVDRRTYHAMHSRRVVYRYWQRANQVVSLASVNQLLNEMDGTLADPAQHVKPLEALRQRLEALPYRERGEAFKRMYAAAQRIPKDGVQI---QKALLLHSLRD--F--------HWSHRDELFDFAYAMAQRRAPEEENVWTELADSLESLLFGS---AEFVERYQALVARLASLRVSEQAELIPVLCLRMIHF-G---GS-DDRLPGLYAVLHGQALQLPPSVQGASVGMLASFIWVL…
93	GC_00000001	Core	B203	2174	28	395	20	0	0.70536961	0.733274646	0.719051495			----------------------------------------------------------------------------------------------------------------------------------------------MITRIGKYLPIQDVMPFSTVDWRTYRAMQTERQIYRYWQQAKQTVSLESMNQLLDEMDDTLKNPTQQAAPIDALCQRLQTLPENEQVDAFKRVFAAAQRIPQDGVRI---QKAMLL-TLRD--F--------PWHQRFELFDFAYAMAERRSPGPDNIWTNLASGLWALPFGT---PQFAERYQELLARLPLLSMAEQAELIPELSGLLFNF-N---EV-DPRISGLYAVLREHALRLPPSYQGAPVGALAGDTWVL…
94	GC_00000001	Core	B203	2520	28	395	20	0	0.70536961	0.733274646	0.719051495			-----------------------------------------------------------------------------------MDFDLHAALNDYP-AYVCALESCPQPAASAPPPTLKPASGGLVNPSASRPTTYHNLPSELIQQIGDYVPVQDVGNFSAVDRRTYHAMHSRRVVYRYWQRANQVVSLASVNQLLNEMDGTLAHPAQHIEPLEALRQHLDALPYHEQGEAFKRIYAAAQRIPKDGVQI---QKALLLYSLPG--F--------NWNHRDELFDFAYAMAQRRAPQEDNVWTELANCLIFLLAGS---AEFVERYQALVAQLGSLRVSEQAELIPVLCRQMLGF-G---RR-DDRLPGLYAVLREHALQLPRSVQGASIGMLASAIWVL…
95	GC_00000001	Core	B203	2596	28	395	20	0	0.70536961	0.733274646	0.719051495			-----------------------------------------------------------------------------------MDFDLHAALNDYQ-AYMRALESCPQAAASAPPPTLKPASGALANPLASRPTTYHDLPLELIQQIGDYVPVQDVGNFSAVDRRTYHAMHSRRVVYRYWQRANQAVSLASVNQLLKEMDGTLADPAQHVEPIEALRQRLEALPYREQGEAFKRMYAAAQRIPKDGVQI---QKALLLHSLRD--F--------HWSHRDELFDFAYAMAQRRAPEEENVWTELADSLESLLFGS---AEFVERYQALVARLASLRVSEQAELIPVLCRRMIHF-G---GS-DDRLPGLYAVLREHALQLPSSHQGASVGMLANAIWVL…
96	GC_00000001	Core	B203	2178	28	395	20	0	0.70536961	0.733274646	0.719051495			-----------------------------------------------------------------------------------MR-----------------------------------------------------------------------------------------------------------------------------------------------------------------------RKTLQL---------------------------------------------------------------------------------------------------------------------------------------------…
97	GC_00000001	Core	B203	2496	28	395	20	0	0.70536961	0.733274646	0.719051495			#NAME?
98	GC_00000001	Core	B203	2472	28	395	20	0	0.70536961	0.733274646	0.719051495			------------------------------------------------------------------------------------------------------------------------------------------MPSELIARIGDYVPIQDVTSFATVDRRTYHAMQARRLVHRYWQRANQAVSLASVNQLLDEMGGALSNPAQHIEPIDALSQRLRALPEAERVEAFKCVFAAAERIPQDGVRI---QKALLR-TFLD--F--------PLSRRVELFDFAYAMAQRRAPGQDNIWAELADSLQCLSLRS---SFAEQRYQALLARLASLKVYEQAKLIPVLSNLLIYF-N---KT-DSRVPERYALLHRHALQLPPSHQGASVGMLARVVQIL…
99	GC_00000001	Core	B203	2604	28	395	20	0	0.70536961	0.733274646	0.719051495			-----------------------------------------------------------------------------------MDFDLNAALNDYQ-TYICALEARPTPAASAPPPP-QPPSAAWANSSAKRPATYQDLPSEVIARIGDYVPVQDVMPFATVDRCTYYAMQTRRLVHSYWQRAKQAVTFESINRLLDEMDGTLADPAQHAEPLDALCQRLRALHSADRGDVFKRLFAAAQRIPQDGVQI---QKALLL-MHRD--F-------TYERERIELFDFAYALAEQRKPGQDNVWPELALGLSNFSPDTPETPHFAQWYYAILARLPSLSVAEQAQIIPTLTRVLNKF-N---KA-DPRIPELYTLLYDYALRLPPSHQGASVGALASYVWRF…
100	GC_00000001	Core	B203	2567	28	395	20	0	0.70536961	0.733274646	0.719051495			------------------------------------------------------------------------------MLGWPMDFDLNAALNDYQ-AYICALEARPTPAASAPPPP-QLPSAAWANPSAKRPATYQDLPSEVIARIGDYVPVQDVMSFATVDRRTYYAMQTRRLVHSYWQRAKQAVTFESINRLLDEMDGTLADPAQHAEPMEALCQRLRALHSADRGDVFKRLFAAAQRIPQDGVQI---QKALLL-MHRD--F-------TYERERIELFDFAYALAEQREPGQDNVWPELALGLSNFSPDTPETPHFAQWYYAILARLPSLSVAEQAQIIPTLARVLNKF-N---KA-DPRIPELYTLLYDYALRLPPSHQGASVGALASYVWRF…
101	GC_00000001	Core	B203	1701	28	395	20	0	0.70536961	0.733274646	0.719051495			------------------------------------------------------------------------------MLSLPMDFDLNAALNDYQ-TYICALEARPTPAASASPPP-QPLSAAWANPSAKQPATYQDLPNEVIARIGDYVPVQDVMSFATVDRRTYYAMQTRRLVHSYWQRAKQAVSHESISQLLDEMDGTLANPAQHVEPMEALCQRLRALHSADRGDVFKRLFAAAQRIPQDGMQI---QKALLL-MHRA--F-------TYEREWMELFDFAYTLAEQREPGQDNVWPELALGLSNFSPDTPETPHFAQWYNAILARLPSLSVAEQAQIIPTLTRLLDKF-R---PD-NPRIPELYTLLHDYTSRLPPSHQGASVGALASYVWRF…
102	GC_00000001	Core	B203	2597	28	395	20	0	0.70536961	0.733274646	0.719051495			---------------------------------------------------------------------------------------------------------------------------------------------------------------------------------------------------------------------------------------------------------------------------------------------------------------------------------------------------------------------------------------------------------------…
103	GC_00000001	Core	B203	1354	28	395	20	0	0.70536961	0.733274646	0.719051495			---------------------------------------------------------------------------------------------------------------------------------------------------------------------------------------------------------------------------------------------------------------------------------------------------------------------------------------------------------------------------------------------------------------…
104	GC_00000001	Core	B23	972	28	395	20	0	0.70536961	0.733274646	0.719051495			-----------------------------------------------------------------------------------MDLDLNAALSDYP-AYVCALESCPQPAASASPPTLKPASGELANPLISRPTTYHDLPSELIQQIGDYVPVQDVENFSAVDRRTYHAMQTRRLVYSYWQRANQAVSLASVNQLLNEMDDTLADPVQHVEPLEALRQRLQALPEAEQGEAFKRLFAAAQRIPKHGLQI---QKALML-MFRY--L--------PWSQRLEVFDFAHALVAQRGPEQDNVWPALAIGLIDFNIGS---PEFIERYQALLARLPSLNVSQQAELISVLVGLLGHLHS---DMTHPSKSAQYAFLCEQALRLPPSYQGKAVGSLAEIIWVL…
105	GC_00000001	Core	B23	977	28	395	20	0	0.70536961	0.733274646	0.719051495			-----------------------------------------------------------------------------------MDFDLNAALNDYQ-AYMCALESCPQPAASATPPTLKPASGELANPLTSRPTTYHDLPSELIQQIGNYVPVQDVENFSAVDRRTYHAMQTRRLVYSYWQRANQAVSLASVNQLLNEMDDTLADPVQHVEPLDALRQRLQALPEAEQGEAFKRLFAAAQRIPKHGLQI---QKALMR-MFRY--L--------PWSQRLEVFDFAHALVAQREPEQDNVWPALAIGLIDFNIGS---PEFIERYQALLARLPSLNVSQQAELISVLVGLLGHLHS---GRAHPSQSAQYAFLCEQALRLPPSYQGVAVGALAEIIWVL…
106	GC_00000001	Core	B23	2498	28	395	20	0	0.70536961	0.733274646	0.719051495			-----------------------------------------------------------------------------------MDFDLHAALNDYQ-AYMCALESCPQPAASAPPPTLKPANGGLVSPSASRPTTYHDLPPELIQQIGDYVPVQDMGNFSAVDRRTYHAMHSRRLVYRYWQRANQVVSLASVNQLLNEMEGTLADPAQHVEPLEALRQHLEALPYREQGEAFKRIYAAAQRIPKDGVQI---QKALLLHSLRD--F--------HWSHRDELFDFAYALAQQRAPEEENVWTELADSLGSLLFGS---PEFVERYQALVARLASLMVSEQAELIPVLCLRMIHF-G---GS-DDRLPGLYAVLREQALQLPPSHQGAPVGMLASAIWVL…
107	GC_00000001	Core	B23	2687	28	395	20	0	0.70536961	0.733274646	0.719051495			-----------------------------------------------------------------------------------MDCDLNAALNDYQ-AYICALELYPQAAASASPPTLKPASGGLASPLASRPTTYHDLPLELIQQIGDSVPVQDVGNFSAVDRRTYHAMHNRRLVYRYWQRANQVVSLASVNQLLNEMEGTLADPAQHVEPLEALRQHLEALPEAEQGEAFKRLFAAAQRIPKDGVQI---QKALLLHSLRD--F--------HWSHRDELFDFAYAMAQRRAPEEENVWMELADSSRYLLLGS---PEFVERYQALVARLASLRVSEQAELIPVLCVRLTHF-E---IS-DDRIPGLYAVLREQALQLPPSHQGASVGMLARTISFL…
108	GC_00000001	Core	B23	2810	28	395	20	0	0.70536961	0.733274646	0.719051495			-----------------------------------------------------------------------------------MDFDLTAALNDYQ-AYICALEARPQTAASASPLP-QPSSTTRANSLFKRPITYQDLPAEVIARIGDYVPIQDVMPFSTVNRCTYHAMQTRRLVHRYWQRAKQAVNHETIRQLLNEMDGTLVDPAQHAEPLDALCQRLRALPEAERVDAFKRLFLAAERIPKDGVTI---QKAMIL-AFRD--F--------PWHQRPQLFDFSYAMAERRGHKQENIWPELALGLRSLPPGS---PQFAERYQALLARLSSLSVSEQAELIPVLSNLLWSF-Y---PT-DASVSGLHAVLRERTLQLPSSQQGASLGALTRDSRAL…
109	GC_00000001	Core	B23	2259	28	395	20	0	0.70536961	0.733274646	0.719051495			-----------------------------------------------------------------------------------MDFDLSAALNDSP-AYICASESCPQPAASATPPP-QLSSAALANPSARRPTTYQDLPSELIARIGDYIPVQDVMRLSTVNRRTYDAMQTRRLVHRYWQRANQAVSVESFNQLLNEMDGTLVDPAQHAEPLDVLCQRLRVVYCSKYADVFKRLFAAAQRIPQNGAQI---QKALLL-MCWNYAYEELESEQDFDSEWLELFDFAHALASQREPGQDDVWLELAFGLYAFPYRS---SELAERYQALLVQLPSLSVPQQAKLIPALSKLLKRL-P------GPGISARHASLREQARQLPPSYQGASVGALAGELLSL…
110	GC_00000001	Core	B23	2524	28	395	20	0	0.70536961	0.733274646	0.719051495			-----------------------------------------------------------------------------------MDFDLNAALNYPA-SYICAGQTGQRPAASTPPRP--PSDDALIHASPTQPTTYDDLPSELIARIGDYVPIQDVTSFATVDRRTYHAMQTRRLVQRYWQRANQAVSLTSVNQLLDEMGGALSNPAQHAEPIDALSQRLRALPEAERVEAFKRVFAAAERIPQDGMRI---QKALLR-TFLD--F--------PLSRRVELFDFAYAMAQRRAPGQDNIWAELADSLQCLSLRS---SFAEQRYQALLARLASLKVSEQAKLIPVLSNLLLYF-N---KT-DSRVPERYALLRRHALQLPPSYQGASVGMLARVVQIL…
111	GC_00000001	Core	B23	2592	28	395	20	0	0.70536961	0.733274646	0.719051495			-----------------------------------------------------------------------------------MDFDLNAALNDYP-AYVCALESCPQSAASAPPPTLKPASGGLANPLASRPTTYYDLPLELIQQIGDYVPVQDVGNFSAVDRRTYHAVHNRRVVYRYWQRANQVVNLASVNQLLNEMDGTLADPAQHVEPLDALRQHLDALPYREQGEAFKRIYAAAQRIPKDGVQI---QKALLLHSLRD--F--------HWSHRDELFDFAYAMAQQRAPEEDNVWTELANCLIFLLTGS---VEFAERYQALVARLGSLRVSEQAELIPVLCLRMIHF-G---GG-DDRLPGLYAVLREHALQLPRSHQGASIGMLASAIWVL…
112	GC_00000001	Core	B23	2499	28	395	20	0	0.70536961	0.733274646	0.719051495			#NAME?
113	GC_00000001	Core	B23	2551	28	395	20	0	0.70536961	0.733274646	0.719051495			#NAME?
114	GC_00000001	Core	B23	2826	28	395	20	0	0.70536961	0.733274646	0.719051495			------------------------------------------------------------------------------MLSLPMDFDLNAALNDYQ-AYICALEARPTPAASAPPPP-QPLSAAWANPSAKRPTTYQDLPSEVIARIGDYVPVQDVMSFATVDRRTYYAMQTRRLVHSYWQRAKQAVTFESIHRLLDEMDGTLANPVQYAEPLDALCQRLKTL-KAGRTRVFKRLFAAAQRIPQDGVQI---QKALLL-MHRD--F-------TYEREWMELFDFAYALAEQREPGQDNVWPELALGLSNFSLDTPETPHFAQWYDKILARLPSLSVAEQAQIIPTLTLLLDKF-S---QA-DPRIPELYTLLHDYALRLPPSHQGASVGALASYVWQL…
115	GC_00000001	Core	B23	2673	28	395	20	0	0.70536961	0.733274646	0.719051495			------------------------------------------------------------------------------MLSLPMDFDLNAALNDYQ-TYICALEARPTPAASAPPPP-QPPSAAWANSSAKRPATYQDLPSEVIARIGDYVPVQDVMSFATVDRRTYYAMQTRRLVHSYWQRAKQAVTFQSIHRLLDEMDDTFADPAQYAEPLDALRQRLKTL-KAGRTRVFKRLFAAAQRIPQDGVQI---QKALLL-MHRD--F-------TYEREWMELFDFAYALAEQREPGQDNVWPELALGLSNFSLDTPETPHFAQWYYAILARLPSLSVAEQAQIIPTLARVLNKF-N---KA-DPRIPELYTLLYDYALRLPPSHQGASVGALASYVWRF…
116	GC_00000001	Core	B23	1770	28	395	20	0	0.70536961	0.733274646	0.719051495			------------------------------------------------------------------------------MLGLPMDFNLNAALNDYQ-AYICALEARPTHAASAPPPP-QPLSAAWANSSAKRPTTYQDLPSEVIARIGDYVPVQDVMSFATVDRRTYYAMQTRRLVHSYWQRAKQAVTFESIHRLLDEMDGTLADPAQYVEPMEALCQRLRALHSADHSDVFKRLFAAAQRIPQGGVQI---QKALLL-MYRD--L------ISYERVWMELFDFAYTLAEQREPGQDNVWPELALGLSNFSLDTPETPEFAQWYDKILTRLPSLSVAEQAQIIPTLTLLLDKF-S---QA-DPRIPELYTLLHDYALRLPPSYQGASVGALASYVWQL…
117	GC_00000001	Core	B23	1766	28	395	20	0	0.70536961	0.733274646	0.719051495			------------------------------------------------------------------------------MLSLPMDFDLNAALNDYQ-AYICALEARPTPAASAPPPP-QLPSAAWATPSAKQPATYQDLPSEVIARIGDYVPVQDVMPFATVDRRTYYAMQTRRLVHSYWQRAKQAVSHESISQLLDEMDGTLANPAQHVEPMEALCQRLRVLHSADRGDVFKRLFAAAQRIPQGGVQI---QKALLL-MHRA--F-------TYEREWMELFDFAYTLAEQREPGQDNVWPELALGLSNFSPDTPETPHFAQWYDKILARLPSLSVAEQAQVIPTLTRLLHKF-R---PE-DPRIPELYTLLHNYALHLPPSHQGASAGALASCVWRL…
118	GC_00000001	Core	B23	1388	28	395	20	0	0.70536961	0.733274646	0.719051495			-----------------------------------------------------------------------------------MDFDLNAALNDYQ-AYICALEARPTPAASAPPPP-QPPSAAWANSSAKRPATYQDLPSEVIARIGDYVPVQDVMSFATVDRRTYYAMQTRRLVHSYWQRAKQAVTFQSIHRLLDEMDGTLADPAQYAEPIEALCQRLRALHSADRSDVFKRLFAAAQRIPQDGVQI---QKALLL-MYRD--L------ISYERVWMELFDFAYTLAEQREPGQDNVWPELALGLSNFSLDTPETPEFAQWYDKILARLPSLSVAEQAQIIPTLTRVLNKF-N---KA-DPRIPELYTLLYDYALRLPPSHQGASVGALASYVWRF…
119	GC_00000001	Core	B29	1154	28	395	20	0	0.70536961	0.733274646	0.719051495			-----------------------------------------------------------------------------------MDFDLNAALNDYS-AYIRALESCPQPAASVPPPR-QPPSSALANTSASRPTTYHDLPPELIERIGDYVPVQDVKNFSVVDRRTYHAMQTRRLVYSYWQQANQAVSLASVNQLLNEMDGTLADPAQHVEPIEALRQRLQTLPEAEQGEAFKRLFAAAQRIPKHGLPI---QKALML-MFRY--L--------PWYQRLEVFDFAHALVAQRGPEQDNVWPALAIGLIDFNIGS---PEFIERYQALLARLPSLNVSQQAELISVLVGLLGHLHS---DRAHPSKSAQYAFLCEQALRLPPAYQGVAVGALAKSTWVL…
120	GC_00000001	Core	B29	1993	28	395	20	0	0.70536961	0.733274646	0.719051495			-----------------------------------------------------------------------------------MDFDLHAALNDYQ-AYMCALQSCPQSAASAPPPTLKPASGGLANLPASRPTTYRDLPRELIERIGDYVPVQDVGNFSAVDRRTYHAMQSRRVVYRYWQRANQAVSLASVNQLLSEMNGTLADPAQHVEPLEALRQRLEALPYREQGEAFKRMYAAAQRIPKDGVQI---QKALLLHSLPD--F--------HWSHRDELFDFAYAMAQRRAPEEDNVWTELADSLKFLLFGS---AEFVERYQALVARLAPLRVSEQAELIPVLCLRMIHF-G---GN-DDRRPELYAVLRVHALQLPPSVQGASVGMLASFIWVL…
121	GC_00000001	Core	B29	2582	28	395	20	0	0.70536961	0.733274646	0.719051495			-----------------------------------------------------------------------------------MDFDLNAALNDCQ-AYMCALESCPQPAASAPPPTLKSASGGLASLPASRPTTYHDLPRELIQQIGDYVPVQDVGNFSAVDRRTYHAMQSRHSVYRYWQRANQAVSLASVNQLLNEMGSTLADPAQHIEPLDALRQRLQALPEAEQGEAFKRMYAAAQRIPKDGVQI---QKALLLHSLRD--F--------QWTQRVELFDFAYAMAQQRAPEQDNVWTELADSLNFFLLRS---PEVVQRYQALVARLASLRMSEQAELIPALCRRMIHV-G---GSGNDRLLGLYAVLREHALQLPPSHQGASVGMLASAIWVF…
122	GC_00000001	Core	B29	2249	28	395	20	0	0.70536961	0.733274646	0.719051495			#NAME?
123	GC_00000001	Core	B29	2450	28	395	20	0	0.70536961	0.733274646	0.719051495			#NAME?
124	GC_00000001	Core	B29	2425	28	395	20	0	0.70536961	0.733274646	0.719051495			-----------------------------------------------------------------------------------MEFDLNTALNDSP-AYVCTLASVPSSTASSPPP--QLARAAWANPRVKQPTTYQDLPTEVIARIGDYVPIQDVIPFSTVNRRTYHAMQTRRLVHSYWQRAQQAVSRESVNQLLNEMDGTLANPAQHAEPLDALRQRLRALPEGDRADVFKRVFAAAQRIPQDGVQI---QKALLL-MHRD--F-------AYDRVWTELFDFAYALVEQRKPGQDNVWPELALGLSNFSIHTPDTPHFAQRYYALLARLPSLSVAEQEQIIPTMCRLLLKF-S---QS-DPRVPQLHTLLQDYALRLPPPHQGSSAGALGSYIWFL…
125	GC_00000001	Core	B3	2368	28	395	20	0	0.70536961	0.733274646	0.719051495			-----------------------------------------------------------------------------------MDFDLNAALNDYS-AYIRALESCPQPAASVPPPR-QPPSSALANTSASRPTTYHDLPPELIERIGDYVPVQDVKNFSVVNRRTYHAMQTKQLVYRYWQRANQAVSLASINQLLNEMDGTLADPAQHVEPIDALRQRLQALPKAEQGEAFKRLFAAAQRIPKHGLPI---QKALML-RFRY--L--------PWYQRLEVFDFAHALVAQRGPEQDNVWPALAIGLINFNIGS---PEFIERYQAILARLPSLNVSQQAELISVLVGLLGHLHS---DRAHPSKSAQYAFFYEQTLRLPPAYQDKAVGALADSIWVL…
126	GC_00000001	Core	B3	74	28	395	20	0	0.70536961	0.733274646	0.719051495			-----------------------------------------------------------------------------------MDFDLHAALNDYQ-AYMYALESCPQPAASAPPPILKPASGGLASPSASRPTTYHDLPRELIEQIGDYVPVQDVGNFSAADRRTYHAMQSRRVVYRYWQRANRAVSLASVNQLLSEMGSTLADPAQHVEPLDALRQRLEALPYRERGEAFKRVYAAAQRIPKDGVQI---QKALLLHSLRD--F--------HWSHRDELFDFAYAMAQRRAPEEDNVWTELADSLRFLLFGS---AEFVKRYQTLVARLASLRVSEQAELIPVLCRRMIHF-G---GS-DDRIPGLYAVLREQALQLPPSHQGESVGMLASFILFL…
127	GC_00000001	Core	B3	2569	28	395	20	0	0.70536961	0.733274646	0.719051495			-----------------------------------------------------------------------------------MDFDLNAALNDCQ-AYMCALESCPQPAASAPPPTLKPASGGLANLPANRPTTYHDLPPELIEQIGDYVPVQDVGNFSAVDRRTYHAMQSRHSVYRYWQRANQAVSLASVNQLLNEMDGTLADLAQHVEPLDALRQRLQALPEAERGGAAH----------SEG------------------------------------------------------W--------------------------------------RADTKSAVVALIARF-----SV-EP-----------------------------------…
128	GC_00000001	Core	B3	266	28	395	20	0	0.70536961	0.733274646	0.719051495			-----------------------------------------------------------------------------------MDFDLNAALNDCQ-AYMCALESCPQPAASAPPPTLKPASGGLANLPANRPTTYHDLPPELIQQIGDYVPVQDVGNFSAVDRRTYHAMQSRHSVYRYWQRANQAVSLASVNQLLNEMDGTLADLAQHVEPLDALRQRLQALPEAERGGAAH----------SEG------------------------------------------------------W--------------------------------------RADTKSAVVALIARF-----SV-EP-----------------------------------…
129	GC_00000001	Core	B3	402	28	395	20	0	0.70536961	0.733274646	0.719051495			#NAME?
130	GC_00000001	Core	B3	163	28	395	20	0	0.70536961	0.733274646	0.719051495			#NAME?
131	GC_00000001	Core	B3	2570	28	395	20	0	0.70536961	0.733274646	0.719051495			------------------------------------------------------------------------------MLSLPMDFDLNAALNDYQ-AYICALEARPAPASSAAPPP-QPSNAALTPLLTKQPTTYQDLPTEIIARIGDYVPVQDVMPFATVDRRTYHAMQTRRLVHSYWQRAKQAVTFQSIHRLLDEMNGTFADPAQYADPLDALCQRLKTL-EAGRTRVFKRLFAAAQRIPQDGVQI---QKALLL-MHRD--F-------TYEREWMELFDFAYALAEQREPGQDNVWPELALGLSNFSLDTPETPTFAQWYYKILARLPSLSVAEQAQIIPTLVRLLNKF-N---QA-DPRVIELYTLLHDYALRLPPSHQGASVGALASYVWRF…
132	GC_00000001	Core	B3	1274	28	395	20	0	0.70536961	0.733274646	0.719051495			------------------------------------------------------------------------------MLSLPMDCDLHAALNNHQPAYICAQAVCPQPTALTLSPG-----VALANPLAKRPTTYQDLPHEVIARIGHYVPVQDVMSFSAVDRRTYHAMRMRRLVYSYWQRANQAVSLESIKQLLDEMGDTLADPAQHAEPLDALRRRLRALPKAGRVDVFKRLYAAAQRIPQDGVQI---QKAMLL-THYD--Y--------DEHEWMELFDFAHSLAEQRGPRQDNVWLELTLGLWSFSIDTPETPQFAQRYHALLARLPSLHVAEQAQMIPLLSRFLKHF-N---KA-NPRIPELYSTLCERARRLPILYQGASVGVLADSVWLL…
133	GC_00000001	Core	B3	2568	28	395	20	0	0.70536961	0.733274646	0.719051495			------------------------------------------------------------------------------------------------------------------------------------------------------------------------------------------------------------------------------------------------------------------------------------------------MAQQRAPEQDNVWAELADSLNFFLLRS---PEVVERYQALVARLASLRMSEQAELIPALCRRMVHF-A---GS-NDRLPGLYAVLRGHALQLPPSHQGASVGMLASAIWVL…
134	GC_00000001	Core	B34	1011	28	395	20	0	0.70536961	0.733274646	0.719051495			-----------------------------------------------------------------------------------MDFDLNAALNDYR-AYICALESCPQPAASAPPRQ----------PSASRPTTYQDLPPELIERIGDYVPVQDVGNFSAVDRRTYHTMQSRRLVYRYWQQANQVESLESINRILEEMDSALKDPAQHVEPLEALRQRLKKLPWDEQSEAFKRVYVAAQRIPKDGVQI---QKAMLC-MFRE--L--------LGLQRAEAFDFAHALAEQRGPGQDNVWRELAIALWSLLSGS---PALTERYQVLLARLPSLSVAEQAELIPSLSSLLRRL-D---RT-NPSLSALHAVLRDHALRLPPSYQGDAVGKLAVNAKVL…
135	GC_00000001	Core	B34	919	28	395	20	0	0.70536961	0.733274646	0.719051495			-----------------------------------------------------------------------------------MDFDLNAALKDYQ-AYMCALESCPQPAASATPPTLKPASGGLANPLTSRPTTYHDLPSELIQQIGDYVPVQDVESFSAVDRRTYHAMQTRRLVYSYWQRANQAVSLASVNQLLNEMDDTLADPVQHVEPLDALRQRLQALPEAEQGEAFKRLFAAAQRIPKHGLQI---QKALMR-MFRY--L--------PWSQRLEVFDFAHALVAQREPEQDNVWPALAIGLFDFNIGS---PEFIERYQALLARLPSLNVSQQAELISVLVGLLGHLHS---DRAHPSKSAQYAFLCEQALRLPPSYQGKAVGSLADSIWVL…
136	GC_00000001	Core	B34	924	28	395	20	0	0.70536961	0.733274646	0.719051495			-----------------------------------------------------------------------------------MDFDLNAALSDYP-AYVCTLESCPQPAASASPPTLKPASGVLANPLTSRPTTYHDLPSELIQQIGDYVPVQDVSNFSAVDRRTYHAMQTRRLVYSYWQRANQAVSLASVNQLLNEMDGTLADPVQHVEPLDALRQRLLALPEAEQGEAFKRLFAAAQRIPKHGLQI---QKALML-MFRY--L--------PWSQRLEVFDFAHALVAQREPEQDNVWPALAIGLIDFNIGS---PEFIERYQALLARLPSLNVSQQAELISVLVGLLGHLHS---DRAHPSKSAQYAFLCEQALRLPPSYQGKAVGSLADSIWVL…
137	GC_00000001	Core	B34	2707	28	395	20	0	0.70536961	0.733274646	0.719051495			-----------------------------------------------------------------------------------MDFDLNTALNDYQ-AYMCALESCPQAAASAPPPTLKPASGALANPLASRPTTYHDLPLELIQQIGDYVPVQDVGNFSAVDRRTYHAMHSRRVVYRYWQRANQVVSLASVNQLLNEMEGTLADPAQHVEPIEALRQRLEALPYREQGEAFKRIYAAAQRIPKDGVQI---QKAMLLHSLRG--F--------HWSHSDELFDFAYAMAQRRAPEEENVWTELADSLESLLFGS---AEFVERYQALVARLASLRVSEQAELIPVLCLRMIHF-G---GS-DDRLPGLYAVLREHALQLPPSHQGAPVGMLASAIWVL…
138	GC_00000001	Core	B34	2711	28	395	20	0	0.70536961	0.733274646	0.719051495			-----------------------------------------------------------------------------------MDCDLHAALNDYQ-AYMRALESCPQAAASAPPPTLKPASSGLASPSASRPTTYHDLPLELIQQIGNYVPVQDVGNFSAVDRRTYHAMHSRRVVYRYWQRANQVVSLASVNQLLKEMDGTLADPAQHVEPIEALRQRLEALPYREQGEAFKRMYAAAQRIPKDGVQI---QKALLLHSLRD--F--------HWSHRDELFDFAYALAERRAPEEDNVWTELADSLESLLFGS---AEFVERYQALVARLASLRVSEQAELIPVLCRRMIHF-G---GS-DDRLPGLYAVLREHALQLPSSHQGASVGMLANAIWVL…
139	GC_00000001	Core	B34	2729	28	395	20	0	0.70536961	0.733274646	0.719051495			-----------------------------------------------------------------------------------MDCDLNAALNDYQ-AYICALELYPQAAASASPPTLKPASSGLANPLASRPTTYHDLPLELIQQIGDYVPVQDVGNFSAVDRRTYHAMHSRRLVYRYWQRANQAVSLASVNQLLSEMGSTLVDSAQHVEPLDALRQRLEALPYRERGEAFKRVYAAAQRIPKDGVQI---QKALLLHSLSD--F--------HWSHRDELFDFAYAMAQRRAPEEENVWTELADSLRFLLFGS---PEFVERYQALVARLASLRMSEQAELIPVLCLRMIHF-G---GS-DDRIPGLYAVLREQALQLPLSHQGASVGMLAMAIFFL…
140	GC_00000001	Core	B34	2270	28	395	20	0	0.70536961	0.733274646	0.719051495			-----------------------------------------------------------------------------------MDFDLNAALNDSP-AYICASESCPQPAASATPPP-QLSSAALANPSARRPTTYQDLPSELIARIGDYIPVQDVMRLSTVNRRTYDAMQTRRLVHRYWQRANQAVSVESFNQLLNEMDGTLVDPAQHAEPLDVLCQRLRVVYCSKYADVFKRLFAAAQRIPQNGVQI---QKALLL-MCWNYAYEELESEQDFDSEWLELFDFAHALASQREPGQDDVWLELAFGLYAFPYRS---SELAERYQALLVQLPSLSVPQQAKLIPALSKLLKRL-P------GPSISARHASLREQARQLPPSYQGASVGALAGELLSL…
141	GC_00000001	Core	B34	2584	28	395	20	0	0.70536961	0.733274646	0.719051495			-----------------------------------------------------------------------------------MDFDLYAALNYPA-SYVCAGQTGQQSAASAPPQP--PCDDALTCSSSTRPTTYDDLPSELIARIGDYVPIQDVTSFATVDRRTYRAMQTRRLIHRYWQRSNQAASLASVNQLLDEIGGVLSNPAQHVEPINALSQRLRALPEAERVEAFKRVFAAAERIPQDGVRI---QKALLR-TFLD--F--------PLSRRVELFDFAYAMAQRRAPGQDNIWAELADNLQCLSLRS---SFAEQRYQTLLARLASLRVSEQAELIPALSSLLLYF-N---KT-DPRVLERYALLRGHALQLPPSHQGASVGMLARVVEIL…
142	GC_00000001	Core	B34	2632	28	395	20	0	0.70536961	0.733274646	0.719051495			-----------------------------------------------------------------------------------MDFDLNAALNDYP-AYVCALESCPQPAASAPPPTLKPASGGLVNPSANRPTTYHDLPSELIQQIGDYVPVQDVGNFSAVDRRTYHAMHSRRVVYRYWQRANQVVSLASVNQLLNEMDGTLVHPAQHVEPLEALRQHLDALPYREQGEAFKRIYAAAQRIPKDGVQI---QKALLLYSLPG--F--------HWNHRDELFDFAYAMAQRRAPEEDNVWTELANCLIFLLAGS---AEFVERYQALVAQLGFLKVSEQAELIPVLCRQMLGF-G---RR-DDRLPGLYAVLREHALQLPRSVQGASIGMLASAIWVL…
143	GC_00000001	Core	B34	2249	28	395	20	0	0.70536961	0.733274646	0.719051495			-----------------------------------------------------------------------------------------------------------------------------------------------------------------------------------------------MNQLLDEMDGALKNPAQHAEPLDALRQRLQALPENEQVDAFKRVFATAQHIPQDGVRI---QKAMLP-TLRD--F--------PWHRRAELFDFVYAMAEQRSPGQDNIWTSLTSGLWALPFGT---PPFVERYQVLLARLPLLSVAEQAELTPELSDLLWHF-D---PT-DLRISGLYAVLREHALRLPLSHQGASVGTLAGNALVL…
144	GC_00000001	Core	B34	2252	28	395	20	0	0.70536961	0.733274646	0.719051495			---------------------------------------------------------------------------------------------------------------------------------------------------------------------------MRR------------------------------------------------------------------------------------------------------------------------------------------------------------------------------------------------KTLQLQLHNQALRLPPSYQGEAVGTLAVDAKLL…
145	GC_00000001	Core	B34	2574	28	395	20	0	0.70536961	0.733274646	0.719051495			------------------------------------------------------------------------------------------------------MLALPVLAWHYPPRTW----------------CLLFLPSELIQQIGDYVPVQDVGNFLAVDRRTYHAMHSRRVVYRYWQRANQVVSLASVNQLLKEMDGTLADPAQHVEPLEALRQRLEALPYRERGEAFKRIYAAAQRIPKDGVQI---QKALLLHSLRD--F--------HWSHRDELFDFAYAMAQRRAPEEENVWTELADSLRFLLFGS---AEFIKRYQALVARLASLRVSEQAELIPVLCRRMIHF-G---GS-NDRLPGL------------------------------…
146	GC_00000001	Core	B34	2613	28	395	20	0	0.70536961	0.733274646	0.719051495			-----------------------------------------------------------------------------------MDFDLNAALNYPA-SYVCAGQTGQLPAASAPPRP--PSDNPLTHPLPTQPTTYDDLPSELIARIGDYVPIQDVTSFATVDRRTYHAMQTRRLVHRY----------------------------------------------------------------------------------------------------------------------------------------------------------------------------------------------------------------------------…
147	GC_00000001	Core	B34	1376	28	395	20	0	0.70536961	0.733274646	0.719051495			-----------------------------------------------------------------------------------MDFDLNAALNDSR-AFICASEAYPQPTA-----PLKPPSGVLVDLPVKRPTTYYELPLELIARIGDNVPVQDVKNFSTVDRHTYHAMQSRR---------------------------------------------------------------------------------------------------------------------------------------------------------------------------------------------------------------------------------…
148	GC_00000001	Core	B34	2572	28	395	20	0	0.70536961	0.733274646	0.719051495			#NAME?
149	GC_00000001	Core	B34	2612	28	395	20	0	0.70536961	0.733274646	0.719051495			#NAME?
150	GC_00000001	Core	B34	2575	28	395	20	0	0.70536961	0.733274646	0.719051495			-----------------------------------------------------------------------------------------------------------------------------------------------------------------------------------------------------------------------------------------------------------------------------------------------------------------------------------------------------------------------------------MLRGHALQLPPSHQGASVGMLASAIWVL…
151	GC_00000001	Core	B34	1437	28	395	20	0	0.70536961	0.733274646	0.719051495			---------------------------------------------------------------------------------------------------------------------------------------------------------------------------------------------------------------------------------------------------------------------------------------------------------------------------------------------------------------------------------------------------------------…
152	GC_00000001	Core	B34	1435	28	395	20	0	0.70536961	0.733274646	0.719051495			-----------------------------------------------------------------------------------MDFDLNAALNDYQ-TYICALEARPTPAASAPPPP-QLPSAAWANPPAKQPTTYQDLPSEVIAHIGDYVPVQDVMSFATVDRRTYYAMQTRRLVHSYWQRAKQAVHSESINRLLDEMDGTLADPAQHVEPMDALCQRLRALHSADHSDVFKRLFAAAQRIPQDGVQI---QKALLL-MYRD--L------ISYEREWMELFDFAYTLAEQREPGQDNVWPELALGLSNFSLDTPETPEFAQWYDKILTRLPSLSVAEQAQIIPTLTRVLNKF-N---QA-DPRIPELYTLLHDYALRLPPSHQGASVGALASYVWRF…
153	GC_00000001	Core	B34	2664	28	395	20	0	0.70536961	0.733274646	0.719051495	PRJNA1167355:ACGS9E_14890	F-box protein	-----------------------------------------------------------------------------------MATSLCAHAAA---THVCA------------------ASGALPSP--------------------------------------------RRL-------------------LVIGPGHGVAHPRQQAAH-RALCSTTRRAKSADCGD--------PAALADNGLSA---KNLGIA-AHNY----------------VHPPAFSYLTAQHR---------------------------FVLRVFNLL-----LNLRMDFDLNAALNNHQAYICA-------------LEACPQPAASAPPSLKPPSSALANTS----…
154	GC_00000001	Core	B46	87	28	395	20	0	0.70536961	0.733274646	0.719051495			-----------------------------------------------------------------MAQHRFTLRASNLLPSLPMDFDLNAALNDYR-AYICALESCPQPAASAPPRQ-PSASGALINTSASRPTTYQDLPPELIERIGDYVPVQEVSNFSAVDRRTYHTMQSRRLVYRYWQRANQVTSLESINRILEEMDSVLKDPAQHVEPLEALRQRLKVLPWDEQSEAFKRVYAAAQRIPKDGVRI---QKAMLC-TLDE--W--------LGLQRAEAFDFAHALAEQRGPGQGNVWRELAIALWSLPSGS---LKLIERYQVLLARLPSLSVAEQAELIPSLSGLLRHF-D---RA-NPSLSTLHAVLRDHALRLPSSYQGNAVGSLAVNARVL…
155	GC_00000001	Core	B46	2132	28	395	20	0	0.70536961	0.733274646	0.719051495			-----------------------------------------------------------------MAQHHFTLRASNLLPSLPMDFDLNAALNDYR-AYICALESCPQPAASAPPRQ-PSASGALINTSASRPTTYQDLPPELIERIGDYVPVQEVSNFSAVDRRTYHTMQSRRLVYRYWQRANQVTSLESINRILEEMDSVLKDPAQHVEPLEALRQRLKALPWDEQSEAFKRVYAAAQRIPKDGVRI---QKAMLC-MFRE--L--------LGLQRAEAFDFAHALAEQRGPGQDNVWRELAIALCSLLTGS---PALIERYQVLLARLPSLSVAEQAELILSLSGLLWRF-DDRVRT-NPSLSTLHAVLRDHALRLPPSCQGDAVGTLAVSAKLL…
156	GC_00000001	Core	B46	827	28	395	20	0	0.70536961	0.733274646	0.719051495			-----------------------------------------------------------------------------------MDFDLNAALNDYP-AYVCALESCPQPAASATPPTLKPASGELANPLTSRPTTYHDLPSELIQQIGDYVPVQDVENFSVVDRRTYHAMQTRRLVYSYWQRANQAVSLASVNQLLNEMDGTLADPVQHVEPLDALRQRLLALPEAEQGEAFKRLFAAAQRIPKHGLQI---QKALML-MFRY--L--------PWSQRLEVFDFAHALVAQREPEQDNVWPALAIGLIDFNIGS---PEFIERYQALLARLPSLNVSQQAELISVLVGLLGHLHS---DMAHPSKSAQYAFLCEQALRLPPSYQGKAVGSLADSIWVL…
157	GC_00000001	Core	B46	2546	28	395	20	0	0.70536961	0.733274646	0.719051495			-----------------------------------------------------------------------------------MDFDLNAALNDYQ-AYMRALESCPQAAASAPPPTLKPASGRLASPSASRPTTYHDLPPELIEQIGDYVPVQDVGNFSAVDRRTYHAMHSRRLVYRYWQRANQAVSLASVKQLLKEMDGTLADPAQHVEPLEALRQRLEALPYREQGEAFKRMYAAAQRIPKDGVQI---QKAMLLHSLRD--F--------HWSHRDELFDFAYAMAQRRAPQEENVWTELADSLESLLFGS---AEFVERYQALVARLASLRVSEQAELIPVLCLRMIHF-G---GS-DDRLPGLYAVLREHALQLPPSHQGAPVGRLASAIWVL…
158	GC_00000001	Core	B46	2586	28	395	20	0	0.70536961	0.733274646	0.719051495			-----------------------------------------------------------------------------------MDFDLNAALNDYQ-AYMCALEPCPQSAASAPPPILKPASGGLASPSASRPTTYHDLPHELIERIGDYVPVQDVGNLSAVDRRTYHAMQSRRLVYRYWQRAHQAVSLASVNQLLKEMDGTLADPAQHVEPIEALRQRLEALPYREQGEAFKRMYAAAQRIPKDGVQI---QKALLLHSLHK--F--------HWSHRDELFDFAYAMAQRRAPEEENVWMELADSLGFLLFGS---AEFVERYQALVARLASLRVSEQAELIPVLCRQMIRF-R---AS-DDRRPRLYAVLRGHALQLPPSHQGASVGMLASAIWVL…
159	GC_00000001	Core	B46	2110	28	395	20	0	0.70536961	0.733274646	0.719051495			------------------------------------------------------MAVFTRTPSVTLPRSIAWYDIFPLLLSWFMDFDLNALLNLFQ-SHTYVVDTRPKPAASAPPP---PSSGVLTNLPTRQLTTYRDLPPELIARIGEHLPVQDVMSFSTVDWRTYRAMEAKREIYRYWQQARQTVSLESMNQLLDEMGGALKNLAPHAEPLDALRQRLQALPENEQVDAFKRVFATAQHIPQDGVRI---QKAMLP-TLRD--F--------PWHRRAELFDFVYAMAEQRSPGQDNIWTSLTSGLWALPFGT---SPFVERYQVLLARLPLLSVAEQAELIPELSGLLFHF-N---EG-DPRISGLYAVLHEHALRLPPSHQGAPVGALAGDTWVL…
160	GC_00000001	Core	B46	2547	28	395	20	0	0.70536961	0.733274646	0.719051495			---------------------------------------------------------------------------------------------------------------------MKPASGGLANPLASRPTTYRDLPLELIQQIGDYVPVQDVGNLSAVDRRTYHAMHSRRLVYRYWQRANQAVSLASVNQLLNEMDGTLADPAQHVEPLDALRQRLEALPYRQRGEAFKRVYAAAQRIPKDGVQI---QKALLLHSLCD--F--------HWSHRDELFDFAYAMAQRRAPEEDNVWTELADSLDSLLFGS---AEFVERYQALVARLASLRVSEQAELIPVLCLRMIHF-G---GS-DDRLPGLYAVLREHALQLPPSHQGAPVGRLASAIWVL…
161	GC_00000001	Core	B46	2452	28	395	20	0	0.70536961	0.733274646	0.719051495			----------------------------------------------------------------------------------------------------------------------------MTHSSSTRPTTYDDLPSELITRIGDYVSIQDVMPFATVDRRTYHAMQARRLVHHYWQRANQAVSLASVNQLLDEMGGALTHPAQHVEPIDALSQRLQALPEAERVDAFKRVFAAAERIPQDGVRI---QKALLR-IFLD--F--------PRSQRVELFDFAYAMAERRAPGQDNIWVELADSLHFLSFGS----SFVERHQALLTRLASLRVSEQAELIPALSELLCYF-----PKADPRVPGIYAVLRGHALQLPPSVQGASVGMLANTVRVL…
162	GC_00000001	Core	B46	2575	28	395	20	0	0.70536961	0.733274646	0.719051495			#NAME?
163	GC_00000001	Core	B46	1609	28	395	20	0	0.70536961	0.733274646	0.719051495			------------------------------------------------------------------------------MLGLPMDFDLNAVLNNYQ-AYICALEARPTLAASAPPPP-QLLSAAWANPSAKRPTTYQDLPSEVIARIGDYVPVQDVMPFATVDRRTYSAMQTRRLVHSYWQRAKQALSHESISQLLDEMDGTLANPAQHVEPMEALCQRLQALRSADRGDVFKRLFAAAQRIPQDGVQI---QKALLL-MPRA--F-------TDEREWMKLFDFAYTLAEQREPGQDNVWPELALGLSNFSIDTPETPHFAQWYDAILARLPSLSVAEQAQIIPTLTRLLDKF-R---PD-DPRIPELYTLLHDYASRLPPSHQGASVGALASCVWQL…
164	GC_00000001	Core	B46	2545	28	395	20	0	0.70536961	0.733274646	0.719051495			------------------------------------------------------------------------------MLGLPMDFDLNAALNDYQ-AYICALEARPTPAASAPPPP-QLLSAAWANPSSKRLTTYQDLPSEVIARIGDYVPVQDVMSFATVDRRTYYAMQTRRLVHSYWQRAKQAVSHESISQLLDEMDGTLANPAQHVEPMEALCQRLQALHSADRGDVFKRLFAAAQRIPQDGVQI---QKALLL-MHRA--F-------TYEREWMELFDFAYALAEQREPGQDNVWPELALGLSNFSIDTPETPEFAQWYDAILARLPSLSVAEQAQIIPTLTLLLDKF-S---QA-DPRIPELYTLLHDYALRLSPSHQGASVGALASYVWQL…
165	GC_00000001	Core	B46	2577	28	395	20	0	0.70536961	0.733274646	0.719051495			------------------------------------------------------------------------------MLSLPMDFDLNAALNDYQ-AYICALEARPTPAASASPLP-QPLSAAWANPSAKRPTTYQDLPSEVIARIGDYVPVQDVMSFAAVDRRTYYAMQTRRLVHSYWQRAQQTVHFTSIHRLLDEMDDTLTDPAQYAEPLAALCQRLKTL-KAGRTNVFKRLFAAAQRIPQDGVQI---QKALLL-MHRD--F-------TYELEWMELFDFAYALAEQREPGQDNVWPELALGLSNFSIDTPETPEFAQWYDALLARLPSLSVAEQAQIIPTLTLLLDKF-S---QA-DPRIPDLYTLLHDYASRLPPSHQGASVGALASYVWQL…
166	GC_00000001	Core	B46	2407	28	395	20	0	0.70536961	0.733274646	0.719051495			------------------------------------------------------------------------------MLSLPMDCDLNAALNNYQ-AYICPLEDRPTLAASASPPL-QPPSAAWANPSAKRPTTYQDLPSEVIARIGDYVPVQDVMSFATVDRRTYSAMQTRRLVHSYWQRAQQTVHFGSIHRLLDEMDDTLTDPAQYAEPLNALCQRLKTLR-AGRVNVFKRLFAAAQRIPQDGVQI---QKALLL-MHRA--F-------TYEREWMELFNFAYALAEQREPGQDNVWPELALGLSNFSPDTPETPHFVQWYDAILARLPSLSVAEQAQIIPTLTRLLHKF-R---QD-DPRIPELYTLLHDYASRLPPSHQGASVGALSNSLWVL…
167	GC_00000001	Core	B46	2504	28	395	20	0	0.70536961	0.733274646	0.719051495			-----------------------------------------------------------------------------------MDFDLNVALNDCP-AYLCALESCPQAAASAPPPTLKPASGGPASPPANRPTTYRDLPLELIQQIGDYVPIQDVSNFSAVDRRTYHAMHSRRLVYRYWQQASQAVSLASVNQLLNEMDGTLVDPGQRVAPLGALCQRLEALPYHERGEAFKRVYAAAQRIPKDGVQI---QKALLLHSLRS--F--------HWNHREELFDFAYAMAERRAPEQDNVWTELANSLVFLLFGS---PGFAERYQALVARLASLRVSEQAKLIPVLCRHMLGF-D---RR-GDRLRGLYAVLRRHTLQLPRSIQGASLGMLASAIWVL…
168	GC_00000001	Core	B47	1533	28	395	20	0	0.70536961	0.733274646	0.719051495			-----------------------------------------------------------------------------------MDFDLNAALNDYR-AYICALESCPQPAASAPPRQ-PSASGALMNTSSSRPTTYQDLPPELFERIGDYVPVQDVGNFSAVDRRTYHATQSRRLVYRYWQQANQVESLESINRILEEMDGALKDPAQHVEALEALRQRLKELPWDEQSEAFKRVYVAAQRIPKDGVRI---QKAMLC-TLDE--L--------LGLQRAEAFDFAHALAEQRGPGQDNVWRELAIALWSLPSGS---LKLIERYQVLLARLPSLSVAEQAELIPSLSSLLWRL-DDRVRT-NPSPSALHAVLRDHALRLPPSYQGEAIGKLAVNANVL…
169	GC_00000001	Core	B47	700	28	395	20	0	0.70536961	0.733274646	0.719051495			-----------------------------------------------------------------------------------MDFDLNAALNDYR-AYICVLESCPQPAASAPPRQ-PSSNGTLMNTSASRPTTYQDLPPELIERIGDYVPLQDVGNFSAVDRRTYHATQSRRLVYRYWQQANQVESLESINRILEEMDGTLKDPAQHVEPLEALRQRLKELPWDEQTEAFKRVYVAAQRIPKDGVQI---QKAMLC-TLDE--W--------LGLQRAEVFDFAHALAEQRGPGQDNVWRELAIALWSLPSGS---PALIERYQVLLARLPSLSVAEQAELIPSLSGLLRRF-D---RT-NPSLSALHALLRDHALRLPPSCQGEAVGRLAVNAKVL…
170	GC_00000001	Core	B47	1535	28	395	20	0	0.70536961	0.733274646	0.719051495			-----------------------------------------------------------------------------------MDFDLNAALNDYR-AYICALESCPQPAASAPPRQ----------PSASRPTTYQDLPPELIERIGDYVPMQDVGNFSAVDRRTYHTMQSQRLVYRYWQQANQVESLESINRILEEMDSALKDPAQHVEPLEALRQRLKELPWDEQTEAFKRVYAAAQRIPKDGVRI---QKAMLC-MFRE--L--------LGLQRAEAFDFAHALAEQRGPGQDNVWRELAIALCSLLTGS---PALIERYQVLLARLPSLSVAEQAELIPSLSDLLWRF-G---RA-NPSLSALHAILRDQALRLPPSYQGEAVGTLAVDAKLL…
171	GC_00000001	Core	B47	1490	28	395	20	0	0.70536961	0.733274646	0.719051495			-----------------------------------------------------------------------------------MDFDLNAALSDYP-AYVCALESCPQPAASAAPPTLKPASGELANPLISRPTTYHDLPPELIQQIGNYVPVQDVENFSAVDRRTYHAMQTRRLVYSYWQRANQAVSLASVNQLLNEMDDTLADPVQHVEPLEALRQRLQALPEAEQGEAFKRLFAAAQRIPKHGLQI---QKALML-MFRY--L--------PWSQRLEVFDFAHALVAQREPEQDNVWPALAIGLIDFNIGS---PEFIERYQALLARLPSLNVSQQAELISVLVGLLGHLHS---DRAHPSKSAQYAFLCEQALRLPPSYQGKAVGSLADSIWVL…
172	GC_00000001	Core	B47	385	28	395	20	0	0.70536961	0.733274646	0.719051495			----------------MPASHELLQQCALPTDDVTAAAYEHSTIHQEHGGHSPSLCLASRFQLACCAASLRIAPFFYRLPSLQMDFDLHAALNDYQ-AYMRALESCPQAAASAPPPTLKPASGALANPLASRPTTYHDLPLELIQQIGDYVPVQDVGNFSAVDRRTYHAMHSRRVVYRYWQRANQAVSLASVNQLLKEMDGTLADPAQHVEPIEALRQRLEALPYREQGEAFKRIYAAAQRIPKDGVQI---QKALLLHSLRD--F--------HWSHRDELFDFAYALAQRRAPEEDNVWTELADSLESLLFGS---AEFVERYQALVARLASLRVSEQAELIPVLCLRMIHF-G---GS-DDRLPGLYAVLREQALQLPPSHQGAPVGRLASAIWVL…
173	GC_00000001	Core	B47	426	28	395	20	0	0.70536961	0.733274646	0.719051495			-----------------------------------------------------------------------------------MDFDLNAALNDYQ-AYICALELYPQAAASAPPPTLKPASGGLANPLASRPTTYHDLPLELIQQIGDYVPVQDVGNFSAVDRRTYHAMHSRRVVYRYWQRANQVVSLASVNQLLNEMEGTLADPAQHVEPIEALRQRLEALPYREQGEAFKRIYAAAQRIPKDGVQI---QKALLLHSLRD--F--------HWSHRDELFDFAYAMAQRRAPEEENVWTELADSLESLLFGS---PEFVERYQALVARLASLRMSEQAELIPVLCLRMIHF-G---GS-DDRIPGLYAVLREQALQLPLSHQGASVGMLAMAIFFL…
174	GC_00000001	Core	B47	397	28	395	20	0	0.70536961	0.733274646	0.719051495			----------------MPVSHELLQQCALPTDDVTAAAYGHSTIRQERGGHSPSLCLASRFQLACCAASLRIAPFFYRLPSLQMDFDLNAALNDYQ-AYMRALESCPQAAASAPPPTLKPASGGLASPSASRPTTYHDLPLELIQQIGDYVPVQDVGNFSAVDRRTYHAMHSRRVVYRYWQRANQAVSLASVNQLLNEMDGTLADPAQHVKPLEALRQRLEALPYRERGEAFKRMYAAAQRIPKDGVQI---QKALLLHSLRD--F--------HWSHRDELFDFAYAMAQRRAPQEDNIWTELANCLIFLLAGS---AEFVERYQALVAQLGSLRVSEQAELIPVLCRQMLGF-G---RR-DDRLPGLYAVLREHALQLPRSVQGASIGMLASAIWVL…
175	GC_00000001	Core	B47	2763	28	395	20	0	0.70536961	0.733274646	0.719051495			-----------------------------------------------------------------------------------MDFDLNALLNPFQ-NYAYTVDTRPKSVASAPPP---PPSSALANLPARQPTTYHDLPPELITRIGKYLPIQDVMPFSTVDWRTYRAMQTERQIYRYWQQAKQTVSLESMNQLLDEMDDTLKNPTQQAAPIDALCQRLQTLPENEQVDAFKRVFAAAQRIPQDGVRI---QKAMLL-TLRD--F--------PWHQRFELFDFAYAMAERRSPGPDNIWTNLASGLWALPFGT---PQFAERYQELLARLPLLSMAEQAELIPELSGLLFNF-N---EV-DPRISGLYAVLREHALRLPPSYQGAPVGALAGDTWVL…
176	GC_00000001	Core	B47	2767	28	395	20	0	0.70536961	0.733274646	0.719051495			-----------------------------------------------------------------------------------MR-----------------------------------------------------------------------------------------------------------------------------------------------------------------------RKTLQL---------------------------------------------------------------------------------------------------------------------------------------------…
177	GC_00000001	Core	B47	295	28	395	20	0	0.70536961	0.733274646	0.719051495			#NAME?
178	GC_00000001	Core	B47	273	28	395	20	0	0.70536961	0.733274646	0.719051495			-----------------------------------------------------------------------------------MDFDLNAALNYPA-SYVCAGQTGQRPAASTPPRP--RCDDALTCSSSTRPTTYDDLPSELIARIGDYVPIQDVTSFATVDRRTYHAMQARRLVHRYWQRANQAVSLASVNQLLDEMGGALSNPAQHIEPIDALSQRLRALPEAERVEAFKCVFAAAERIPQDGVRI---QKALLR-TFLD--F--------PLSRRVELFDFAYAMAQRRAPGQDNIWAELADSLQCLSLRS---SFAEQRYQALLARLASLKVYEQAKLIPVLSNLLIYF-N---KT-DSRVPERYALLHRHALQLPPSHQGASVGMLARVVQIL…
179	GC_00000001	Core	B47	390	28	395	20	0	0.70536961	0.733274646	0.719051495			-----------------------------------------------------------------------------------MDFDLNAALNDYQ-TYICALEARPTPAASAPPPP-QPPSAAWANSSAKRPATYQDLPSEVIARIGDYVPVQDVMPFATVDRRTYYAMQTRRLVHSYWQRAKQAVTFESINRLLDEMDGTLADPAQHAEPLDALCQRLRALHSADRGDVFKRLFAAAQRIPQDGVQI---QKALLL-MHRD--F-------TYERERIELFDFAYALAEQRKPGQDNVWPELALGLSNFSPDTPETPHFAQWYYAILARLPSLSVAEQAQIIPTLTRVLNKF-N---KA-DPRIPELYTLLYDYALRLPPSHQGASVGALASYVWRF…
180	GC_00000001	Core	B47	26	28	395	20	0	0.70536961	0.733274646	0.719051495			------------------------------------------------------------------------------MLSLPMDFDLNTALNDYQ-AYICALEARPAPAASATPPP-QPPNAALTPLPAKRPTTYQDLPNEVIARIGDYVPVQDVMPFATVDRRTYHAMQTRRLVHSYWQRAKQAVTFQSIHRLLDEMDGTFADPAQYAAPLDALCQRLKTL-EAGRTRVFKRLFAAAQRIPQDGVQI---QKALLL-MHRD--F-------TYEREWMELFDFAYALAEQREPGQDNVWPELALGLSNFSLDTPETPTFAQWYYKILARLPSLSVAEQAQIIPTLTRLLNKF-N---QA-DPRVIELYTLLHDYALRLPPSHQGASVGALASYVWRF…
181	GC_00000001	Core	B47	2293	28	395	20	0	0.70536961	0.733274646	0.719051495			------------------------------------------------------------------------------MLSLPMDFDLNAALNDYQ-TYICALEARPTPAASASPPP-QPLSAAWANPSAKQPATYQDLPNEVIARIGDYVPVQDVMSFATVDRRTYYAMQTRRLVHSYWQRAKQAVSHESISQLLDEMDGTLANPAQHVEPMEALCQRLRALHSADRGDVFKRLFAAAQRIPQDGMQI---QKALLL-MHRA--F-------TYEREWMELFDFAYTLAEQREPGQDNVWPELALGLSNFSPDTPETPHFAQWYNAILARLPSLSVAEQAQIIPTLTRLLDKF-R---PD-NPRIPELYTLLHDYTSRLPPSHQGASVGALASYVWRF…
182	GC_00000001	Core	B47	319	28	395	20	0	0.70536961	0.733274646	0.719051495			----------------------------MPTEDVTASAYRHCTIHQEHGVHSSSLCSASRFRLACCVASLRIAPFFYRLPNLPMDFDLHAALNDYP-AYVCALESCPQPAASAPPPTLKPASGGLVNPSASRPTTYHNLPSELIQQIGDYVPVQDVGNFSAVDRRTYHAMHSRRVVYRYWQRANQVVSLASVNQLLNEMDGTLAHPAQHIEPLEALRQHLDALPYHEQGEAFKRIYAAAQRIPKDGVQI---QKALLLYSLPG--F--------NWNHRDELFDFAYAMAQRRAPQEDNVWTELANCLIFLLAGS---AEFVERYQALVAQLGSLRVSEQAELIPVLCRQMLGF-G---RR-DDRLPGLYAVLREHALQLPRSVQGASIGMLASAIWVL…
183	GC_00000001	Core	B48	863	28	395	20	0	0.70536961	0.733274646	0.719051495			-----------------------------------------------------------------------------------MDFDLNAALNDYP-AYVCALESCPQPAASATPPTLKPASGELANPLTSRPTTYHDLPSELIQQIGDYVPVQDVENFSAVDRRTYHAMQTRRLVYSYWQRANQAVSLASVNQLLNEMGGTLADPVQHVEPLDALRQRLQALPEAEQGEAFKRLFAAAQRIPKHGLQI---QKALMR-MFRY--L--------PWSQRLEVFDFAHALVAQREPEQDNVWPALAIGLFDFNIGS---PEFIERYQALLARLPSLNVSERAELISVLSGLLGHLHS---DMTHPNQSAQYAFLCEQALRLPPSYQGVAVGALAVSTWVL…
184	GC_00000001	Core	B48	858	28	395	20	0	0.70536961	0.733274646	0.719051495			-----------------------------------------------------------------------------------MDFDLNAALNDYP-AYVCALESCPQPAASASPPTLKPASGVLANPLTSRPTTYHDLPSELIQQIGDYVPVQDVENFSAVDRRTYHAMQTRRLVYSYWQRANQAVSLASVNQLLNEMDDTLADPVQHVEPLDALRQRLQALPEAEQGEAFKRLFAAAQRIPKHGLQI---QKALML-MFRY--L--------PWSQRLEVFDFAHALVAQRGPEQDNVWPALAIGLIDFNIGS---PEFIERYQALLARLPSLNVSQQAELISVLVGLLGHLHS---DMTHPSKSAQYAFLCEQALRLPPSYQGKAVGSLADSIWVL…
185	GC_00000001	Core	B48	2365	28	395	20	0	0.70536961	0.733274646	0.719051495			-----------------------------------------------------------------------------------MDFDLHAALNDYQ-AYMCALESCPQPAASAPPPTLKPANGGLVSPSASRPTTYHDLPPELIQQIGDYVPVQDMGNFSAVDRRTYHAMHSRRLVYRYWQRANQVVSLASVNQLLSEMDGTLADPAQHVEPLEALRQHLEALPYREQGEAFKRIYAAAQRIPKDGVQI---QKALLLHSLRG--F--------HWSHRDELFDFAYAMAQRRAPEEENVWTELADSLKFLLFGS---AEFVKRYQALVARLASLRVSEQAELIPVLCRRMPYF-G---GS-DDRLPGLYAVLREQALQLPPSVQGASVGRLASAIWVL…
186	GC_00000001	Core	B48	2525	28	395	20	0	0.70536961	0.733274646	0.719051495			-----------------------------------------------------------------------------------MDFDLHAALNDYQ-AYMRALESCPQAAASAPPPTLKPASGGLASPPASRPTTYHDLPLELIEQIGDYVPVQDVGNFSAVDRRTYHAMHSRRLVYRYWQRANQVVSLASVNQLLNEMDGTLADPAQHVKPLEALRQRLEALPYRERGEAFKRMYAAAQRIPKDGVQI---QKALLLHSLRD--F--------HWSHRDELFDFAYAMAQRRAPEEENVWTELADSLESLLFGS---AEFVERYQALVARLASLRVSEQAELIPVLCLRMIHF-G---GS-DDRLPGLYAVLHGQALQLPPSVQGASVGMLASAIWVL…
187	GC_00000001	Core	B48	2366	28	395	20	0	0.70536961	0.733274646	0.719051495			#NAME?
188	GC_00000001	Core	B48	2135	28	395	20	0	0.70536961	0.733274646	0.719051495			-----------------------------------------------------------------------------------MDFDLSAALNDSP-AYICASESCPQPAASATPPP-QLSSAALANPSARRPTTYQDLPSELIARIGDYIPVQDVMRLSTVNRRTYDAMQTRRLVHRYWQRANQAVSVESFNQLLNEMDGTLVDPAQHAEPLDVLCQRLRVVYCSKYADVFKRLFAAAQRIPQNGAQI---QKALLL-MCWNYAYEELESEQDFDSEWLELFDFAHALASQREPGQDDVWLELAFGLYAFPYRS---SELAERYQALLVQLPSLSVPQQAKLIPALSKLLKRL-P------GPGISARHASLREQARQLPPSYQGASVGALAGELLSL…
189	GC_00000001	Core	B48	2386	28	395	20	0	0.70536961	0.733274646	0.719051495			-----------------------------------------------------------------------------------MDFDLNAALNYPA-SYICAGQTGQRPAASTPPRP--PSDDALIHASPTQPTTYDDLPSELIARIGDYVPIQDVTSFATVDRRTYHAMQTRRLVQRYWQRANQAVSLTSVNQLLDEMGGALSNPAQHAEPIDALSQRLRALPEAERVEAFKRVFAAAERIPQDGMRI---QKALLR-TFLD--F--------PLSRRVELFDFAYAMAQRRAPGQDNIWAELADSLQCLSLRS---SFAEQRYQALLARLASLKVSEQAKLIPVLSNLLLYF-N---KT-DSRVPERYALLRRHALQLPPSYQGASVGMLARVVQIL…
190	GC_00000001	Core	B48	2432	28	395	20	0	0.70536961	0.733274646	0.719051495			-----------------------------------------------------------------------------------MDFDLNAALNDYP-AYVCALESCPQSAASAPPPTLKPASGGLANPLASRPTTYYDLPLELIQQIGDYVPVQDVGNFSAVDRRTYHAVHNRRVVYRYWQRANQVVNLASVNQLLNEMDGSLADPAQHVEPLDALRQHLDALPYREQGEAFKRIYAAAQRIPKDGVQI---QKALLLHSLRD--F--------HWSHRDELFDFAYAMAQQRAPEEDNVWTELANCLIFLLTGS---VEFAERYQALVARLGSLRVSEQAELIPVLCLRMIHF-G---GG-DDRLPGLYAVLREHALQLPRSHQGASIGMLASAIWVL…
191	GC_00000001	Core	B48	2554	28	395	20	0	0.70536961	0.733274646	0.719051495			-----------------------------------------------------------------------------------MDFDLNAALNDYQ-AYICALELYPQTAASAPPPTLKPASGGLANPLASRPTTYHGLPLELIQQIGDYVPVQDVGNFSAVDRRTYHAMHSRRVVYRYWQRANQVASLASVNQLLNEMDGTLADPAQHVEPLEALRQHLEALPYREQGEAFKRIYAAAQRIPKDDVQI---QKALLLHSLRD--F--------HWSHRDELFDFAYARAQRRAPEEENVWTELAESLGSLLFGS---PEFVERYQALVARLASLRVSEQAELIPVLCLRMIHF-R---ES-DDPRPELYAVLFGHALQLPPSVQGASVGMLASFIWVL…
192	GC_00000001	Core	B48	1274	28	395	20	0	0.70536961	0.733274646	0.719051495			-----------------------------------------------------------------------------------MDFDLNAALNDYQ-AYICALEARPTPAASAPPPP-QPPSAAWANSSAKRPATYQDLPSEVIARIGDYVPVQDVMSFATVDRRTYYAMQTRRLVHSYWQRAKQAVTFQSIHRLLDEMDGTLADPAQYAEPIEALCQRLRALHSADRSDVFKRLFAAAQRIPQDGVQI---QSAVAH-------V-----------------------------------------------------------------------------------------S---GS--------------------------------------…
193	GC_00000001	Core	B48	2415	28	395	20	0	0.70536961	0.733274646	0.719051495			#NAME?
194	GC_00000001	Core	B48	2530	28	395	20	0	0.70536961	0.733274646	0.719051495			------------------------------------------------------------------------------MLSLPMDFDLNATLNDYQ-AYICALEARPTPAASAPPPP-QLPSAAWANPPAKRPTTYQDLPSEVIARIGDYVPVQDVMPFATVDRRTYYAMQTRRLVHSYWQRAKQAVTFESINRLLDEMDGTLADPAQHAEPLDALCQRLRALHSADRGDVFKRLFAAAQRIPQDGVQI---QKALLL-MHRD--F-------TYERERIELFDFAYALAEQRKPGQDNVWPELALGLSNFSPDTPETPHFAQWYYAILARLPSLSVAEQAQIIPTLTRVLNKF-N---KA-DPRIPELYTLLYDYALRLPPSHQGASVGALASYVWRF…
195	GC_00000001	Core	B48	2513	28	395	20	0	0.70536961	0.733274646	0.719051495			------------------------------------------------------------------------------MLSLPMDFDLNAALNDYQ-TYICALEARPTPAASAPPPP-QPPSAAWANSSAKRPATYQDLPSEVIARIGDYVPVQDVMAFATVDRRTYYAMQTRRLVHTYWQRAKQAVTFQSIHRLLDEMDDTFADPAQYAEPLDALCQRLKTL-KAGRTRVFKRLFAAAQRIPQDGVQI---QKALLL-MHRD--F-------TYEREWMELFDFAYALAEQREPGQDNVWPELALGLSNFSLDTPETPHFAQWYYAILARLPSLSVAEQAQIIPTLARVLNKF-N---KA-DPRIPELYTLLYDYALRLPPSHQGASVGALASYVWRF…
196	GC_00000001	Core	B48	1649	28	395	20	0	0.70536961	0.733274646	0.719051495			------------------------------------------------------------------------------MLGLPMDFNLNAALNDYQ-AYICALEARPTPAASAPPPP-QPLSAAWANPSAKQPATYQDLPSEVIARIGDYVPVQDVMAFATVDRRTYYAMQTRRLVHSYWQRAKQAVTFQSIHRLLDEMDGTLADPAQHVEPMEALCQRLRALHSADHSDVFKRLFAAAQRIPQGGVQI---QKALLL-MYRD--L------ISYERVWMELFDFAYTLAEQREPGQDNVWPELALGLSNFSLDTPETPEFAQWYDKILTRLPSLSVAEQAQIIPTLTLLLDKF-S---QA-DPRIPELYTLLHDYALRLPPSYQGASVGALASYVWQL…
197	GC_00000001	Core	B48	1645	28	395	20	0	0.70536961	0.733274646	0.719051495			------------------------------------------------------------------------------MLSLPMDFDLNAALNDYQ-AYICALEARPTHAASAPPPP-QLPSAAWANPSAKQPATYQDLPSEVIARIGDYVPVQDVMAFATVDRRTYYAMQTRRLVHSYWQRAKQAVSHESISQLLDEMDGTLANPAQHVEPMEALCQRLRVLHSADRGDVFKRLFAAAQRIPQGGVQI---QKALLL-MHRA--F-------TYEREWMELFDFAYTLAEQREPGQDNVWPELALGLSNFSPDTPETPHFAQWYDKILARLPSLSVAEQAQVIPTLTRLLHKF-R---PE-DPRIPELYTLLHNYALHLPPSHQGASAGALASCVWRL…
198	GC_00000001	Core	B48	1275	28	395	20	0	0.70536961	0.733274646	0.719051495			---------------------------------------------------------------------------------------------------------------------------------------------------------------------------------------------------------------------------------------------------------------------------------------MELFDFAYTLAEQREPGQDNVWPELALGLSNFSLDTPETPEFAQWYDKILARLPSLSVAEQAQIIPTLTRVLNKF-N---KA-DPRIPELYTLLYDYALRLPPSHQGASVGALASYVWRF…
199	GC_00000001	Core	B49	924	28	395	20	0	0.70536961	0.733274646	0.719051495			-----------------------------------------------------------------------------------MDFDLNAALNDYR-AYICALESCPQPAASAPPRQ-PSASGALMNTSSSRPTTYQDLPPELFERIGDYVPVQDVGNFSAVDRRTYHATQSRRLVYRYWQQANQVESLESINRILEEMDGALKDPAQHVEALEALRQRLKELPWDEQSEAFKRVYVAAQRIPKDGVRI---QKAMLC-TLDE--L--------LGLQRAEAFDFAHALAEQRGPGQDNVWRELAIALWSLPSGS---LKLIERYQVLLARLPSLSVAEQAELIPSLSSLLWRL-DDRVRT-NPSPSALHAVLRDHALRLPPSYQGEAIGKLAVNANVL…
200	GC_00000001	Core	B49	926	28	395	20	0	0.70536961	0.733274646	0.719051495			-----------------------------------------------------------------------------------MDFDLNAALNDYR-AYICALESCPQPAASAPPRQ-PLSSGTLINTSASRPTTYQDLPPELIERIGDYVPVQDVGNFSAVDRRTYHATQSRRLVYRYWQRANQVESLESINRILEEMDSALKDPAQHVEALEALRQRLKELPWDEQSEAFKRVYVAAQRIPKDGVRI---QKAMLC-TLDE--L--------LGLQRAEAFDFAHALAEQRGPGQDNVWRELAIALWSLPSSS---PAFIERYQVLLARLPSLSVAEQAELIPSLSGLLRRF-N---RT-NPSLSALHALLRDQALRLPPSYQGEAVGTLAVDAKVL…
201	GC_00000001	Core	B49	881	28	395	20	0	0.70536961	0.733274646	0.719051495			-----------------------------------------------------------------------------------MDFDLNAALNDYQ-AYMCALESCSQPAASATPPTLKPASGELAKPLTSRPTTYHDLPSELIQQIGDYVPVQDVENFSTVDRRTYHAMQTRRLVYSYWQRANQAVSLASVNQLLNEMDGTLADPVQHVEPLDTLRQRLQALPEAEQGEAFKRLFAAAQRIPKHGLQI---QKALMR-MFRY--L--------PWSQRLEVFDFAHALVAQREPEQDNVWPALAIGLFDFNIGS---PEFIERYQAILARLPSLNVSEQAELISVLSGLLGHLHS---DMTHPSQSAQYAFLCEQALRLPPSYQGVAVGALAVSTWVL…
202	GC_00000001	Core	B49	877	28	395	20	0	0.70536961	0.733274646	0.719051495			-----------------------------------------------------------------------------------MDFDLNAALNDYQ-AYMCALESCPQPAASATPPTLKPASGELANPLTSRPTTYHDLPSELIQQIGNYVPVQDVENFSAVDRRTYHAMQTRRLVYSYWQRANQAVSLASVNQLLNEMDDTLADPVQHVEPLDALRQRLQALPEAEQGEAFKRLFAAAQRIPKHGLQI---QKALML-MFRY--L--------PWSQRLEVFDFAHALVAQREPEQDNVWQVLANGLFNFNSGS---PEVIERYQALWARLPSLNVSEQAGLISALVGLLGHLHS---GRAHPSQSAQYAFLCEQALRLPPSYQGVAVGALADSIWVL…
203	GC_00000001	Core	B49	2227	28	395	20	0	0.70536961	0.733274646	0.719051495			-----------------------------------------------------------------------------------MDFDLNALLNPFQ-SHTYVVDTRPKPAASAPPP---PSSGVLTNLPTRQLTTYRDLPPELIARIGEHLPVQDVMSFSTVDWRTYRAMETKREIYRYWQQARQTVSLESMNQLLDEMDGALKHPAQHAEPLDALRQRLQALPENEQVDAFKRVFATAQHIPQDGVRI---QKAMLP-TLRD--F--------PWHRRAELFDFVYAMAEQRSPGQDNIWTSLTSGLWALPFGT---PPFVERYQVLLARLPLLSVAEQAELTPELSDLLWHF-D---PT-DLRISGLYAVLREHALRLPLSHQGASVGTLAGNALVL…
204	GC_00000001	Core	B49	2666	28	395	20	0	0.70536961	0.733274646	0.719051495			----------------MPVSHELLQQCALPTDDVTAAAYEHSTIRQERGGHSPSLCLASHFQLACCAASLRIAPFFYRLPSLQMDFDLHAALNDYQ-AYMRALESCPQAAASAPPPTLKPASGGLASPPASRPTTYHDLPLELIEQIGDYVPVQDVGNFSAVDRRTYHAMHSRRLVYRYWQRANQVVSLASVNQLLNEMEGTLADPAQHVEPLEALRQHLEALPYREQGEAFKRMYAAAQRIPKDGVQI---QKALLLHSLRD--F--------HWSHSDELFDFAYAMAQRRAPEEENVWTELADSLESLLFGS---AEFVERYQALVARLASLRVSEQAELIPVLCRRMIHF-G---GS-DDRLPGLYAVLREHALELPPSHQGAPVGRLASAIWVL…
205	GC_00000001	Core	B49	2663	28	395	20	0	0.70536961	0.733274646	0.719051495			-----------------------------------------------------------------------------------MDCDLNAALNDYQ-VYMRALESCPQAAASAPPPTLKPASGGLASPSASRPTTYHDLPPELIQQIGDYVPVQDVGNFSAVDRRTYHAMHSRRLVYRYWQRANQVVSLASVNQLLKEMDGTLADPAQHVEPLDALRQRLEALPYRERGEAFKRVYAAAQRIPKDGVQI---QKALLLHSLRD--F--------HWSHRDELFDFAYALAERRAPEEDNVWTELADSLESLLFGS---AEFVERYQALVARLASLRVSEQAELIPVLCRRMIHF-G---GS-DDRLPGLYAVLREHALQLPSSHQGASVGMLANAIWVL…
206	GC_00000001	Core	B49	2683	28	395	20	0	0.70536961	0.733274646	0.719051495			-----------------------------------------------------------------------------------MDCDLNAALNDYQ-VYMRALESCPQAAASAPPPTLKPASGGLASPSASRPTTYHDLPPELIQQIGDYVPVQDVGNFSAVDRRTYHAMHSRRVVYRYWQRANQAVSLASVNQLLSEMGSTLVDSAQHVEPLDALRQRLEALPYRERGEAFKRVYAAAQRIPKDGVQI---QKALLLHSLSD--F--------HWSHRDELFDFAYAMAQRRAPEEENVWTELADSLRFLLFGS---PEFVERYQALVARLASLRMSEQAELIPVLCLRMIHF-G---GS-DDRIPGLYAVLREQALQLPLSHQGASVGMLAMAIFFL…
207	GC_00000001	Core	B49	1345	28	395	20	0	0.70536961	0.733274646	0.719051495			------------------------------------------------------------------------------MLGLPMDFDLNAALNDYQ-TYICALEARPTPAASAPPPP-QLPSAAWANPSAKRPTTYQDLPSEVIARIGDYVPVQDVMPFATVDRRTYYAMQTRRLVHSYWQRAKQAVHFESINRLLDEMDGTLANPAQHAEPLDALCQRLRALHSADHSDVFKRLFAAAQRIPQDGVQI---QKALLL-TYRD--L------ISYEREWMELFDFAYTLAEQREPGQDNVWPELALGLSNFSLDTPETPEFAQWYDKILARLPSLSVAEQAQIIPTLTRVLNKF-N---KA-DPRIPELYTLLHDYALHLPPSHQGASVGALASYVWRF…
208	GC_00000001	Core	B49	2544	28	395	20	0	0.70536961	0.733274646	0.719051495			-----------------------------------------------------------------------------------MDFDLNAALNYPA-SYVCAGQTGQRPAASTPPRP--PSDDALTHSSPARPTTYDDLPSELIARIGDYVPIQDVTSFATVDRRTYHAMQTRRLIHRYWQRSNQAASLASVNQLLDEIGGVLSNPAQHVEPINALSQRLRALPEAERVEAFKRVFAAAERIPQDGVRI---QKALLR-TFLD--F--------PLSRRVELFDFAYAMAQRRAPGQDNIWAELADSLQCLSLRS---SFAEQRYQALLARLASLRVSEQAELIPALSSLLLYF-N---KT-DPRVPEQYALLRGYALQLPPSHQGASVGMLARVVEIF…
209	GC_00000001	Core	B49	2566	28	395	20	0	0.70536961	0.733274646	0.719051495			#NAME?
210	GC_00000001	Core	B49	2671	28	395	20	0	0.70536961	0.733274646	0.719051495			-----------------------------------------------------------------------------------MDFDLNAALNDYQ-AYICALEARPTPAASAPPPP-QLSSAAWANPPAKQPTTYQDLPSEVIARIGDYVPVQDVMPFATVDRRTYYAMQTRRLVHSYWQRAKQAVTFESINRLLDEMDGTLADPAQHAEPLDALCQRLRALHSADRGDVFKRLFAAAQRIPQDGVQI---QKALLL-MHRD--F-------TYERERIELFDFAYALAEQRKPGQDNVWPELALGLSNFSPDTPETPHFAQWYYAILARLPSLSVAEQAQIIPTLARVLNKF-N---KA-DPRIPELYTLLYDYALRLPPSHQGASVGALASYVWRF…
211	GC_00000001	Core	B49	1716	28	395	20	0	0.70536961	0.733274646	0.719051495			-----------------------------------------------------------------------------------MDFDLNAALNDYQ-TYICALEARPTPAASAPPPP-QPPSAAWANSSAKRPATYQDLPSEVIARIGDYVPVQDVMAFATVDRRTYYAMQTRRLVHSYWQRAKQAVSHESISQLLDEMDGTLANPAQHVEPMEALCQRLRALHSADRGDVFKRLFAAAQRIPQGGMQI---QKALLL-MHRA--F-------TYEREWMELFDFAYTLAEQREPGQDNVWPELALGLSNFSPDTPETPHFAQWYNAILARLPSLSVAEQAQIIPTLTRLLHKF-R---PE-DPRIPELYTLLHNYALHLPPSHQGASAGALASCVWRL…
212	GC_00000001	Core	B49	1727	28	395	20	0	0.70536961	0.733274646	0.719051495			------------------------------------------------------------------------------MLGLPMDFDLNAALNDYQ-AYICALEARPTPAASAPPPP-QLPSAAWANPPAKQPTTYQDLPSEVIAHIGDYVPVQDVMSFATVDRRTYYAMQTRRLVHSYWQRAKQAVSHESISQLLDEMDGTLANPAQHVEPMEALCQRLRALHSADRGDVFKRLFAAAQRIPQDGMQI---QKALLL-MHRA--F-------TYEREWMELFDFVYTLAEQREPGQDNVWPELALGLSNFSPDTPETPHFAQWYNAILARLPSLSVAEQAQIIPTLTRLLDKF-R---PD-NPRIPELYTLLHDYASRLPPSHQGASVGALASYVWQL…
213	GC_00000001	Core	B49	2531	28	395	20	0	0.70536961	0.733274646	0.719051495			------------------------------------------------------------------------------------------------------------------------------------------------------------------------------------------------------------------------------------------------------------------------------------------------MAQRRAPEEENVWTELADSLESLLFGS---AEFVERYQALVARLASLRVSEQAELIPVLCRQMIRF-R---GS-DNRRPGLYAVLREHALQLPPSVQGASVGMLASFIWVL…
214	GC_00000001	Core	B49	2591	28	395	20	0	0.70536961	0.733274646	0.719051495			----------------------------MPTEDVTASAYRHCTIHQEHGVHSSSLCSASRFRLACCVASLRIAPFFYRLPNLPMDFDLHAALNDYP-AYVCALESCPQPAASASPPTLKPASGGLVNPSASRPTTYHNLPSELIQQIGDYVPVQDVGNFSAVDRRTYHAMHSRRVVYRYWQRANQVVSLASVNQLLNEMDGTLAHPAQHIEPLEALRQHLDALPYHEQGEAFKRIYAAAQRIPKDGVQI---QKALLLYSLPG--F--------NWNHRDELFDFAYAMAQRRAPQEENVWTELANCLIFLLAGS---AEFVERYQALVARLGSLRVSEQAELIPVLCRQMLGF-G---RR-DDRLPGLYAVLREHALQLPPSHQGASIGMLASAIWVL…
215	GC_00000001	Core	B5	1150	28	395	20	0	0.70536961	0.733274646	0.719051495			-----------------------------------------------------------------------------------MDFDLNAALNDYS-AYIRALESCPQPAASVPPPR-QPPSSALANTSASRPTTYHDLPPELIERIGDYVPVQDVKNFSVVDRRTYHAMQTRRLVYSYWQQANQAVSLASVNQLLNEMDGTLADPAQHVEPIEALRQRLQTLPEAEQGEAFKRLFAAAQRIPKHGLPI---QKALML-MFRY--L--------PWYQRLEVFDFAHALVAQRGPEQDNVWPALAIGLIDFNIGS---PEFIERYQALLARLPSLNVSQQAELISVLVGLLGHLHS---DRAHPSKSAQYAFLCEQALRLPPAYQGVAVGALAKSTWVL…
216	GC_00000001	Core	B5	1980	28	395	20	0	0.70536961	0.733274646	0.719051495			-----------------------------------------------------------------------------------MDFDLHAALNDYQ-AYMCALQSCPQSAASAPPPTLKPASGGLANLPASRPTTYRDLPRELIERIGDYVPVQDVGNFSAVDRRTYHAMQSRRVVYRYWQRANQAVSLASVNQLLSEMNGTLADPAQHVEPLEALRQRLEALPYREQGEAFKRMYAAAQRIPKDGVQI---QKALLLHSLPD--F--------HWSHRDELFDFAYAMAQRRAPEEDNVWTELADSLKFLLFGS---AEFVERYQALVARLAPLRVSEQAELIPVLCLRMIHF-G---GN-DDRRPELYAVLRVHALQLPPSVQGASVGMLASFIWVL…
217	GC_00000001	Core	B5	2548	28	395	20	0	0.70536961	0.733274646	0.719051495			-----------------------------------------------------------------------------------MDFDLNAALNDCQ-AYMCALESCPQPAASAPPPTLKSASGGLASLPASRPTTYHDLPRELIQQIGDYVPVQDVGNFSAVDRRTYHAMQSRHSVYRYWQRANQAVSLASVNQLLNEMGSTLADPAQHIEPLDALRQRLQALPEAEQGEAFKRMYAAAQRIPKDGVQI---QKALLLHSLRD--F--------QWTQRVELFDFAYAMAQQRAPEQDNVWTELADSLNFFLLRS---PEVVQRYQALVARLASLRMSEQAELIPALCRRMIHV-G---GSGNDRLLGLYAVLREHALQLPPSHQGASVGMLASAIWVF…
218	GC_00000001	Core	B5	2235	28	395	20	0	0.70536961	0.733274646	0.719051495			#NAME?
219	GC_00000001	Core	B5	2428	28	395	20	0	0.70536961	0.733274646	0.719051495			#NAME?
220	GC_00000001	Core	B5	2404	28	395	20	0	0.70536961	0.733274646	0.719051495			-----------------------------------------------------------------------------------MEFDLNTALNDSP-AYVCTLASVPSSTASSPPP--QLARAAWANPRVKQPTTYQDLPTEVIARIGDYVPIQDVIPFSTVNRRTYHAMQTRRLVHSYWQRAQQAVSRESVNQLLNEMDGTLANPAQHAEPLDALRQRLRALPEGDRADVFKRVFAAAQRIPQDGVQI---QKALLL-MHRD--F-------AYDRVWTELFDFAYALVEQRKPGQDNVWPELALGLSNFSIHTPDTPHFAQRYYALLARLPSLSVAEQEQIIPTMCRLLLKF-S---QS-DPRVPQLHTLLQDYALRLPPPHQGSSAGALGSYIWFL…
221	GC_00000001	Core	B50	939	28	395	20	0	0.70536961	0.733274646	0.719051495			-----------------------------------------------------------------------------------MDFDLNAALNDYR-AYICALESCPQPAASAPPRQ-PSASGALMNTSSSRPTTYQDLPPELFERIGDYVPVQDVGNFSAVDRRTYHATQSRRLVYRYWQQANQVESLESINRILEEMDGALKDPAQHVEALEALRQRLKELPWDEQSEAFKRVYVAAQRIPKDGVRI---QKAMLC-TLDE--L--------LGLQRAEAFDFAHALAEQRGPGQDNVWRELAIALWSLPSGS---LKLIERYQVLLARLPSLSVAEQAELIPSLSSLLWRL-DDRVRT-NPSPSALHAVLRDHALRLPPSYQGEAIGKLAVNANVL…
222	GC_00000001	Core	B50	941	28	395	20	0	0.70536961	0.733274646	0.719051495			-----------------------------------------------------------------------------------MDFDLNAALNDYR-AYICALESCPQPAASAPPRQ-PLSSGTLINTSASRPTTYQDLPPELIERIGDYVPVQDVGNFSAVDRRTYHATQSRRLVYRYWQRANQVESLESINRILEEMDSALKDPAQHVEALEALRQRLKELPWDEQSEAFKRVYVAAQRIPKDGVRI---QKAMLC-TLDE--L--------LGLQRAEAFDFAHALAEQRGPGQDNVWRELAIALWSLPSSS---PAFIERYQVLLARLPSLSVAEQAELIPSLSGLLRRF-N---RT-NPSLSALHALLRDQALRLPPSYQGEAVGTLAVDAKVL…
223	GC_00000001	Core	B50	894	28	395	20	0	0.70536961	0.733274646	0.719051495			-----------------------------------------------------------------------------------MDFDLNAALNDYQ-AYMCALESCSQPAASATPPTLKPASGELAKPLTSRPTTYHDLPSELIQQIGDYVPVQDVENFSTVDRRTYHAMQTRRLVYSYWQRANQAVSLASVNQLLNEMDGTLADPVQHVEPLDTLRQRLQALPEAEQGEAFKRLFAAAQRIPKHGLQI---QKALMR-MFRY--L--------PWSQRLEVFDFAHALVAQREPEQDNVWPALAIGLFDFNIGS---PEFIERYQAILARLPSLNVSEQAELISVLSGLLGHLHS---DMTHPSQSAQYAFLCEQALRLPPSYQGVAVGALAVSTWVL…
224	GC_00000001	Core	B50	888	28	395	20	0	0.70536961	0.733274646	0.719051495			-----------------------------------------------------------------------------------MDFDLNAALNDYQ-AYMCALESCPQPAASATPPTLKPASGELANPLTSRPTTYHDLPSELIQQIGNYVPVQDVENFSAVDRRTYHAMQTRRLVYSYWQRANQAVSLASVNQLLNEMDDTLADPVQHVEPLDALRQRLQALPEAEQGEAFKRLFAAAQRIPKHGLQI---QKALML-MFRY--L--------PWSQRLEVFDFAHALVAQREPEQDNVWQVLANGLFNFNSGS---PEVIERYQALWARLPSLNVSEQAGLISALVGLLGHLHS---GRAHPSQSAQYAFLCEQALRLPPSYQGVAVGALADSIWVL…
225	GC_00000001	Core	B50	2548	28	395	20	0	0.70536961	0.733274646	0.719051495			-----------------------------------------------------------------------------------MDCDLHAALNDYQ-AYMCALESCPQPAASAPPPTLKPASGGLVNPSASRPTTYHDLPSELIQQIGDYVPVQDVGNFSAVDRCTYHAMQTRRLVYRYWQRANQVVSLASVNQLLNEMDGTLADPAQHVEPIEALRQRLDALPYREQGEAFKRIYAAAQRIPKDGVQI---QKALLLHSLRG--F--------HWSHRDELFDFAYAMAQRRAPEEENVWTELADSLESLLFGS---AEFVERYQALVARLASLRVSEQAELIPVLCRQMIRF-R---GS-DNRRPGLYAVLREHALQLPPSVQGASVGMLASFIWVL…
226	GC_00000001	Core	B50	2245	28	395	20	0	0.70536961	0.733274646	0.719051495			-----------------------------------MWCYGKQSIIRQNYSQLLLMAVFTRTPSVTLPRSIAWYDIFPLLLSWFMDFDLNALLNPFQ-SHTYVVDTRPKPAASAPPP---PSSGVLTNLPTRQLTTYRDLPPELIARIGEHLPVQDVMSFSTVDWRTYRAMETKREIYRYWQQARQTVSLESMNQLLDEMDGALKHPAQHAEPLDALRQRLQALPENEQVDAFKRVFATAQHIPQDGVRI---QKAMLP-TLRD--F--------PWHRRAELFDFVYAMAEQRSPGQDNIWTSLTSGLWALPFGT---PPFVERYQVLLARLPLLSVAEQAELTPELSDLLWHF-D---PT-DLRISGLYAVLREHALRLPLSHQGASVGTLAGNALVL…
227	GC_00000001	Core	B50	2697	28	395	20	0	0.70536961	0.733274646	0.719051495			-----------------------------------------------------------------------------------MDFDLHAALNDYQ-AYMRALESCPQAAASAPPPTLKPASGGLASPPASRPTTYHDLPLELIEQIGDYVPVQDVGNFSAVDRRTYHAMHSRRLVYRYWQRANQVVSLASVNQLLNEMEGTLADPAQHVEPLEALRQHLEALPYREQGEAFKRMYAAAQRIPKDGVQI---QKALLLHSLRD--F--------HWSHSDELFDFAYAMAQRRAPEEENVWTELADSLESLLFGS---AEFVERYQALVARLASLRVSEQAELIPVLCRRMIHF-G---GS-DDRLPGLYAVLREHALELPPSHQGAPVGRLASAIWVL…
228	GC_00000001	Core	B50	2694	28	395	20	0	0.70536961	0.733274646	0.719051495			-----------------------------------------------------------------------------------MDCDLNAALNDYQ-VYMRALESCPQAAASAPPPTLKPASGGLASPSASRPTTYHDLPPELIQQIGDYVPVQDVGNFSAVDRRTYHAMHSRRLVYRYWQRANQVVSLASVNQLLKEMDGTLADPAQHVEPLDALRQRLEALPYRERGEAFKRVYAAAQRIPKDGVQI---QKALLLHSLRD--F--------HWSHRDELFDFAYALAERRAPEEDNVWTELADSLESLLFGS---AEFVERYQALVARLASLRVSEQAELIPVLCRRMIHF-G---GS-DDRLPGLYAVLREHALQLPSSHQGASVGMLANAIWVL…
229	GC_00000001	Core	B50	2716	28	395	20	0	0.70536961	0.733274646	0.719051495			-----------------------------------------------------------------------------------MDCDLNAALNDYQ-VYMRALESCPQAAASAPPPTLKPASGGLASPSASRPTTYHDLPPELIQQIGDYVPVQDVGNFSAVDRRTYHAMHSRRVVYRYWQRANQAVSLASVNQLLSEMGSTLVDSAQHVEPLDALRQRLEALPYRERGEAFKRVYAAAQRIPKDGVQI---QKALLLHSLSD--F--------HWSHRDELFDFAYAMAQRRAPEEENVWTELADSLRFLLFGS---PEFVERYQALVARLASLRMSEQAELIPVLCLRMIHF-G---GS-DDRIPGLYAVLREQALQLPLSHQGASVGMLAMAIFFL…
230	GC_00000001	Core	B50	1358	28	395	20	0	0.70536961	0.733274646	0.719051495			------------------------------------------------------------------------------MLGLPMDFDLNAALNDYQ-TYICALEARPTPAASAPPPP-QLPSAAWANPSAKRPTTYQDLPSEVIARIGDYVPVQDVMPFATVDRRTYYAMQTRRLVHSYWQRAKQAVHFESINRLLDEMDGTLADPAQHAEPLDALCQRLRALHSADHSDVFKRLFAAAQRIPQDGVQI---QKALLL-TYRD--L------ISYEREWMELFDFAYTLAEQREPGQDNVWPELALGLSNFSLDTPETPEFAQWYDKILARLPSLSVAEQAQIIPTLTRVLNKF-N---KA-DPRIPELYTLLHDYALHLPPSHQGASVGALASYVWRF…
231	GC_00000001	Core	B50	2565	28	395	20	0	0.70536961	0.733274646	0.719051495			----------------------------------------------------------------------------------------------------------------------------MTHSSPARPTTYDDLPSELIARIGDYVPIQDVTSFATVDRRTYHAMQTRRLIHRYWQRSNQAASLASVNQLLDEIGGVLSNPAQHVEPINALSQRLRALPEAERVEAFKRVFAAAERIPQDGVRI---QKALLR-TFLD--F--------PLSRRVELFDFAYAMAQRRAPGQDNIWAELADSLQCLSLRS---SFAEQRYQALLARLASLRVSEQAELIPALSSLLLYF-N---KT-DPRVPEQYALLRGYALQLPPSHQGASVGMLARVVEIF…
232	GC_00000001	Core	B50	2615	28	395	20	0	0.70536961	0.733274646	0.719051495			-----------------------------------------------------------------------------------MDFDLHAALNDYP-AYVCALESCPQPAASASPPTLKPASGGLVNPSASRPTTYHNLPSELIQQIGDYVPVQDVGNFSAVDRRTYHAMHSRRVVYRYWQRANQVVSLASVNQLLNEMDGTLAHPAQHIEPLEALRQHLDALPYHEQGEAFKRIYAAAQRIPKDGVQI---QKALLLYSLPG--F--------NWNHRDELFDFAYAMAQRRAPQEENVWTELANCLIFLLAGS---AEFVERYQALVARLGSLRVSEQAELIPVLCRQMLGF-G---RR-DDRLPGLYAVLREHALQLPPSHQGASIGMLASAIWVL…
233	GC_00000001	Core	B50	2545	28	395	20	0	0.70536961	0.733274646	0.719051495			-----------------------------------------------------------------------------------MDFNLNAALNDYQ-AYMCALESCPQPAASAPPPTLKPASGGLASPSASRPTTYYDLPPELIQQIGDYVPVQDVGNFSAVDRRTYHAMHSRRLVYRYWQRANQVVSLASVNQLLNEMDGTLADPAQHVEPIEALRQHL-------------------------------------------------------------------------------------------------------------------------------------------------------------IRNPPAKASLEV----------…
234	GC_00000001	Core	B50	2589	28	395	20	0	0.70536961	0.733274646	0.719051495			#NAME?
235	GC_00000001	Core	B50	2704	28	395	20	0	0.70536961	0.733274646	0.719051495			-----------------------------------------------------------------------------------MDFDLNAALNDYQ-AYICALEARPTPAASAPPPP-QLSSAAWANPPAKQPTTYQDLPSEVIARIGDYVPVQDVMPFATVDRRTYYAMQTRRLVHSYWQRAKQAVTFESINRLLDEMDGTLADPAQHAEPLDALCQRLRALHSADRGDVFKRLFAAAQRIPQDGVQI---QKALLL-MHRD--F-------TYERERIELFDFAYALAEQRKPGQDNVWPELALGLSNFSPDTPETPHFAQWYYAILARLPSLSVAEQAQIIPTLARVLNKF-N---KA-DPRIPELYTLLYDYALRLPPSHQGASVGALASYVWRF…
236	GC_00000001	Core	B50	1733	28	395	20	0	0.70536961	0.733274646	0.719051495			-----------------------------------------------------------------------------------MDFDLNAALNDYQ-TYICALEARPTPAASAPPPP-QPPSAAWANSSAKRPATYQDLPSEVIARIGDYVPVQDVMAFATVDRRTYYAMQTRRLVHSYWQRAKQAVSHESISQLLDEMDGTLANPAQHVEPMEALCQRLRALHSADRGDVFKRLFAAAQRIPQGGMQI---QKALLL-MHRA--F-------TYEREWMELFDFAYTLAEQREPGQDNVWPELALGLSNFSPDTPETPHFAQWYNAILARLPSLSVAEQAQIIPTLTRLLHKF-R---PE-DPRIPELYTLLHNYALHLPPSHQGASAGALASCVWRL…
237	GC_00000001	Core	B50	1744	28	395	20	0	0.70536961	0.733274646	0.719051495			------------------------------------------------------------------------------MLGLPMDFDLNAALNDYQ-AYICALEARPTPAASAPPPP-QLPSAAWANPPAKQPTTYQDLPSEVIAHIGDYVPVQDVMSFATVDRRTYYAMQTRRLVHSYWQRAKQAVSHESISQLLDEMDGTLANPAQHVEPMEALCQRLRALHSADRGDVFKRLFAAAQRIPQDGMQI---QKALLL-MHRA--F-------TYEREWMELFDFVYTLAEQREPGQDNVWPELALGLSNFSPDTPETPHFAQWYNAILARLPSLSVAEQAQIIPTLTRLLDKF-R---PD-NPRIPELYTLLHDYASRLPPSHQGASVGALASYVWQL…
238	GC_00000001	Core	B50	2645	28	395	20	0	0.70536961	0.733274646	0.719051495	PRJNA1167355:ACGS9I_14665	F-box protein	MVIGPGHGVAHPRQQAAHRALCSTTRRAKSADCGDPAALADNGLSAKNLGIAAHNYVHPPAFSYLTAQHRFVLRVFNLLLNLRMDFDLNAALNNHQ-AYICALEACPQPAASAPPSL-KPPSSALANTSASRPATYHDLPAKILQQVADHMPFDDIGNLSTVNNQTYHALQEHR--------------------------------------------RLKA-----------------------NIEF----------------F-------------------------------------------------------------------------------------------------------------------------------------…
239	GC_00000001	Core	B51	2935	28	395	20	0	0.70536961	0.733274646	0.719051495			-----------------------------------------------------------------------------------MDFDLNAALNDYQ-AYMCALEACPQPAASAPPPTLKPASGGLANPPASRPTTYHDLPRELIERIGDYVPVQDVGNFSAVDRRTYHAMQSRRLVYRYWQRANQAVSLASVNQLLNEMDGTLTNPAQHVEPLEALRQHLQVLPEAEQGEAFKRLFAVAQRIPKDGVPI---QKALLLHTLRD--F--------HWSQRYELFDFAYAMAQRRAPEQDNVWTELADSLESLLFGS---AEFVERYQALVARLASLRVSEQAELIPVLCRRMIHF-G---GS-DDRLPGLYAVLREHALQLPPSHQGASVGMLASAIWVL…
240	GC_00000001	Core	B51	2608	28	395	20	0	0.70536961	0.733274646	0.719051495			-----------------------------------------------------------------------------------MDFDLRAALNDYQ-AYICALESCPQPAASAPPPTLRPAGGGLVNPPASRATTYHDLPRELIERIGDYVPVQDVGNFSAVDRRTYHAMQSRHSVYRYWQRANQAVSLASVNQLLSEMDGTLADPAQHVEPLEALRQRLEALPYRERGEAFKRVYAAAQRIPKDGVQI---QKALLLHSLRD--F--------HWSHRDELFDFAYAMAQRRAPEEDNVWTELADSLRFLLFGS---AEFIERYQALVARLASLRMSEQAELIPVLCRRMIHF-A---GS-NDRLPGLYAVLREQALQLPPSHQSESVGMLASAIWVL…
241	GC_00000001	Core	B51	2916	28	395	20	0	0.70536961	0.733274646	0.719051495			-----------------------------------------------------------------------------------MDFDLNAALNDYQ-AYMRALESCPQAAASAPPPTLKPASGELANPLASRPTTYHDLPPELIQQIGDYVPVQDVGNFSAVDRRTYHAMHSRRLVYRYWQRANQVVSLASVNQLLNEMEGTLADPAQHVEPIEALRQRLEALPYREQGEAFKRMYAAAQRIPKDGVQI---QKAMLLHTLPD--F--------HWSHRDELFDFAYAMAQRRAPEEENVWTELADSLGFLLFGS---AEFVERYQALVARLASLRVSEQAELIPVLCLRMIHF-G---GN-DDRRPELYAVLLGQALQLPLSVQGASVGMLASFIWVL…
242	GC_00000001	Core	B51	2078	28	395	20	0	0.70536961	0.733274646	0.719051495			-----------------------------------------------------------------------------------MDFDLHAALNDYQ-AYMYALESCPQPAASAPPPILKPASGGLASPSASRPTTYHDLPRELIEQIGDYVPVQDVGNFSAADRRTYHAMQSRRLVYRYWQRANQAVSLASVNQLLSEMGSTLADPARHVEPLEALRQRLEALPYREQGEAFKRMYAAAQRIPKDGVQI---QKALLLHSLRD--F--------HWSHRDELFDFAYAMAQRRAPEEDNVWTELADSLRFLLFGS---AEFVERYQALVARLASLRMSEQAELIPVLCRRMVHF-G---GS-DDRLPGLYAVLREQALQLPPSHQGESVGMLASAIWVL…
243	GC_00000001	Core	B51	823	28	395	20	0	0.70536961	0.733274646	0.719051495			-----------------------------------------------------------------------------------MDFDLHAALNDYQ-AYMYALEACPQPVASAPPPTLKTASSGLTSPSASRPTTYHDLPPELIQQIGDYVPVQDVENFSAVDRRTYHAMQSRRLVYRYWQRANQAVSLASVNQLLSEMDGTLTNPTQHVEPLDALRQRLEALPYREQGEAFKRMYAAAQRIPKDGVQI---QKALLLHSLRD--F--------HWSHRDELFGFAYAMAQRRALEEDNVWAELADSLETFLFGS---AEFVERYQALVAQLASLRMSEQAELIPVLCRQMIRF-R---AS-DDRRPRLYAVLRGHALQLPPSHQGASVGMLASFIWVL…
244	GC_00000001	Core	B51	2350	28	395	20	0	0.70536961	0.733274646	0.719051495			---------------------------------------------------------------------------------------------------------------------MKPASGGLTNPLASRPTTYHDLPPELIQQIGDYVPVQDVGSFSAVDRRTYHAMHSRRLVYRYWQQANQVVSLASVNQLLNEMEGTLADPAQHVEPIEALRQRLEALPYREQGEAFKRMYAAAQRIPKDGVQI---QKALLLHSLRD--F--------HWSHRDELFDFAYAMAQRRAPEEENVWTELADSLGFLLFGS---AEFVERYQALVARLASLRVSEQAELIPVLCLRMIHF-G---GN-DDRRPELYAVLLGQALQLPPSHQGASVGMLASFIWVL…
245	GC_00000001	Core	B51	1876	28	395	20	0	0.70536961	0.733274646	0.719051495	PRJNA1167355:ACGS9G_10390	F-box protein	-----------------------------------------------------------------------------------MDFDLNAALNDYS-AYIRALESCPQPAASVPPPR-QPPSSALANTSASRPTTYHDLPPELIERIGDYVPVQDVKNFSVVNRRTYHAMQTKQLVYRYWQRANQAVSLASINQLLNEMDGTLADPAQHVEPIDALRQRLQALPKAEQGEAFKRLFAAAQRIPKHGLPI---QKALML-RFRY--L--------PWYQRLEVFDFAHALVAQRGPEQDNVWPALAIGLINFNIGS---PEFIERYQAILARLPSLNVSQQAELISVLVGLLGHLHS---DRAHPSKSAQYAFFLRTD----------------------…
246	GC_00000001	Core	B51	2666	28	395	20	0	0.70536961	0.733274646	0.719051495			-------------------------------------------------------------------------------------------------------------------------MGWLANLPANRPTTYHDLPPELIQQIGDYVPVQDVGNFSAVDRRTYHAMQSRHSVYRYWQRANQAVSLASVNQLLNEMDGTLADPAQHVEPLDALRQRLQALPEAERGEAFKRMYAAAQRIPKDGVQI---QKALLLHSLRD--F--------QWNQRVELFDFAYAMAQQRAPEQDNVWAELADSLNFFCFAH-------RRLSSVIRR--------------------------------------------------------------------…
247	GC_00000001	Core	B51	1877	28	395	20	0	0.70536961	0.733274646	0.719051495			---------------------------------------------------------------------------------------------------------------------------------------------------------------------------------------------------------------------------------------------------------------------------------------------------------------------------------------------------------------------------------------------------------------…
248	GC_00000001	Core	B51	2539	28	395	20	0	0.70536961	0.733274646	0.719051495			#NAME?
249	GC_00000001	Core	B51	2444	28	395	20	0	0.70536961	0.733274646	0.719051495			#NAME?
250	GC_00000001	Core	B51	2079	28	395	20	0	0.70536961	0.733274646	0.719051495			------------------------------------------------------------------------------MLSLPMDFDLNAALNDYQ-AYICALEARPTPAASAAPPP-QPSNAALTPLLTKQPTTYQDLPTEVIARIGDYVPVQDVMPFATVDRRTYYAMQTRRLVHSYWQRAKQAVTFESINCLLDEMDGTLADPAQHVEPMDALCQRLRALHRADRGDVFKRLFAAAQRIPQDGVQI---QKALLL-MHRA--F-------TYEREWMELFDFAYALAEQREPGQDNVWPELALGLSNFSLDTPETPTFAQWYYKILARLPSLSVAEQAQIIPTLVRLLNKF-N---QA-DPRVIELYTLLHDYALRLPPSHQGASVGALASYVWRF…
251	GC_00000001	Core	B51	2941	28	395	20	0	0.70536961	0.733274646	0.719051495			------------------------------------------------------------------------------MLSLPMDFDLNTALNDYQ-AYICALEARPTPAASAAPPP-QPPNAALTPLLTKRPTTYQDLPNEVIARIGDYVPVKDVMPFATVDRRTYHAMQTRRLVHSYWQRAKQAVTFESINRLLDEMDGTLADPAQHVEPMDALCQRLRALHSADRGDVFKRLFAAAQRIPQDGVQI---QKALLL-MHRA--F-------TYEREWMELFDFAYALAEQREPGQDNVWPELALGLSNFSLDTPETPTFAQWYYKILARLPSLSVAEQAQIIPTLTRLLDKF-D---QA-DPRIPELYTLLHDYALRLPPSHQGASVGALASYVWQL…
252	GC_00000001	Core	B51	2607	28	395	20	0	0.70536961	0.733274646	0.719051495			------------------------------------------------------------------------------MLSLPMDFDLNAALNDYQ-AYICALEARPAPAASAPPPL-QPPSAAWSNPSAKRPTTYQDLPTEVIARIGDYVPVQDVMPFATVDRRTYYAMQTRRLVHSYWQRAKQAVTFESINRLLDEMDGTLADPAQHVEPMDALCQRLRALHSADRGDVFKRLFAAAQRIPQDGVQI---QKALLL-MHRD--F-------TYEREWMELFDFAYALAEQHEPGQDNVWPELALGLSNFSLDTPETPEYAQWYYKILARLPSLSVAEQAQIIPTLTHSLSKF-S---PE-DSRILELYALLHDYALRLSPSHQGASVGALANAVWRL…
253	GC_00000001	Core	B51	716	28	395	20	0	0.70536961	0.733274646	0.719051495			-----------------------------------------------------------------------------------MDCDLHAALNNHQPAYICAQAVCPQPTALTLSPG-----VALANPLAKRPTTYQDLPHEVIARIGHYVPVQDVMSFSAVDRRTYHAMRMRRLVYSYWQRANQAVSLESIKQLLDEMGDTLADPAQHAEPLDALRRRLRALPKAGRVDVFKRLYAAAQRIPQDGVQI---QKAMLL-THYD--Y--------DEHEWMELFDFAHSLAEQRGPRQDNVWLELTLGLWSFSIDTPETPQFAQRYHALLARLPSLHVAEQAQMIPLLSRFLKHF-N---KA-NPRIPELYSTLCERARRLPILYQGASVGVLADSVWLL…
254	GC_00000001	Core	B51	2663	28	395	20	0	0.70536961	0.733274646	0.719051495			------------------------------------------------------------------------------------------------------------------------------------MTVY------------------------------------------------------------------------------------------------------------DGLKY------------------------------------------------------------------------------------------------------------------------------------------------------…
255	GC_00000001	Core	B514	991	28	395	20	0	0.70536961	0.733274646	0.719051495			-----------------------------------------------------------------------------------MDFDLNAALNDYR-AYICALESCPQPAASAPPRQ-PLSSGALINTSASRPTTYQDLPPELIERIGDYVPVQDVGNFSAVDRRTYHATQSRRLVYRYWQRANQVESLESINRILEEMDSALKDPAQHVEALEALRQRLKELPWDEQSEAFKRVYVAAQRIPKDGVRI---QKAMLC-TLDE--W--------LGLQRAEAFDFAHALAEQRGPGQDNVWRELAIALWSLPSSS---PAFIERYQVLLARLPSLSVAEQAELIPSLSGLLRRF-N---RT-NPSLSALHALLRDQALRLPPSYQGEAVGTLAVDAKVL…
256	GC_00000001	Core	B514	942	28	395	20	0	0.70536961	0.733274646	0.719051495			-----------------------------------------------------------------------------------MDFDLNAALNDYP-AYVCALESCPQPAASATPPTLKPASGELANPLTSRPTTYHDLPSELIQQIGDYVPVQDVRNFSAVDRRTYHAMQTRRLVYSYWQRANQAVSLASVNQLLNEMDGTLADPVQHVEPLDALRQRLQALPEAEQGEAFKRLFAAAQRIPKHGLQI---QKALML-MFRY--L--------PWSQRLEVFDFAHALVAQREPEQDNVWPALAIGLIDFNIGS---PEFIERYQALLARLPSLNVSQQAELISVLVGLLGHLHS---DRAHPSKSAQYAFLCEQALRLPPSYQGKAVGSLADSIWVL…
257	GC_00000001	Core	B514	2770	28	395	20	0	0.70536961	0.733274646	0.719051495			-----------------------------------------------------------------------------------MDFDLNAALNDYQ-AYICALELYPQTAASAPPPTLKPASGGLANPLASRPTTYHGLPLELIQQIGDYVPVQDVGNFSAVDRRTYHAMHSRRVVYRYWQRANQVASLASVNQLLNEMDGTLADPAQHVEPLEALRQHLEALPYREQGEAFKRIYAAAQRIPKDGVQI---QKALLLHSLRD--F--------HWSHRDELFDFAYAMAQRRAPEEENVWTELAESLGSLLFGS---PEFVERYQALVARLASLRVSEQAELIPVLCLRMIHF-R---ES-DDPRPELYAVLFGHALQLPPSVQGASVGMLASFIWVL…
258	GC_00000001	Core	B514	2963	28	395	20	0	0.70536961	0.733274646	0.719051495			-----------------------------------------------------------------------------------MDFDLNAALNDYQ-VYMRALESCPQAAASAPPPTLRPASGGLASPSASRPTTYHDLPSELIQQIGDYVPVQDVENFSAVDRRTYHAMHSRRVVHRYWQRANQVVSLASVNQLLNEMEGTLADPAQHVEPIEALRQRLEALPYRERGEAFKRMYAAAQRIPKDGVQI---QKALLLHSLRD--F--------HWSHRDELFDFAYAMAQRRAPEEDNVWTELADSLESLLFGS---AEFVERYQALVARLGSLRVSEQAELIPVLCLRMIHF-G---GG-DDRLPGLYAVLREHALQLPPSHQGASVGMLASFILFL…
259	GC_00000001	Core	B514	2574	28	395	20	0	0.70536961	0.733274646	0.719051495			-----------------------------------------------------------------------------------MDFDLHAALNDYQ-AYMCALESCPQAAASAPPPTLKPASGGLASPSASRPTTYHDLPLELIQQIGDCVPVQDVGNFSAVDRRTYHAMQTRRLVYRYWQRANQVVSLASVNQLLNEMEGTLADPAQHVEPLEALRQHLEALPYRERGEAFKRMYAAAQRIPKDGVQI---QKALLLHSLRD--F--------HWSHRDELFDFAYAMAQRRAPEEENVWTELADSLESLLFGS---AEFVERYQALVARLASLRVSEQAELIPVLCLRMIHF-G---GS-DDRLPGLYAVLHGQALQLPPSVQGASVGMLASFIWVL…
260	GC_00000001	Core	B514	2743	28	395	20	0	0.70536961	0.733274646	0.719051495			----------------------------------------------------------------------------------MRRFFLSIA--EFA----------------------------------SRPTTYHDLPPELIEQIGDYVPVQDVGNFSAVDRRTYHAMHSRRVVYRYWQRANQVVSLASVNQLLNEMDGTLADPAQHVEPIEALRQRLEALPYREQGEAFKRMYSAAQRISKDGVQI---QKALLLHSLRG--F--------HWSHSDELFDFAYAMAQRRAPEEENVWTELADSLESLLFGS---AEFVERYQALVARLASLRVSEQAELIPVLCLRMIHF-G---GS-NNRLPGLYAVLREHALQLPPSVQGAPVGMLASAIWVL…
261	GC_00000001	Core	B514	2591	28	395	20	0	0.70536961	0.733274646	0.719051495			----------------------------------------------------------------------------------------------------------------------------MTCSSSTRPTTYDDLPPELIARIGDYVPIQDVTSFATVDRRTYHAMQARRLVHRYWQRANQAVSLASVNQLLDEMGGALSNPAQHIEPIDALSQRLRALPEAERVEAFKCVFAAAERIPQDGVRI---QKALLR-TFLD--F--------PLSRRVELFDFAYAMAQRRAPGQDNIWAELADSLQCLSLRS---SFAEQRYQALLARLASLRVSEQAELIPALSSLLLYF-N---KT-DPRVPERYALLRGHALQLPPSHQGASVGMLARVVEIL…
262	GC_00000001	Core	B514	2660	28	395	20	0	0.70536961	0.733274646	0.719051495			-----------------------------------------------------------------------------------MDFDLHAALNDYP-AYVCALESCPQPAASASPPTLKPASGGLVNPSASRPTTYHNLPSELIQQIGDYVPVQDVGNFSAVDRRTYHAMHSRRVVYRYWQRANQVVSLASVNQLLNEMDGTLAHPAQHIEPLEALRQHLDALPYHEQGEAFKRIYAAAQRIPKDGVQI---QKALLLYSLPG--F--------NWNHRDELFDFAYAMAQRRAPQEDNVWTELANCLIFLLAGS---AEFVERYQALVARLGSLRVSEQAELIPVLCRQMLGF-G---RR-DDRLPGLYAVLREHALQLPRSVQGASIGMLASAIWVL…
263	GC_00000001	Core	B514	2572	28	395	20	0	0.70536961	0.733274646	0.719051495			-----------------------------------------------------------------------------------MDFDLNAALNDYQ-AYMCALESCPQPAASAPPPTLKPASGGLASPSASRPTTYHDLPPELIQQIGDYVPVQDVGNFSAVDRRTYHAMHSRRVVYRYWQRANQAVSLASVNQLLKEMDGTLADPAQHVEPIEALRRRLEALPYREQGEAFKRMYAAAQRIPKDGVQI---QKVLLLHSLRD--F--------HWSHRDELFDFAYAMAQRRAPEEDNVWTELADSLRFLLFGS---TEFIKR---------------------------------------------------------------------------…
264	GC_00000001	Core	B514	941	28	395	20	0	0.70536961	0.733274646	0.719051495			---------------------------------------------------------------------------------------------------------------------------------------------------------------------------------------------------------------------------------------------------------------------------------------------------------------------------------------------------------------------------------------------------------------…
265	GC_00000001	Core	B514	1371	28	395	20	0	0.70536961	0.733274646	0.719051495			-----------------------------------------------------------------------------------MDFDLNAALNDSR-AFICASKAYPQPTA-----PLKPPSGILVDLPVKRPTTYYELPLELIARIGDNVPVQDVKNFSTVDRRTYHAMQSRRRIYSYWQRASQAVSLASVEKLLEEMDGTLSEPAQHIEPIEALRQRLQALPEAD----------------------------------------------------------------------------------------------------------------------------------------------------------------------------…
266	GC_00000001	Core	B514	2697	28	395	20	0	0.70536961	0.733274646	0.719051495	PRJNA1167355:ACLHZL_15025	F-box protein	-----------------------------------------------------------------------------------MDFDLNAALNNHQ-AYICALEACPQPAASAPPSL-KPPSSALANTSASRPATYHDLPAKILQQVADHMPFDDIGNLSTVNNQTYHALQEHR--------------------------------------------RLKA-----------------------NIEF----------------F-------------------------------------------------------------------------------------------------------------------------------------…
267	GC_00000001	Core	B514	2615	28	395	20	0	0.70536961	0.733274646	0.719051495			#NAME?
268	GC_00000001	Core	B514	1429	28	395	20	0	0.70536961	0.733274646	0.719051495			------------------------------------------------------------------------------MLGLPMDFDLNAALNDYQ-AYICALEARPTPAASAPPPP-QLSSAAWANPPAKQPTTYQDLPSEVIARIGDYVPVQDVMPFATVDRRTYYAMQTRRLVHSYWQRAKQAVTFESINRLLDEMDGTLADPAQHAEPLDALCQRLRALHSADRGDVFKRLFAAAQRIPQDGVQI---QKALLL-MHRD--F-------TYERERIELFDFAYALAEQRKPGQDNVWPELALGLSNFSPDTPETPHFAQWYYAILARLPSLSVAEQAQIIPTLARVLNKF-N---KA-DPRIPELYTLLYDYALRLPPSHQGASVGALASYVWRF…
269	GC_00000001	Core	B514	1796	28	395	20	0	0.70536961	0.733274646	0.719051495			------------------------------------------------------------------------------MLSLPMDFDLNAALNDYQ-AYICALEARPTPAASAPPPP-QPPSAAWANSSAKRPATYQDLPSEVIARIGDYVPVQDVMAFATVDRRTYYAMQTRRLVHSYWQRAKQAVSHESISQLLDEMDGTLANPAQHVEPMEALCQRLRALHSADRGDVFKRLFAAAQRIPQGGMQI---QKALLL-MHRA--F-------TYEREWMELFDFAYTLAEQREPGQDNVWPELALGLSNFSPDTPETPHFAQWYNAILARLPSLSVAEQAQIIPTLTRLLHKF-R---PE-DPRIPELYTLLHNYALHLPPSHQGASAGALASCVWRL…
270	GC_00000001	Core	B514	1801	28	395	20	0	0.70536961	0.733274646	0.719051495			------------------------------------------------------------------------------MLGLPMDFDLNAALNDYQ-AYICALEARPTPAASAPPPP-QPPSAAWVNSSAKQPTAYQDLPSEVIARIGDYVPVQDVMAFATVDRRTYYAMQTRRLVHSYWQRAKQAVTFQSIHRLLDEMDDTFADPAQYADPLDALCQRLKTL-KAGRTRVFKRLFAAAQRIPQDGVQI---QKALLL-MHRD--F-------TYEREWMELFDFAYALAEQHEPGQDNVWPELALGLSNFSIDTPETPHFAQWYDKILARLPSLSVAEQAQIIPTLTLLLDKF-S---QA-DPRIPELYTLLHDYALRLPPSYQGASVGALASYVWRF…
271	GC_00000001	Core	B52	950	28	395	20	0	0.70536961	0.733274646	0.719051495			-----------------------------------------------------------------------------------MDFDLNAALNDYR-AYICALESCPQPAASAPPRQ-PSASGALINTSASRPTTYQDLPPELIERIGDYVPVQDVGNFSAVDRRTYHTMQSRRLVYRYWQQANQVESLESINRILEEMDGALKDPAQHVEPLEALRQRLKELPWDEQTEAFKRVFAAAQRIPKDGVQI---QKAMLC-MFRE--L--------LGLQRAEAFDFAHALAEQRGPGQDNVWRELAIALCSLLTGS---PALIERYQVLLARLPSLSVAEQAELIPSLSSLLWRL-DDRVRT-NPSLSALHALLRDHALRLPPSYQGEAVGKLAVNANVL…
272	GC_00000001	Core	B52	947	28	395	20	0	0.70536961	0.733274646	0.719051495			-----------------------------------------------------------------------------------MDFDLNAALNDYR-TYICALESCPQPAASAPLLR-PLSSGALINTSASRPTTYQDLPPELIERIGDYVPVQDVSNFSAVDCRTYHTMQNRRLVYRYWQRANQVESLESINRILEEMDGALKDPAQYVEPLEALRQRLKALPWDEQTEAFKRVFAAAQRMPKDGVRI---QKAMLC-TLDE--L--------LGLQRAEVFDFAHALAEQRGPEQDNIWKELAIALWSLPSGS---LKLTERYQVLLARLPSLSVAEQAELIPSLSGLLRRL-DDRVRT-NPSLSALHAVLRDHALRLPPSYQGNAVGSLAVNARVL…
273	GC_00000001	Core	B52	2264	28	395	20	0	0.70536961	0.733274646	0.719051495			-----------------------------------------------------------------------------------MDFDLNAALNDYR-AYICALESCPQPAASAPPRQ-PSSNGTLMNTSASRPTTYQDLPPELIERIGDYVPLQDAGNFSAVDRRTYHAMQSRRLVYRYWQQANQVESLESINRILEEMDGALKDPAQHVEPLEALRQRLKELPWDEQTEAFKRVYVAAQRIPKDGVRI---QKAMLC-MFRE--L--------LGLQRAEAFDFAHALAEQRGPGQDNVWRELAIALWSLLSGS---PALTERYQVLLARLPSLSVAEQAELIPSLSGLLRRF-D---RT-NPSLSALHALLRDHALRLPPSYQGEAVGTLAVDAKVL…
274	GC_00000001	Core	B52	953	28	395	20	0	0.70536961	0.733274646	0.719051495			-----------------------------------------------------------------------------------MDFDLNAALNDYR-AYICALESCPQPAASAPPRQ-PLSSGALINTSASRPTTYQDLPPELIERIGDYVPVQDVGNFSAVDRRTYHATQSRRLVYRYWQRANQVESLESINRILEEMDSALKDPAQHVEALEALRQRLKELPWDEQSEAFKRVYLAAQRIPKDGVRI---QKAMLC-TLDE--W--------LGLQRAEAFDFAHALAEQRGPGQDNVWRELAIALWSLPSSS---PAFIERYQVLLARLPSLSVAEQAELIPSLSGLLRRF-D---RT-NPSLSALHALLRDQALRLPPSYQGEAVGTLAVDAKVL…
275	GC_00000001	Core	B52	902	28	395	20	0	0.70536961	0.733274646	0.719051495			-----------------------------------------------------------------------------------MDFDLNAALNDYQ-AYMCALESCPQPAASATPPTLKPASGELANPLTSRPTTYHDLPSELIQQIGNYVPVQDVENFSAVDRRTYHAMQTRRLVYSYWQRANQAVSLASVNQLLNEMDDTLADPVQHVEPLDALRQRLQALPEAEQGEAFKRLFAAAQRIPKHGLQI---QKALML-MFRY--L--------PWSQRLEVFDFAHALVAQREPEQDNVWQVLANGLFNFNSGS---PEVIERYQALWARLPSLNVSEQAGLISALVGLLGHLHS---GRAHPSQSAQYAFLCEQALRLPPSYQGVAVGALADSIWVL…
276	GC_00000001	Core	B52	897	28	395	20	0	0.70536961	0.733274646	0.719051495			-----------------------------------------------------------------------------------MDFDLNAALNDYQ-AYMCALESCSQPAASATPPTLKPASGELANPLTSRPTTYHDLPSELIQQIGDYVPVQDVRNFSAVDRRTYHAMQTRRLVYSYWQRANQAVSLASVNQLLNEMDGTLADPVQHVEPLDALRQRLQALPEAEQGEAFKRLFAAAQRIPKHGLQI---QKALML-MFRY--L--------PWSQRLEVFDFAHALVAQREPEQDNVWPALAIGLIDFNIGS---PEFIERYQALLARLPSLNVSQQAELISVLVGLLGHLHS---DRAHPSKSAQYAFLCEQALRLPPSYQGKAVGSLADSIWVL…
277	GC_00000001	Core	B52	903	28	395	20	0	0.70536961	0.733274646	0.719051495			-----------------------------------------------------------------------------------MDLDLNAALSDYP-AYVCTLESCPQPAASASPPTLKPASGVLANPLTSRPTTYHDLPSELIQQIGDYVPVQDVKNFSAVDRRTYHAMQTRRLVYSYWQRANQAVSLASVNQLLNEMDGTLADPVQHVEPLEALRQRLLALPEAEQGEAFKRLFAAAQRIPKHGLQI---QKALML-MFRY--L--------PWSQRLEVFDFAHALVAQREPEQDNVWPALAIGLIDFNIGS---PEFIERYQALLARLPSLNVSQQAELISVLVGLLGHLHS---DRAHPSKSAQYAFLCEQALRLPPSYQGKAVGSLADSIWVL…
278	GC_00000001	Core	B52	2594	28	395	20	0	0.70536961	0.733274646	0.719051495			-----------------------------------------------------------------------------------MDCDLHAALNDYQ-AYMCALESCPQPAASAPPPTLKPASGGLVNPSASRPTTYHDLPSELIQQIGDYVPVQDVGNFSAVDRCTYHAMQTRRLVYRYWQRANQVVSLASVNQLLNEMDGTLADPAQHVEPIEALRQRLDALPYREQGEAFKRIYAAAQRIPKDGVQI---QKALLLHSLRG--F--------HWSHRDELFDFAYAMAQRRAPEEENVWTELADSLESLLFGS---AEFVERYQALVARLASLRVSEQAELIPVLCRQMIRF-R---GS-DNRRPGLYAVLREHALQLPPSVQGASVGMLASFIWVL…
279	GC_00000001	Core	B52	2591	28	395	20	0	0.70536961	0.733274646	0.719051495			-----------------------------------------------------------------------------------MDFNLNAALNDYQ-AYMCALESCPQPAASAPPPTLKPASGGLASPSASRPTTYYDLPPELIQQIGDYVPVQDVGNFSAVDRRTYHAMHSRRVVYRYWQRANQVVSLASVNQLLNEMDGTLADPAQHVEPIEALRQRLDALPYREQGEAFKRIYAAAQRIPKDGVQI---QKALLLHSLRD--F--------HWSHSDELFDFAYAMAQRRAPEEENVWAELADSLESLLFGS---AEFVERYQALVARLASLRVSEQAELIPVLCLRMIHF-G---GS-NNRLPGLYAVLREHALQLLPSHQGAPVGMLASAIWVL…
280	GC_00000001	Core	B52	2787	28	395	20	0	0.70536961	0.733274646	0.719051495			-----------------------------------------------------------------------------------MDFDLHAALNDYQ-AYMCALESCPQAAASASPPTLKPAGGGLANPLASRPTTYHDLPPELIQQIGDYVPVQDVGNFSAVDRRTYHAMHSRRVVYRYWQRANQVVSLASVNQLLNEMDGTLADPAQHVEPIEALRQRLEALPYREQGEAFKRMYAAAQRIPKDGVQI---QKALLLHSLRG--F--------HWSHRDELFDFAYAMAQRRAPEEENVWTELADSLELLLFGS---AEFVERYQALVARLGSLRVSEQAELIPVLCLRMIHF-G---GN-DDRRPELYAVLLGQALQLPPSVQGASVGMLASFIWVL…
281	GC_00000001	Core	B52	2784	28	395	20	0	0.70536961	0.733274646	0.719051495			-----------------------------------------------------------------------------------------------------------------------------MSPSASRPTTYHDLPPELIQQIGDYVPVQDVGNFSAVDRRTYHAMHSRRLVYRYWQRANQVVSLASVNQLLNEMDGTLADPAQHVEPIEALRQRLEALPYREQGEAFKRMYAAAQRIPKDGVQI---QKALLLHSLRG--F--------HWSHRDELFDFAYAMAQRRAPEEENVWTELADSLESLLFGS---AEFVERYQALVARLASLRVSEQAELIPVLCLRMIHF-G---GS-NNRLPGLYAVLREHALQLPPSVQGAPVGMLASAIWVL…
282	GC_00000001	Core	B52	2807	28	395	20	0	0.70536961	0.733274646	0.719051495			---------------------------------------------------------------------------------------------------------------------MKPASGGLANPLASRPTTYHDLPLELIQQIGDYVPVQDVGNFSAVDRRTYHAMHSRRVVYRYWQRANQVVSLASVNQLLNEMEGTLADPAQHVEPLEALRQHLEALPEAEQGEAFKRLFAAAQRIPKDGVQI---QKALLLHSLRD--F--------HWSHSDELFDFAYAMAQRRAPEEENVWMELADSSRYLLLGS---PEFVERYQALVARLASLRVSEQAELIPVLCVRLTHF-E---IS-DDRIPGLYAVLREQALQLPPSHQGASVGMLARAISFL…
283	GC_00000001	Core	B52	2672	28	395	20	0	0.70536961	0.733274646	0.719051495			-----------------------------------------------------------------------------------MDFDLHAALNDYP-AYVCALESCPQPAASAPPPTLKPASGGLVNPSASRPTTYHNLPSELIQQIGDYVPVQDVGNFSAVDRRTYHAMHSRRVVYRYWQRANQVVSLASVNQLLNEMDGTLAHPAQHIEPLEALRQHLDALPYHEQGEAFKRIYAAAQRIPKDGVQI---QKALLLYSLPG--F--------NWNHRDELFDFAYAMAQRRAPQEDNVWTELANCLIFLLAGS---AEFVERYQALVAQLGSLRVSEQAELIPVLCRQMLGF-G---RR-DDRLPGLYAVLREHALQLPRSVQGASIGMLASAIWVL…
284	GC_00000001	Core	B52	2650	28	395	20	0	0.70536961	0.733274646	0.719051495			#NAME?
285	GC_00000001	Core	B52	2613	28	395	20	0	0.70536961	0.733274646	0.719051495			#NAME?
286	GC_00000001	Core	B52	2794	28	395	20	0	0.70536961	0.733274646	0.719051495			-----------------------------------------------------------------------------------MNFDLNAALNDYQ-AYICALEARPTPAASAPPPP-QLSSAAWANPPAKQPTTYQDLPSEVIARIGDYVPVQDVMPFATVDRRTYYAMQTRRLVHSYWQRAKQAVTFESINRLLDEMDGTLADPAQHAEPMEALCQRLRALHSADRGDVFKRLFAAAQRIPQDGVQI---QKALLL-MHRD--F-------TYERERIELFDFAYALAEQREPGQDNVWPELALGLSNFSPDTPETPHFAQWYYAILARLPSLSVAEQAQIIPTLARVLNKF-N---KA-DPRIPELYTLLYDYALRLPPSHQGASVGALASYVWRF…
287	GC_00000001	Core	B52	1763	28	395	20	0	0.70536961	0.733274646	0.719051495			-----------------------------------------------------------------------------------MDFDLNAALNDYQ-TYICALEARPTPAASAPPPP-QPPSAAWANSSAKRPATYQDLPSEVIARIGDYVPVQDVMAFATVDRRTYYAMQTRRLVHSYWQRAKQAVSHESISQLLDEMDGTLANPAQHVEPMEALCQRLRALHSADRGDVFKRLFAAAQRIPQGGMQI---QKALLL-MHRA--F-------TYEREWMELFDFAYTLAEQREPGQDNVWPELALGLSNFSPDTPETPHFAQWYNAILARLPSLSVAEQAQIIPTLTRLLHKF-R---PE-DPRIPELYTLLHNYALHLPPSHQGASAGALASCVWRL…
288	GC_00000001	Core	B52	1391	28	395	20	0	0.70536961	0.733274646	0.719051495			-----------------------------------------------------------------------------------MDFDLNAALNDYQ-AYIYALEARPTPAASAPPPP-QLPSAAWANPSAKRPATYQDLPSEVIARIGDYVPVQDVMSFATVDRRTYYAMQTRRLVHSYWQRAKQAVHFESINRLLDEMDGTLADPAQHAEPLDALCQRLRALHSADHSDVFKRLFAAAQRIPQDGVQI---QKALLL-TYRD--L------ISYEREWMELFDFAYMLAEQREPGQDNVWPELALGLSNFSLDTPETPEFAQWYDKILARLPSLSVAEQAQIIPTLTRVLNKF-N---KA-DPRIPELYTLLHDYALHLPPSHQGASVGALASYVWRF…
289	GC_00000001	Core	B52	1774	28	395	20	0	0.70536961	0.733274646	0.719051495			------------------------------------------------------------------------------MLSWPMDFDLNAALNDYQ-TYICALEARPTPAASAPPPP-QLPSAAWANPPAKQPTTYQDLPSEVIARIGDYVPVQNVMAFATVDRRTYYAMQTRRLVHSYWQRAKQAVTFQSIHRLLDEMDDTFADPAQYADPLDALCQRLKTLK-AGRTRVFKRLFAAAQRIPQDGVQI---QKALLL-MHRD--F-------TYERERIELFDFAYALAEQRELGQDNVWPELALGLSNFSIDTPETPHFAQWYDAILARLPSLSVAEQAQIIPTLTRLLDKF-R---PD-NPRIPELYTLLHDYALRLPPSHQGASVGALASYVWRF…
290	GC_00000001	Core	B52	2703	28	395	20	0	0.70536961	0.733274646	0.719051495	PRJNA1167355:ACGS9C_15095	F-box protein	MVIGPGHGVAHPRQQAAHRALCSTTRRAKSADCGDPAALADNGLSAKNLGIAAHNYVHPPAFSYLTAQHRFVLRVFNLLLNLRMDFDLNAALNNHQ-AYICALEACPQPAASAPPSL-KPPSSALANTSASRPATYHDLPAKILQQVADHMPFDDIGNLSTVNNQTYHALQEHR--------------------------------------------RLKA-----------------------NIEF----------------F-------------------------------------------------------------------------------------------------------------------------------------…
291	GC_00000001	Core	B53	1874	28	395	20	0	0.70536961	0.733274646	0.719051495			-----------------------------------------------------------------------------------MDFDLNAALNDYS-AYIRALESCPQPAASVPPPR-QPPSSALANTSASRPTTYHDLPRELIERIGDYVPVQDVENFSVVDRRTYHAMQTRRLVYRYWQRANQAVSLVSVNQLLNEMDGTLADPAQHVEPIDALRQRLQTLPEAEQGEAFKQLFAAAQRIPKHGLQI---QKALML-MFRY--L--------PWYQRLEVFDFAHALVAQRGPEQDNVWPALAIGLINFNIGS---SEFIERYQAILARLPSLNVSQQAELISVLSGLLGHLHS---DRAHPSKSAQYAFFCEQALRLPPAYQGVAVGALAENIWVL…
292	GC_00000001	Core	B53	2082	28	395	20	0	0.70536961	0.733274646	0.719051495			-----------------------------------------------------------------------------------MDFDLHAALNDYR-AYMCALEACPQSAASAPPPILKPASGGLTSPSASRPTTYHDLPPELIQQIGDYVPVQDVGNFSTVDRRTYHAMPSRRLVYRYWQRANQAVSLASVNQLLSEMDGTLADPAQHVEPLEALRQRLEALPYREQGEAFKRVYAAAQRIPKDGVQI---QKALLLHSLRD--F--------HWSHRDELFDFAYAMAQRRAPEEDNVWTELAESLRFLLFGS---AEFVERYQALVARLASLRVSEQAELIPVLCRRMIHF-A---GS-NDRLPGLYAVLREQALQLPPSVQGASVGMLASAIWVL…
293	GC_00000001	Core	B53	1333	28	395	20	0	0.70536961	0.733274646	0.719051495			-----------------------------------------------------------------------------------MDFDLNAALNDYQ-AYMCALEACPQPAASAPPSTLKPASGGLANPPASRPTTYHDLPRELIERIGDYVPVQDVENFSAVDRRTYHAMQSRRLVYRYWQRANQAVSLASVNQLLNEMDGTLTNPAQHIEPLEALRQHLQVLPETEQGEAFKRLFAVAQRIPKDGVPI---QKALLLHTLRD--F--------HWSQRYELFDFAYAMAQRRAPEQDNVWTELADSLESLLFGS---AEFVERYQALVARLASLRVSEQAELIPVLCRRMIHF-G---GS-DDRLPGLYAVLREHALQLPPSVQGASVGMLASAIWVL…
294	GC_00000001	Core	B53	2577	28	395	20	0	0.70536961	0.733274646	0.719051495			-----------------------------------------------------------------------------------MDFDLHAALNDCQ-AYMCALESCPQPAASAPPPTLRPAGGGLANPSASRPTTYHDLPRELIERIGDYVPIQDVGNFLAVDRRTYHAMQSRRVVYRYWQRANQAVSLASVNQLLSEMGSTLADPAQHVEPLDALRQRLEALPYREQGEAFKRMYAAAQRIPKDGVQI---QKALLLHSLRD--F--------HWSHRDELFDFAYAMAQRRAPEEDNVWTELADSLRFLLFGS---AEFVKRYQALVARVASLRVSEQAELIPVLCLRMIHF-A---GS-NDRLPGLYAVLREQALQLPPSVQGASVGMLASAIWVL…
295	GC_00000001	Core	B53	2623	28	395	20	0	0.70536961	0.733274646	0.719051495			-----------------------------------------------------------------------------------MDFDLNAALNDCQ-AYMCALESCPQPAASAPPPTLKSASGGLASLPASRPTTYHDLPRELIQQIGDYVPVQDVGNFSAVDRRTYHAMQSRHSVYRYWQRANQAVSLASANQLLNEMGSTLADPAQHVEPLDALRQRLQALPEAERGEAFKRMYAAAQRIPKDGVQI---QKALLLHSLRD--F--------QWNQRVELFDFAYAMAQQRAPEQDNVWTELADSLNFFLLRS---PEVVERYQALVARLASLRMSEQAELIPALCRRMLHV-G---GSGNDRLLGLYAVLREHALQLPPSHQGASVGLLASAIWVF…
296	GC_00000001	Core	B53	2427	28	395	20	0	0.70536961	0.733274646	0.719051495			#NAME?
297	GC_00000001	Core	B53	2512	28	395	20	0	0.70536961	0.733274646	0.719051495			#NAME?
298	GC_00000001	Core	B53	2576	28	395	20	0	0.70536961	0.733274646	0.719051495			------------------------------------------------------------------------------MLSLPMDFDLNAALNDYQ-AYICALEARPTPAASAAPPP-QPPNVALTPLLTKQPTTYQDLPTEVIARIGDYVPVQDVMPFATVDRRTYYAMQTRRLVHSYWQRAKQAVTFESINRLLDEMDGTLADPAQHVEPMDALCQRLRALHSADRGDVFKRLFAAAQRIPQDGVQI---QKALLL-MHRA--F-------TYEREWMELFDFAYALAEQREPGQDNVWPELALGLSNFSLDTPETPEFAQWYYKILARLPSLSVAEQAQIIPTLTRLLEKF-N---QA-DPRIPELYTLLHDYALRLPPSHQGASVGALANAVWRL…
299	GC_00000001	Core	B53	2083	28	395	20	0	0.70536961	0.733274646	0.719051495			------------------------------------------------------------------------------MLSLPMDFDLNAALNDYQ-AYICALEARPTSAASAAPPP-QPPNAALTPLLTKQPTTYQDLPTEVIARIGDYVPVQDVMSFATVDRRTYHAMQTRRLVHSYWQRAKQAVTFQSIHRLLDEMDGTLADPAQYTEPLDALCQRLKTL-EAGRTRVFKRLFAAAQRIPQDGVQI---QKALLL-MHRA--F-------TYEREWMELFDFAYALAEQREPGQDNVWPELALGLSNFSLDTPETPTFAQWYYKILARLPSLSVAEQAQIIPTLTRLLDKF-D---QA-DPRVAELYTLLHDYALRLPPSHQGASVGALASYVWRF…
300	GC_00000001	Core	B53	1699	28	395	20	0	0.70536961	0.733274646	0.719051495			------------------------------------------------------------------------------MLSLPMDFDLNAALNDYQ-AYICALEARPAPASSATPPP-QPPNAALTPLLTKQPTTYQDLPTEVIARIGDYVPVQDVMPFATVDRRTYHAMQTRRLVHSYWQRAKQAVTFQSIHRLLDEMDGTFADPAQYAAPLDALCQRLKTL-KAGRTRVFKRLFAAAQRIPQDGVQI---QKALLL-MHRD--F-------TYEREWMELFDFAYALAEQREPGQDNVWPELALGLSNFSLDTPETPEFAQWYYKILARLPSLSVAEQAQIIPTLTRLLEKF-N---QA-DPRIPELYTLLHDYALRLPPSHQGASVGALANAVWRL…
301	GC_00000001	Core	B53	780	28	395	20	0	0.70536961	0.733274646	0.719051495			-----------------------------------------------------------------------------------MDCDLHAALNNHQPTYICAQAVCPQPTTLTLSPG-----GALANPLVKRPTTYQDLPHEVIARIGHYVPVQDVMSFSAVDRRTYHAMRMRRLVYSYWQRANQAVSLESIKQLLDEMGDTLADPAQHAEPLDALRRRLRALPKAGRVDVFKRLYAAAQRIPQDGVQI---QKAMLL-THYD--Y--------DEHEWLELFDFAHALAEQRGPRQDNVWLELTLGLWPFSVDTPETPQFAQRYHALLARLPSLHVAEQAQMIPLLSRFLKYF-N---KA-NPRIPELYSILCERARQLPTLYQGASVGALANSVWLL…
302	GC_00000001	Core	B53	2866	28	395	20	0	0.70536961	0.733274646	0.719051495			------------------------------------------------------------------------------------------------------------------------------------------------------------------------------MVHRYWQRAKQAVNHEAIKQLLKEMDGTLADPAQHAEPLDALCQRLRALPEAEQVDAFKRLFLAAERIPKDGVTI---QKAMIL-AFRD--F--------PWHQRPELFDFSYAMAERQRHKQENVWPELALGLRSLPPGS---PQFAERYQALLAQLSSLSVSEQAKLIPVLSNLLWSF-C---PT-DARVSGLHAVLRERTLQLPPSQQGASLGALTRDSRAL…
303	GC_00000001	Core	B53	2486	28	395	20	0	0.70536961	0.733274646	0.719051495			-----------------------------------------------------------------------------------MEFDLNTALNDSP-AYVCTLASVPSPTASSPPP--QPPRAAWANPRFKQPTTYQDLPTEVIARIGDYVPVQDVIPFSTVNRRTYHAMQTRRLVHSYWQRAQQAASRESVNQLLNEMDGTLANPAQHAAPLDALRQRLRALPEGDRADVFKRVFAAAQRIPQEGVQI--------------------------------------------------------HGLNSLTLPT------------------------------------------------------------------------------------…
304	GC_00000001	Core	B55	889	28	395	20	0	0.70536961	0.733274646	0.719051495			-----------------------------------------------------------------------------------MDFDLNAALSDYP-AYVCALESCPQPAASAAPPTLKPASGELANPLTSRPTTYHDLPPELIQQIGNYVPVQDVENFSAVDRRTYHAMQTRRLVYSYWQRANQAVSLASVNQLLNEMDDTLADPVQHVEPLEALRQRLQALPEAEQGEAFKRLFAAAQRIPKHGLQI---QKALML-MFRY--L--------PWSQRLEVFDFAHALVAQREPEQDNVWQVLANGLFNFNSGS---PEVIERYQALWARLPSLNVSEQAGLISALVGLLGHLHS---DRAHPSQSAQYAFLCEQALRLPPSYQGVAVGALAVSTWVL…
305	GC_00000001	Core	B55	890	28	395	20	0	0.70536961	0.733274646	0.719051495			-----------------------------------------------------------------------------------MDFDLNAALNDYP-AYVCALESCPQPAASATPPTLKPASGELANPLTSRPTTYHDLPSELIQQIGDYVPVQDVRNFSAVDRRTYHAMQTRRLVYSYWQRANQAVSLASVNQLLNEMDGTLADPVQHVEPLDALRQRLQALPEAEQGEAFKRLFAAAQRIPKHGLQI---QKALML-MFRY--L--------PWSQRLEVFDFAHALVAQREPEQDNVWPALAIGLIDFNIGS---PEFIERYQALLARLPSLNVSQQAELISVLVGLLGHLHS---DRAHPSKSAQYAFLCEQALRLPPSYQGKAVGSLADSIWVL…
306	GC_00000001	Core	B55	2527	28	395	20	0	0.70536961	0.733274646	0.719051495			-----------------------------------------------------------------------------------MDFDLHAALNDYQ-AYMRALESCPQAAASAPPPTLKPASGGLASPPASRPTTYHDLPLELIEQIGDYVPVQDVGNFSAVDRRTYHAMHSRRVVYRYWQRANQVVSLASVNQLLNEMEGTLADPAQHVEPLEALRQHLEALPYREQGEAFKRMYAAAQRIPKDGVQI---QKALLLHSLRD--F--------HWSHRDELFDFAYAMAQRRTPEEENVWTELADSLESLLFGS---AEFVERYQALVARLASLRVSEQAELIPVLCRRMIHF-G---GS-DDRLPGLYAVLREHALELPPSHQGAPVGRLASAIWVL…
307	GC_00000001	Core	B55	2723	28	395	20	0	0.70536961	0.733274646	0.719051495			-----------------------------------------------------------------------------------MDFDLHAALNDYQ-AYMCALESCPQSAASAPPPTLKPASGGLASPSASRPTTYHDLPPELIQQIGDYVPVQDVGNFSAVDRRTYHAMHSRRVVYRYWQRANQAVSLASVNQLLKEMDGTLVDPAQHVEPLDALRQRLEALPYRERGEAFKRVYAAAQRIPKDGVQI---QKALLLHSLRD--F--------HWSHRDELFDFAYALAQRRAPQEENVWTELADSLRFLLFGS---AEFVERYQALVARLASLRVSEQAEMIPVLCRRMIHF-G---GS-NDRLPGLYAMLREQALQLPPSVQGASVGRLSSAIWVW…
308	GC_00000001	Core	B55	2524	28	395	20	0	0.70536961	0.733274646	0.719051495			-----------------------------------------------------------------------------------MDFDLHAALNDYQ-VYMRALESCPQAAASAPPPTLKPASGELMSPSASRPTTYHDLPPELIQQIGDYVPVQDVGNFSAVDRRTYHAMHSRRVVYRYWQRANQVVSLASVNQLLNEMDGTLVHPAQHVEPLEALRQHLEALPYRERGEAFKRMYAAAQRIPKDGVQI---QKALLLHSLRD--F--------HWSHRDELFDFAYAMAQRRAPQEDNVWTELADSLESLLFGS---AEFVERYQALVARLASLRVSEQAELIPVLCLRMIHF-G---GS-DDRLPGLYAVLHGQALQLPPSVQGASVGMLASFIWVL…
309	GC_00000001	Core	B55	2511	28	395	20	0	0.70536961	0.733274646	0.719051495			-----------------------------------------------------------------------------------MDFDLHAALNDYQ-VYMRALESCPQAAASAPPPTLKPASGELMSPSASRPTTYHDLPPELIQQIGDYVPVQDVGNFSAVDRRTYHAMHSRRLVYRYWQRANQAVSLASVNQLLKEMDGTLADPAQHVEPIEALRQRLEALPYREQGEAFKRMYAAAQRIPKDGVQI---QKALLLHSLRG--F--------HWSHSDELFDFAYAMAQRRAPEEENVWTELADSLELLLFGS---AEFVERYQALVARLASLRVSEQAELIPVLCLRMIHF-G---GS-DDRLPGLYAMLHGQALQLPPSVQGASVGMLASAIWVL…
310	GC_00000001	Core	B55	2533	28	395	20	0	0.70536961	0.733274646	0.719051495			-----------------------------------------------------------------------------------MDFDLNAALNDYQ-AYMRALESCPQAAASASPPTLKPASGGLANPSASRPTTYHDLPPELIQQIGDYVPVQDVGNFSAVDRRTYHAMHSRRLVYSYWQRANQAVSLASVNQLLSEMGSTLVDSAQHVEPLHALRQRLEALPYRERGEAFKRVYAAAQRIPKDGVQI---QKALLLHSLRD--F--------HWSHRDELFDFAYAMAQRRAPEEENVWTELAESLGSLLFGS---AEFVERYQALVARLASLRVSEQAELIPVLCRRMIHF-G---GS-DDRLPGLYAMLHGQALQLPPSVQGASVGMLASAIWVL…
311	GC_00000001	Core	B55	2540	28	395	20	0	0.70536961	0.733274646	0.719051495			-----------------------------------------------------------------------------------MDCDLNAALNDYQ-AYICALELYPQAAASASPPTLKPASGGLADPLASRPTTYHDLPLELIQQIGDYVPVQDVGNFSAVDRRTYHAMHSRRVVYRYWQRANQVVSLASVNQLLNEMDGTLADPAQHVEPLEALRQHLEALPYREQGEAFKRIYAAAQRIPKDGVQI---QKALLLHSLRD--F--------HWSHRDELFDFAYAMAQRRAPQEDNVWTELADSLELLLFGS---AEFVERYQALVARLASLRVSEQAELIPVLCLRMIHF-R---ES-DDPRPELYAVLFGQALQLPPSVQGASVGMLASFIWVL…
312	GC_00000001	Core	B55	2673	28	395	20	0	0.70536961	0.733274646	0.719051495			-----------------------------------------------------------------------------------MDFDLTAALNDYQ-AYICALEARPQTAASASPLP-QPSSTTRANSLFKRPITYQDLPAEVIARIGDYVPIQDVMPFSTVNRCTYHAMQTRRLVHRYWQRAKQAVNHETIRQLLNEMDGTLADPAQHAEPLDALCQRLRALPEAEQVDAFKRLFLAAERIPKDGVTI---QKAMIL-AFRD--F--------PWHQRPQLFDFSYAMAERRGHKQENIWPELALGLRSLPPGS---PQFAERYQALLARLSSLSVSEQAELIPVLSNLLWSF-Y---PT-DASVSGLHAVLREQTLQLPSSQQGASLGALTRDSRAL…
313	GC_00000001	Core	B55	2125	28	395	20	0	0.70536961	0.733274646	0.719051495			-----------------------------------------------------------------------------------MDFDLNAALNDSP-AYICASESCPQPAASATPPP-QLSSAALANPSARRPTTYQDLPSELIARIGDYIPVQDVMRLSTVNRRTYDAMQTRRLVHRYWQRANQAVSVESFNQLLNEMDGTRVDPAQHAEPLDVLCQRLRVVYCSKYADVFKRLFAAAQRIPQNGVQI---QKALLL-MCWNYAYEELESEQDFDSEWLELFDFAHALASQREPGQDDVWLELAFGLYAFPYRS---SELAERYQALLVQLPSLSVPQQAKLIPALSKLLKRL-P------GPSISARHASLREQARQLPPSYQGASVGALAGELLSL…
314	GC_00000001	Core	B55	2383	28	395	20	0	0.70536961	0.733274646	0.719051495			----------------------------------------------------------------------------------------------------------------------------MTRPLPTRPTTYNDLPSELIARIGDYVPIQDVTSFATVDRRTYHAMQTRRLVHRYWQRANQAVSWESVNQLLDEIGGALSNPAQHVEPIDALSQRLQALPEAERVEAFKRVFAAAEHIPQDGVRI---QKALLS-TFLD--F--------PRNRRVELFDFAYAMAQRRAPGQDNIWAELADSLQCLSLRS---SFAEQRYQALLARLASLKVSEQAKLIPVLSNLLLYF-N---KT-DPRVLERYALLRGHALQLPPSHQGASVGMLASCVRIL…
315	GC_00000001	Core	B55	2397	28	395	20	0	0.70536961	0.733274646	0.719051495			----------------------------------------------------------------------------------------------------------------------------MTHSSPARPTTYDDLPSELIARIGDYVPIQDVTSFATVDRRTYRAMQTRRLIHRYWQRSNQAVSLASVNQLLDEIGGVLSNPAQHVEPINALSQRLRALPEAERVDAFKCVFAAAERIPQDGVRI---QKALLR-TFLD--F--------PLSRRVELFDFAYAMAQRRAPGQDNIWAELADSLQCLSLRS---SFAEQRYQALLARLASLRVSEQAELIPALSSLLLYF-N---KT-DPRVPEQYALLRGHALQLPPSHQGASVGMLARVVEIL…
316	GC_00000001	Core	B55	2441	28	395	20	0	0.70536961	0.733274646	0.719051495			-----------------------------------------------------------------------------------MDFDLNAALNDYP-AYVCALESCPQPAASAPPPTLKPASGGLVNPSANRPTTYHDLPSELIQQIGDYVPVQDVGNFSAVDRRTYHAMHSRRVVYRYWQRANQVVSLASVNQLLNEMDGTLVHPAQHVEPLEALRQHLDALPYREQGEAFKRIYAAAQRIPKDGVQI---QKALLLYSLPG--F--------HWNHRDELFDFAYAMAQRRAPEEDNVWTELANCLIFLLAGS---AEFVERYQALVARLGFLRVSEQAELIPVLCRQMLGF-G---RR-DDRLPGLYAVLREHALQLPRSVQGASIGMLASAIWVL…
317	GC_00000001	Core	B55	2719	28	395	20	0	0.70536961	0.733274646	0.719051495	PRJNA1167355:ACGS9H_15060	F-box protein	---------------------------------------------------------------------------------------------------------MPCVAIASAEPALPALRAG---QPASRPTTYHDLPPELIEQIGDYVPVQEVGNFSAVDRRTYHAMHSRRVVYRY----------------------------------------------------------------------------------------------------------------------------------------------------------------------------------------------------------------------------…
318	GC_00000001	Core	B55	2422	28	395	20	0	0.70536961	0.733274646	0.719051495			#NAME?
319	GC_00000001	Core	B55	2530	28	395	20	0	0.70536961	0.733274646	0.719051495			------------------------------------------------------------------------------MLSLPMDFDLNAALNDYQ-TYICALEARPTPAASAPPPP-QLPSAAWANPPAKQPTTYQDLPSEVIARIGDYVPVQDVMSFATVDRRTYYAMQTRRLVHSYWQRAKQAVTFESINRLLDEMDGTLADPAQHAEPLDALCQRLRALHSADRGDVFKRLFAAAQRIPQDGVQI---QKALLL-MHRD--F-------TYERERIELFDFAYALAEQRKPGQDNVWPELALGLSNFSPDTPETPHFAQWYYAILARLPSLSVAEQAQIIPTLARVLNKF-N---KA-DPRIPELYTLLYDYALRLPPSHQGASVGALASYVWRF…
320	GC_00000001	Core	B55	2744	28	395	20	0	0.70536961	0.733274646	0.719051495			------------------------------------------------------------------------------MLSLPMDFDLNAALNDYQ-TYICALEARPTPAASAPPPP-QLPSAAWANPPAKQPTTYQDLPSEVIARIGDYVPVQDVMEFATVDRRTYYAMQTRRLVHSYWQRAKQAVTFESINRLLDEMDGTLTDPAQYAEPMEALCQRLRALHSADHSDVFKRLFAAAQRIPQDGVQI---QKALLL-MYRD--L------ISYEREWMELFDFAYTLAEQREPGQDNVWPELALGLSNFSLDTPETPEFAQWYDKILARLPSLSVAEQAQIIPTLTRVLNKF-N---RA-DPRIPELYTLLHDYALRLPPSHQGASVGALASYVWRF…
321	GC_00000001	Core	B55	1647	28	395	20	0	0.70536961	0.733274646	0.719051495			------------------------------------------------------------------------------MLSLPMDFDLNAALNDYQ-TYICALEARPTPAASAPPPP-QLPSAAWANPPAKQPATYQDLPSEVIARIGDYVPVQDVMSFGTVDRRTYYAMQTRRLVHSYWQRAKQAVSHESISQLLDEMDGTLADPAQYAEPIEALCQRLRALHSADRSDVFKRLFAAAQRIPQDGVPI---QKALLL-MYRD--L------ISYERVWMELFDFAYTLAEQREPGQDNVWPELALGLSNFSLDTPETPEFAQWYDKILTRLPSLSVAEQAQIIPTLTLLLDKF-N---QA-DPRIPELYTLLHDYALRLPPSYQGASVGALASYVWQL…
322	GC_00000001	Core	B55	1307	28	395	20	0	0.70536961	0.733274646	0.719051495			------------------------------------------------------------------------------MLGLPMDFDLNAALNDYQ-AYICALEARPTPAASAPPPP-QLPSAAWANSSAKQPAPYQDLPSEVIARIGDYVPVQDVMSFATVDRRTYYAMQTRRLVHSYWQRAKQAVTFQSIHRLLDEMDDTLADPAQYAEPLDALCQRLKML-KAGRTRVFKRLFAAAQRIPQDGVQI---QKALLL-MHRD--F-------TYEREWMELFDFAYALAEQREPGQDNVWPELALGLSNFSLDTPETPEFAQWYDKILARLPSLSVAEQAQIIPTLTRVLNKF-N---KA-DPRIPELYTLLHDYALHLPPSHQGASVGALASYVWRF…
323	GC_00000001	Core	B58	981	28	395	20	0	0.70536961	0.733274646	0.719051495			-----------------------------------------------------------------------------------MDFDLNAALNDYR-AYICALESCPQPAASAPPRQ-PSASGALINTSASRPTTYQDLPPELIERIGDYVPVQDVGNFSAVDRRTYHTMQSRRLVYRYWQQANQVESLESINRILEEMDSALKDPAQHVEPLEALRQRLKELPWDEQTEAFKRVFAAAQRIPKDGVRI---QKAMLC-MFRE--L--------LGLQRAEAFDFVHALAEQRGPGQDNVWRELAIALCSLLTGS---PALIERYQVLLARLPSLSVAEQAELIPSLSGLLWRF-DDRVRT-NPSLSALHAVLRDHALRLPPSYQGNAVGSLAVAAKLL…
324	GC_00000001	Core	B58	933	28	395	20	0	0.70536961	0.733274646	0.719051495			-----------------------------------------------------------------------------------MDFDLNAALSDYP-AYVCALESCPQPAASAAPPTLKPASGELANPLTSRPTTYHDLPPELIQQIGNYVPVQDVENFSAVDRRTYHAMQTRRLVYSYWQRANQAVSLASVNQLLNEMDDTLADPVQHVEPLEALRQRLQALPEAEQGEAFKRLFAAAQRIPKHGLQI---QKALML-MFRY--L--------PWSQRLEVFDFAHALVAQREPEQDNVWQVLANGLFNFNSGS---PEVIERYQALWARLPSLNVSEQAGLISALVGLLGHLHS---DRAHPSQSAQYAFLCEQALRLPPSYQGVAVGALAVSTWVL…
325	GC_00000001	Core	B58	934	28	395	20	0	0.70536961	0.733274646	0.719051495			-----------------------------------------------------------------------------------MDFDLNAALNDYP-AYVCALESCPQPAASATPPTLKPASGELANPLTSRPTTYHDLPSELIQQIGDYVPVQDVRNFSAVDRRTYHAMQTRRLVYSYWQRANQAVSLASVNQLLNEMDGTLADPVQHVEPLDALRQRLQALPEAEQGEAFKRLFAAAQRIPKHGLQI---QKALML-MFRY--L--------PWSQRLEVFDFAHALVAQREPEQDNVWPALAIGLIDFNIGS---PEFIERYQALLARLPSLNVSQQAELISVLVGLLGHLHS---DRAHPSKSAQYAFLCEQALRLPPSYQGKAVGSLADSIWVL…
326	GC_00000001	Core	B58	2887	28	395	20	0	0.70536961	0.733274646	0.719051495			-----------------------------------------------------------------------------------MDFDLNAALNDYQ-AYMCALESCPQAAASAPPPTLKPASGGLASPSANRPTTYHDLPPELIEQIGDYVPVQDVGSFSAVDRRTYHAIHSRRVVYRYWQRANQVVSLASVNQLLKEMDGTLADPAQHVEPLDALRQRLEALPYRERGEAFKRVYAAAQRIPKDGVQI---QKALLLHSLRD--F--------HWSHRDELFDFAYALAERRAPEEENVWTELADSLRFLLFGS---AEFVERYQALVARLASLRVSEQAEMIPVLCRRMIHF-G---GS-NDRLPGLYAVLREQALQLPPSVQGASVGRLASAIWVW…
327	GC_00000001	Core	B58	2531	28	395	20	0	0.70536961	0.733274646	0.719051495			-----------------------------------------------------------------------------------MDFDLNAALNDYQ-AYMCALESCPQPAASAPPPTLKPASGGLASPSASRPTTYYDLPPELIQQIGDYVPVQDVGNFSAVDRRTYHAMHSRRVVYRYWQRANQAVSLASVNQLLKEMDGTLADPAQHVEPIEALRRRLEALPYRERGEAFKRMYAAAQRIPKDGVQI---QKALLLHSLRD--F--------HWSHRDELFDFAYAMAQRRAPEEENVWTELADSLRFLLFGS---AEFIKRYQALVARLASLRVSEQAELIPVLCLRMIHF-G---GS-NDRLPGLYAVLREHALQLPPSHQGAPVGMLASAIWVL…
328	GC_00000001	Core	B58	2673	28	395	20	0	0.70536961	0.733274646	0.719051495			-----------------------------------------------------------------------------------MDCDLHAALNDYQ-VYMRALESCPQAAASAPPPTLKPASGELMSPSASRPTTYHDLPPELIEQIGDYVPVQDVGNFSAVDRRTYHAMHSRRVVYRYWQRANQAVSLASVNQLLKEMDGTLADPAQHVEPIEALRQRLEALPYREQGEAFKRIYAAAQRIPKDGVQI---QKALLLHSLRG--F--------HWSHRDELFDFAYALAERRAPEEDNVWTELADSLESLLFGS---AEFVERYQALVARLASLRVSEQAELIPVLCRRMIHF-G---GS-DDRLPGLYAVLREHALQLPSSHQGASVGMLANAIWVL…
329	GC_00000001	Core	B58	2701	28	395	20	0	0.70536961	0.733274646	0.719051495			-----------------------------------------------------------------------------------MDFDLNAALNDYQ-AYICALELYPQAAASVPPPTLKPASGALANPLASRPTTYHDLPLELIQQIGDYVPVQDVGNFSAVDRRTYHAMHSRRVVYRYWQRANQVASLASVNQLLNEMDGTLADPAQHVEPLEALRQHLEALPYREQGEAFKRIYAAAQRIPKDGVQI---QKALLLHSLRD--F--------HWSHRDELFDFAYAMAQRRAPEEENVWTELAESLGSLLFGS---PEFVERYQALVARLASLRMSEQAELIPVLCLRMIHF-R---GS-DDPRPELYAVLFGQALQLPPSVQGASVGMLASFIWVL…
330	GC_00000001	Core	B58	2533	28	395	20	0	0.70536961	0.733274646	0.719051495			-----------------------------------------------------------------------------------MDFDLHAALNDYQ-AYMCALESCPQAAASASPPTLKPASGGLANPLASRPTTYHDLPLELIQQIGDCVPVQDVGNFSAVDRRTYHAMQTRRLVYRYWQRANQVVSLASVNQLLNEMEGTLADPVQHVEPLEALRQHLEALPYRERGEAFKRMYAAAQRIPKDGVQI---QKALLLHSLRD--F--------HWSHRDELFDFAYAMAQRRAPEEENVWTELADSLESLLFGS---AEFVERYQALVARLASLRVSEQAELIPVLCLRMIHF-G---GS-DDRLPGLYAVLHGQALQLPPSVQGASVGMLASFIWVL…
331	GC_00000001	Core	B58	2662	28	395	20	0	0.70536961	0.733274646	0.719051495			-----------------------------------------------------------------------------------MDCDLNAALNDYQ-VYMRALESCPQAAASAPPPTLKPASGALANPLASRPTTYHDLPLELIQQIGDYVPVQDVGNFSAVDRRTYRAMHSRRVIYRYWQQANQVVSLASVNQLLNEMEGTLADSAQHVEPIEALRQRLEALPYREQGEAFKRMYAAAQRIPKDGVQI---QKALLLHSLRG--F--------HWSHSDELFDFAYAMAQRRAPEEENVWTELADSLELLLFGS---AEFVERYQALVARLASLRVSEQAELIPVLCLRMIHF-G---GS-DDRLPGLYAMLREHALQLPPSVQGASVGMLASAIWVL…
332	GC_00000001	Core	B58	2547	28	395	20	0	0.70536961	0.733274646	0.719051495			-----------------------------------------------------------------------------------MDFDLNAALNYPA-SYVCAGQTGQRPAASAPPQP--PCDDALTCSSSTRPTTYDDLPSELIARIGDYVPIQDVTSFATVDRRTYHAMQTRRLIHRYWQRSNQAASLASVNQLLDEMGGTLSNPAQHVEPIDALSQRLRALPEAERVEAFKCVFAAAERIPQDGVRI---QKALLR-TLLD--F--------PLSRRVELFDFAYAMAQRRAPGQDNIWAELADSLQCLSLRS---SFAEQRYQALLARLASLRVSEQAELIPALSNLLLYS-N---KT-DPRVPERYALLRRHALQLPPSHQGASVGMLARVVEIL…
333	GC_00000001	Core	B58	2834	28	395	20	0	0.70536961	0.733274646	0.719051495			-----------------------------------------------------------------------------------MDFDLTAALNDYQ-AYICALEARPQTAASASPLP-QPSSTTRANSLFKRPITYQDLPAEVIARIGDYVPIQDVMPFSTVNRCTYHAMQTRRLVHRYWQRAKQAVNHETIRQLLNEMDGTLADPAQHAEPLDALCQRLRALPEAEQVNAFKRLFLAAERIPKDGVTI---QKAMIL-AFRD--F--------PWHQRPQLFDFSYAMAERRGHKQENIWPELALGLRSLPPGS---PQFAERYQALLARLSSLSVSEQAELIPVLSNLLWSF-Y---PT-DASVSGLHAVLREQTLQLPSSQQGASLGALTRDSRAL…
334	GC_00000001	Core	B58	1402	28	395	20	0	0.70536961	0.733274646	0.719051495			------------------------------------------------------------------------------MLGLPMDFDLNAALNDYQ-TYICALEARPTPAASSPPPP-QLPSAAWANPSAKRPTTYQDLPSEVIARIGDYVPVQDVMSFATVDRRTYYAMQTRRLVHSYWQRAKQAVHFESINRLLDEMDGTLADPAQHAEPMEALCQRLRALHSADHSDVFKRLFAAAQRIPQDGVQI---QKALLL-TYRD--L------ISYEREWMELFDFAYTLAEQREPGQDNVWPELALGLSNFSLDTPETPEFAQWYDKILARLPSLSVAEQAQIIPTLTRVLNKF-N---KA-DPRIPELYTLLHDYALHLPPSHQGASVGALASYVWRF…
335	GC_00000001	Core	B58	2598	28	395	20	0	0.70536961	0.733274646	0.719051495			-----------------------------------------------------------------------------------MDFDLHAALNDYP-AYVCALESCPQPAASAPPPTLKPASGGLVNPSASRPTTYHNLPSELIQQIGDYVPVQDVGNFSAVDRRTYHAMRSRRLVYRYWQRANQVVSLASVNQLLNEMDGTLAHPAQHIEPLEALRQHLDALPYHEQGEAFKRIYAAAQRIPKDGVQI---QKALLLYSLPG--F--------NWNHRDELFDFAYAMAQRRAPQEDNVWTELANCLIFLLAGS---AEFVERYQALVARLGSLRVSEQAELIPVLCRQMLGF-G---RR-DDRLPGLYAVLREHALQLPRSVQGASIGMLASAIWVL…
336	GC_00000001	Core	B58	2573	28	395	20	0	0.70536961	0.733274646	0.719051495			#NAME?
337	GC_00000001	Core	B58	1759	28	395	20	0	0.70536961	0.733274646	0.719051495			------------------------------------------------------------------------------MLSLPMDFDLNAALNDYQ-AYICALEARPTPAASAPPPP-QPPSAAWANSSAKRPATYQDLPSEVIARIGDYVPVQDVMAFATVDRRTYYAMQTRRLVHSYWQRAKQAVSHESISQLLDEMDGTLANPAQHVEPMEALCQRLRALHSADRGDVFKRLFAAAQRIPQGGMQI---QKALLL-MHRA--F-------TYEREWMELFDFAYTLAEQREPGQDNVWPELALGLSNFSIDTPETPHFAQWYDAILARLPSLSVAEQAQIIPTLTRLLDKF-R---PD-NPRIPELYTLLHDYALRLPPSHQGASVGALASYVWQL…
338	GC_00000001	Core	B58	2641	28	395	20	0	0.70536961	0.733274646	0.719051495			------------------------------------------------------------------------------MLGLPMDFDLNAALNDYQ-AYICALEARPTPAASAPPPP-QPPSAAWVNSSAKQPTAYQDLPSEVIARIGDYVPVQDVMAFATVDRRTYYAMQTRRLVHSYWQRAKQAVTFQSIHRLLDEMDGTLADPAQYAEPLDALCQRLKTL-KAGRTRVFKRLFAAAQRIPQDGVQI---QKALLL-MHRD--F-------TYEREWMELFDFAYALAEQREPGQDNVWPELALGLSNFSIDTPETPHFAQWYYAILARLPSLSVAEQAQIIPTLARVLNKF-N---KA-DPRIPELYTLLYDYALRLPPSHQGASVGALASYVWRF…
339	GC_00000001	Core	B58	1762	28	395	20	0	0.70536961	0.733274646	0.719051495			------------------------------------------------------------------------------MLSWPMDFDLNAALNDYQ-TYICALEARPTPAASAPPPP-QLPSAAWANPPAKQPTTYQDLPSEVIARIGDYVPVQDVMAFATVDRRTYYAMQTRRLVHSYWQRAKQAVTFQSIHRLLDEMDDTFADPAQYADPLDALCQRLKTLK-AGRTRVFKRLFAAAQRIPQDGVQI---QKALLL-MHRD--F-------TYEREWMELFDFAYALAEQREPGQDNVWPELALGLSNFSIDTPETPHFAQWYDAILARLPSLSVAEQAQIIPTLILLLDKF-R---PD-NPRIPELYTLLHDYASRLPPSHQGASVGALASYVWQL…
340	GC_00000001	Core	B58	2909	28	395	20	0	0.70536961	0.733274646	0.719051495			------------------------------------------------------------------------------MLSLPMDFDLNAALNDYQ-AYICALEARPTPAASAPPPP-QLPSAAWANLPAKQPTTYQDLPSEVIARIGDYVPVQDVMSFASVDRRTYYAMQTRRLVHSYWQRAKQAVTFESIHRLLDEMDGTLTDPAQYAEPMEALCQRLRASHSADRSDVFKRLFAAAQRIPQDGVQI---QKVLLL-MYRD--L------ISYERVWMELFDFAYTLAEQREPGQDNVWPELALGLSNFSIDTPETPEFAQWYDKILARLPSLSVAEQAQIIPTLTRVLNKF-N---KA-DPRIPELYTLLYDYALRLPPSHQGASVGALASYVWRF…
341	GC_00000001	Core	B60	1839	28	395	20	0	0.70536961	0.733274646	0.719051495			-----------------------------------------------------------------------------------MDFDLNAALNDYS-AYIRALESCPQPAASVPPPR-QPPSSALANTSASRPTTYHDLPPELIERIGDYVPVQDVKNFSVVNRRTYHAMQTRQLVYRYWQQANQAVSLASVNQLLNEMDGTLADPAQHVEPLDALRQRLQALPEAEQGEAFKQLFAAAQRIPKHGLPV---QKALML-MFRY--L--------PWYQRLEVFDFAHALVAQRGPEQDNVWPALAIGLIDFNIGS---PEFIERYQAILARLPSLNVSQQAELFSALSGLLGHLHS---DMTHPSLTAQYAILCEQALRLPPAYQGVAVGALAKSTWVL…
342	GC_00000001	Core	B60	2042	28	395	20	0	0.70536961	0.733274646	0.719051495			-----------------------------------------------------------------------------------MDFDLHAALNDYR-AYMCALEACPQSAASAPPPILKPASGGLTSPSASRPTTYHDLPPELIQQIGDYVPVQDVGNFSTVDRRTYHAMPSRRLVYRYWQRANQAVSLASVNQLLSEMDGTLADPAQHVEPLEALRQRLEALPYREQGEAFKRVYAAAQRIPKDGVQI---QKALLLHSLRD--F--------HWSHRDELFDFAYAMAQRRAPEEDNVWTELAESLRFLLFGS---AEFVERYQALVARLASLRVSEQAELIPVLCRRMIHF-A---GS-NDRLPGLYAVLREQALQLPPSVQGASVGMLASAIWVL…
343	GC_00000001	Core	B60	1304	28	395	20	0	0.70536961	0.733274646	0.719051495			-----------------------------------------------------------------------------------MDFDLNAALNDYQ-AYMCALEACPQPAASAPPSTLKPASGGLANPPASRPTTYHDLPRELIERIGDYVPVQDVENFSAVDRRTYHAMQSRRLVYRYWQRANQAVSLASVNQLLNEMDGTLTNPAQHIEPLEALRQHLQVLPETEQGEAFKRLFAVAQRIPKDGVPI---QKALLLHTLRD--F--------HWSQRYELFDFAYAMAQRRAPEQDNVWTELADSLESLLFGS---AEFVERYQALVARLASLRVSEQAELIPVLCRRMIHF-G---GS-DDRLPGLYAVLREHALQLPPSVQGASVGMLASAIWVL…
344	GC_00000001	Core	B60	854	28	395	20	0	0.70536961	0.733274646	0.719051495			-----------------------------------------------------------------------------------MDFDLHAALNDYR-AYMCALEACPQSAASAPPPILKPASGGLTSPSASRPTTYHDLPPELIQQIGDYVPVQDVGNFSTVDRRTYHAMPSRRLVYRYWQRANQAVSLASVNQLLSEMDGTLADPAQHVEPLEALRQRLEALPYREQGEAFKRVYAAAQRIPKDGVQI---QKALLLHSLRD--F--------HWSHRDELFDFAYAMAQRRAPEEDNVWTELAESLRFLLFGS---AEFVERYQALVARLASLRVSEQAELIPVLCRRMIHF-A---GS-NDRLPGLYAVLREQALQLPPSVQGASVGMLASAIWVL…
345	GC_00000001	Core	B60	2573	28	395	20	0	0.70536961	0.733274646	0.719051495			-----------------------------------------------------------------------------------MDFDLHAALNDYQ-AYMCALESCPQPAASAPPPTLKTASSGLANPSASRPTTYHDLPRELIERIGDYVPIQDVGNFSAVDRRTYHAMQSRRVVYRYWQRANQAVSLASVNQLLSEMGSTLADPAQHVEPLDALRQRLEALPYREQGEAFKRMYAAAQRIPKDGVQI---QKALLLHSLRD--F--------HWSHRDELFDFAYAMAQRRAPEEDNVWTELADSLRFLLFGS---AEFVKRYQALVARVASLRVSEQAELIPVLCRRMIHF-A---GS-NDRLPGLYAVLREQALQLPPSHQGESVGMLASAIWVL…
346	GC_00000001	Core	B60	2535	28	395	20	0	0.70536961	0.733274646	0.719051495			---------------------------------------------------------------------MSYCAVFYRLPSLQMDFDLHAALNDYQ-VYMCALESCPQPAASAPPPTLRPAGGGLANPPASRPTTYHDLPRELIQQIGDYVPVQDVGNFSAVDRRTYHAMQSRRVVYRYWQRANQAVSLASVNQLLSEMGSTLADPAQHVEPLDALRQRLEVLPYRERGEAFKRVYAAAQRIPKDGVQI---QKALLLHSLRD--F--------HWSHRDELFGFAYALAQRRAPEEDNVWAELADSLRFLLFGS---AEFVERYQALVARLASLRMSEQAELIPVLCLRMIHF-A---GN-DDLRPELYAVLREQALQLPPSHQGASVGMLASFIWVL…
347	GC_00000001	Core	B60	2173	28	395	20	0	0.70536961	0.733274646	0.719051495			-----------------------------------MWCYGKQSIIRQNYSQLLLMAVFTRTPSVTLPRSIAWYDIFPLLLSWFMDFDLNALLNLFQ-SHTYVVDTRPKPAASAPPP---PSSGVLTNLPTRQLTTYRDLPPELIARIGEHLPVQDVMSFSTVDWRTYRAMEAKREIYRYWQQARQTVSLESMNQLLDEMGGALKNPAQHAEPLDALRQRLQALPENEQVDAFKRVVATAQHIPQDGVRI---QKAMLP-TLRD--F--------PWHRRAELFDFVYAMAEQRSPGQDNIWTSLTSGLWALPFGT---PPFVERYQVLLARLPLLSVAEQAELIPELSGLLFNF-N---EG-DPRISGLYAVLREHALRLPPSHQGAPVGALAGDTWVL…
348	GC_00000001	Core	B60	2591	28	395	20	0	0.70536961	0.733274646	0.719051495			-----------------------------------------------------------------------------------MDFDLNAALNDCQ-AYMCALESCPQPAASAPPPTLKSASGGLASLPASRPTTYHDLPRELIQQIGDYVPVQDVGNFSAVDRRTYHAMQSRHSVYRYWQRANQAVSLASANQLLNEMGSTLADPAQHIEPLDALRQRLQALPEAEQGEAFKRMYAAAQRIPKDGVQI---QKALLLHSLRD--F--------QWNQRVELFDFAYAMAQQRAPEEDNVWTELADSLNFFLLRS---PEVVERYQALVARLASLRVSEQAELIPALCRRMIHV-G---GSGNDRLLGLYAVLREHALQLPPSHQGASVGMLASAIWVF…
349	GC_00000001	Core	B60	2476	28	395	20	0	0.70536961	0.733274646	0.719051495			#NAME?
350	GC_00000001	Core	B60	2393	28	395	20	0	0.70536961	0.733274646	0.719051495			#NAME?
351	GC_00000001	Core	B60	2043	28	395	20	0	0.70536961	0.733274646	0.719051495			------------------------------------------------------------------------------MLSLPMDFDLNAALNDYQ-AYICALEARPTSAASAAPPP-QPPNAALTPLLTKQPTTYQDLPTEVIARIGDYVPVQDVMSFATVDRRTYHAMQTRRLVHSYWQRAKQAVTFQSIHRLLDEMDGTLADPAQYTEPLDALCQRLKTL-EAGRTRVFKRLFAAAQRIPQDGVQI---QKALLL-MHRD--F-------TYEREWMELFDFAYALAEQREPGQDNVWPELALGLSNFSLDTPETPTFAQWYYKILARLPSLSVAEQAQIIPTLVRLLNKF-D---QA-DPRVAELYTLLHDYALRLPPSHQGASVGALASYVWRF…
352	GC_00000001	Core	B60	2534	28	395	20	0	0.70536961	0.733274646	0.719051495			------------------------------------------------------------------------------MLSLPMDFDLNAALNDYQ-AYICVLEARPTPAALALPPP-QPPSAAWANPSAKRPTTYQDLPNEVIARIGDYVPVQDVMPFATVDRRTYYAMQTRRLVYSYWQRAKQAVTFESIHRLLDEMDGTLADPGQHVEPMDALCQRLRALHSADRGDVFKRLFAAAQRIPQDGVQI---QKALLL-MHRA--F-------TYEREWMELFDFAYALAEQREPGQDNVWPELALGLSNFSLDTPETPTFAQWYYKILARLPSLSVAEQAQIIPTLTRLLNKF-D---QA-DPRVAELYTLLHDYALRLPPSHQGASVGALASYVWRF…
353	GC_00000001	Core	B60	1655	28	395	20	0	0.70536961	0.733274646	0.719051495			------------------------------------------------------------------------------MLSLPMDFDLNAALNDYQ-AYICALEARPAPASSATPPP-QPPNAALTPLLTKQPTTYQDLPTEVIARIGDYVPVQDVMPFATVDRRTYHAMQTRRLVHSYWQRAKQAVTFQSIHRLLDEMDGTFADPAQYAAPLDALCQRLKTL-KAGRTRVFKRLFAAAQRIPQDGVQI---QKALLL-MHRD--F-------TYEREWMELFDFAYALAEQREPGQDNVWPELALGLSNFSLDTPETPEFAQWYYKILARLPSLSVAEQAQIIPTLTRLLEKF-N---QA-DPRIPELYTLLHDYALRLPPSHQGASVGALANAVWRL…
354	GC_00000001	Core	B60	749	28	395	20	0	0.70536961	0.733274646	0.719051495			-----------------------------------------------------------------------------------MDCDLHAALNNHQPTYICAQAVCPQPTTLTLSPG-----GALANPLVKRPTTYQDLPHEVIARIGHYVPVQDVMSFSAVDRRTYHAMRMRRLVYSYWQRANQAVSLESIKQLLDEMGDTLADPAQHAEPLDALRRRLRALPKAGRVDVFKRLYAAAQRIPQDGVQI---QKAMLL-THYD--Y--------DEHEWLELFDFAHALAEQRGPRQDNVWLELTLGLWPFSVDTPETPQFAQRYHALLARLPSLHVAEQAQMIPLLSRFLKYF-N---KA-NPRIPELYSILCERARQLPTLYQGASVGALANSVWLL…
355	GC_00000001	Core	B62	940	28	395	20	0	0.70536961	0.733274646	0.719051495			-----------------------------------------------------------------------------------MDFDLNAALNDYR-AYICALESCPQPAASAPPRQ-PSASGALMNTSSSRPTTYQDLPPELFERIGDYVPVQDVGNFSAVDRRTYHATQSRRLVYRYWQQANQVESLESINRILEEMDGALKDPAQHVEALEALRQRLKELPWDEQSEAFKRVYVAAQRIPKDGVRI---QKAMLC-TLDE--L--------LGLQRAEAFDFAHALAEQRGPGQDNVWRELAIALWSLPSGS---LKLIERYQVLLARLPSLSVAEQAELIPSLSSLLWRL-DDRVRT-NPSPSALHAVLRDHALRLPPSYQGEAIGKLAVNANVL…
356	GC_00000001	Core	B62	942	28	395	20	0	0.70536961	0.733274646	0.719051495			-----------------------------------------------------------------------------------MDFDLNAALNDYR-AYICALESCPQPAASAPPRQ----------PSASRPTTYQDLPPELIERIGDYVPMQDVGNFSAVDRRTYHTMQSQRLVYRYWQQANQVESLESINRILEEMDSALKDPAQHVEPLEALRQRLKKLPWDEQTEAFKRVYAAAQRIPKDGVRI---QKAMLC-MFRE--L--------LGLQRAEAFDFAHALAEQRGPGQDNVWRELAIALCSLLTGS---PALIERYQVLLARLPSLSVAEQAELIPSLSDLLWRF-G---RA-NPSLSALHAILRDQALRLPPSYQGEAVGTLAVDANVL…
357	GC_00000001	Core	B62	895	28	395	20	0	0.70536961	0.733274646	0.719051495			-----------------------------------------------------------------------------------MDFDLNAALSDYP-AYVCALESCPQPAASAAPPTLKPASGELANPLISRPTTYHDLPPELIQQIGNYVPVQDVENFSAVDRRTYHAMQTRRLVYSYWQRANQAVSLASVNQLLNEMDDTLADPVQHVEPLEALRQRLQALPEAEQGEAFKRLFAAAQRIPKHGLQI---QKALML-MFRY--L--------PWSQRLEVFDFAHALVAQREPEQDNVWPALAIGLIDFNIGS---PEFIERYQALLARLPSLNVSQQAELISVLVGLLGHLHS---DRAHPSKSAQYAFLCEQALRLPPSYQGKAVGSLADSIWVL…
358	GC_00000001	Core	B62	2639	28	395	20	0	0.70536961	0.733274646	0.719051495			-----------------------------------------------------------------------------------MDFDLNAALNDYQ-AYICALELYPQAAASAPPPTLKPASGGLANPLASRPTTYHDLPLELIQQIGDYVPVQDVGNFSAVDRRTYHAMHSRRVVYRYWQRANQVVSLASVNQLLKEMDGTLADPAQHVEPIEALRQRLEALPYREQGEAFKRIYAAAQRIPKDGVQI---QKALLLHSLRD--F--------HWSHRDELFDFAYAMARRRAPEEENVWTELADSLESLLFGS---PEFVERYQALVARLASLRMSEQAELIPVLCLRMIHF-G---GS-DDRIPGLYAVLREQALQLPLSHQGASVGMLAMAIFFL…
359	GC_00000001	Core	B62	2611	28	395	20	0	0.70536961	0.733274646	0.719051495			-----------------------------------------------------------------------------------MDFDLNAALNDYQ-AYMRALESCPQAAASAPPPTLKPASGGLASPSASRPTTYHDLPLELIQQIGDYVPVQDVGNFSAVDRRTYHAMHSRRVVYRYWQRANQVVSLASVNQLLNEMDGTLADPAQHVKPLEALRQRLEALPYRERGEAFKRMYAAAQRIPKDGVQI---QKALLLHSLRD--F--------HWSHRDELFDFAYAMAQRRAPEEENVWTELADSLESLLFGS---AEFVERYQALVARLASLRVSEQAELIPVLCLRMIHF-G---GS-DDRLPGLYAVLHGQALQLPPSVQGASVGMLASFIWVL…
360	GC_00000001	Core	B62	2174	28	395	20	0	0.70536961	0.733274646	0.719051495			----------------------------------------------------------------------------------------------------------------------------MANLPARQPTTYHDLPPELITRIGKYLPIQDVMPFSTVDWRTYRAMQTERQIYRYWQQAKQTVSLESMNQLLDEMDDTLKNPTQQAAPIDALCQRLQTLPENEQVDAFKRVFAAAQRIPQDGVRI---QKAMLL-TLRD--F--------PWHQRFELFDFAYAMAERRSPGPDNIWTNLASGLWALPFGT---PQFAERYQELLARLPLLSMAEQAELIPELSGLLFNF-N---EV-DPRISGLYAVLREHALRLPPSYQGAPVGALAGDTWVL…
361	GC_00000001	Core	B62	2520	28	395	20	0	0.70536961	0.733274646	0.719051495			-----------------------------------------------------------------------------------MDFDLHAALNDYP-AYVCALESCPQPAASAPPPTLKPASGGLVNPSASRPTTYHNLPSELIQQIGDYVPVQDVGNFSAVDRRTYHAMHSRRVVYRYWQRANQVVSLASVNQLLNEMDGTLAHPAQHIEPLEALRQHLDALPYHEQGEAFKRIYAAAQRIPKDGVQI---QKALLLYSLPG--F--------NWNHRDELFDFAYAMAQRRAPQEDNVWTELANCLIFLLAGS---AEFVERYQALVAQLGSLRVSEQAELIPVLCRQMLGF-G---RR-DDRLPGLYAVLREHALQLPRSVQGASIGMLASAIWVL…
362	GC_00000001	Core	B62	2596	28	395	20	0	0.70536961	0.733274646	0.719051495			-----------------------------------------------------------------------------------MDFDLHAALNDYQ-AYMRALESCPQAAASAPPPTLKPASGALANPLASRPTTYHDLPLELIQQIGDYVPVQDVGNFSAVDRRTYHAMHSRRVVYRYWQRANQAVSLASVNQLLKEMDGTLADPAQHVEPIEALRQRLEALPYREQGEAFKRMYAAAQRIPKDGVQI---QKALLLHSLRD--F--------HWSHRDELFDFAYAMAQRRAPEEENVWTELADSLESLLFGS---AEFVERYQALVARLASLRVSEQAELIPVLCRRMIHF-G---GS-DDRLPGLYAVLREHALQLPSSHQGASVGMLANAIWVL…
363	GC_00000001	Core	B62	2178	28	395	20	0	0.70536961	0.733274646	0.719051495			-----------------------------------------------------------------------------------MR-----------------------------------------------------------------------------------------------------------------------------------------------------------------------RKTLQL---------------------------------------------------------------------------------------------------------------------------------------------…
364	GC_00000001	Core	B62	2496	28	395	20	0	0.70536961	0.733274646	0.719051495			#NAME?
365	GC_00000001	Core	B62	2472	28	395	20	0	0.70536961	0.733274646	0.719051495			----------------------------------------------------------------------------------------------------------------------------MTCSSSTRPTTYDDLPSELIARIGDYVPIQDVTSFATVDRRTYHAMQARRLVHRYWQRANQAVSLASVNQLLDEMGGALSNPAQHIEPIDALSQRLRALPEAERVEAFKCVFAAAERIPQDGVRI---QKALLR-TFLD--F--------PLSRRVELFDFAYAMAQRRAPGQDNIWAELADSLQCLSLRS---SFAEQRYQALLARLASLKVYEQAKLIPVLSNLLIYF-N---KT-DSRVPERYALLHRHALQLPPSHQGASVGMLARVVQIL…
366	GC_00000001	Core	B62	2604	28	395	20	0	0.70536961	0.733274646	0.719051495			-----------------------------------------------------------------------------------MDFDLNAALNDYQ-TYICALEARPTPAASAPPPP-QPPSAAWANSSAKRPATYQDLPSEVIARIGDYVPVQDVMPFATVDRCTYYAMQTRRLVHSYWQRAKQAVTFESINRLLDEMDGTLADPAQHAEPLDALCQRLRALHSADRGDVFKRLFAAAQRIPQDGVQI---QKALLL-MHRD--F-------TYERERIELFDFAYALAEQRKPGQDNVWPELALGLSNFSPDTPETPHFAQWYYAILARLPSLSVAEQAQIIPTLTRVLNKF-N---KA-DPRIPELYTLLYDYALRLPPSHQGASVGALASYVWRF…
367	GC_00000001	Core	B62	2567	28	395	20	0	0.70536961	0.733274646	0.719051495			------------------------------------------------------------------------------MLGWPMDFDLNAALNDYQ-AYICALEARPTPAASAPPPP-QLPSAAWANPSAKRPATYQDLPSEVIARIGDYVPVQDVMSFATVDRRTYYAMQTRRLVHSYWQRAKQAVTFESINRLLDEMDGTLADPAQHAEPMEALCQRLRALHSADRGDVFKRLFAAAQRIPQDGVQI---QKALLL-MHRD--F-------TYERERIELFDFAYALAEQREPGQDNVWPELALGLSNFSPDTPETPHFAQWYYAILARLPSLSVAEQAQIIPTLARVLNKF-N---KA-DPRIPELYTLLYDYALRLPPSHQGASVGALASYVWRF…
368	GC_00000001	Core	B62	1700	28	395	20	0	0.70536961	0.733274646	0.719051495			------------------------------------------------------------------------------MLSLPMDFDLNAALNDYQ-TYICALEARPTPAASASPPP-QPLSAAWANPSAKQPATYQDLPNEVIARIGDYVPVQDVMSFATVDRRTYYAMQTRRLVHSYWQRAKQAVSHESISQLLDEMDGTLANPAQHVEPMEALCQRLRALHSADRGDVFKRLFAAAQRIPQDGMQI---QKALLL-MHRA--F-------TYEREWMELFDFAYTLAEQREPGQDNVWPELALGLSNFSPDTPETPHFAQWYNAILARLPSLSVAEQAQIIPTLTRLLDKF-R---PD-NPRIPELYTLLHDYTSRLPPSHQGASVGALASYVWRF…
369	GC_00000001	Core	B62	2597	28	395	20	0	0.70536961	0.733274646	0.719051495			---------------------------------------------------------------------------------------------------------------------------------------------------------------------------------------------------------------------------------------------------------------------------------------------------------------------------------------------------------------------------------------------------------------…
370	GC_00000001	Core	B62	1353	28	395	20	0	0.70536961	0.733274646	0.719051495			---------------------------------------------------------------------------------------------------------------------------------------------------------------------------------------------------------------------------------------------------------------------------------------------------------------------------------------------------------------------------------------------------------------…
371	GC_00000001	Core	B75	2126	28	395	20	0	0.70536961	0.733274646	0.719051495			-----------------------------------------------------------------------------------MDFDLNAALNDYR-AYICVLESCPQLAASAPPRQ-PSSNGTLMNTSASRPTTYQDLPPELIERIGDYVPLQDAGNFSAVDRRTYHATQSRRLVYRYWQQANQVESLESINRILEEMDSALKDPAQHVEPLEALRQRLKELPWDEQTEAFKRVYVAAQRIPKDGVRI---QKAMLC-MFRE--L--------LGLQRAEAFDFAHALAEQRGPGQDNVWRELAIALCSLLTGS---PALIERYQVLLARLPSLSVAEQAELIPSLSGLLWRF-G---RT-NPSLSALHALLRNHALRLPPSYQGDAVGTLAVDAKLL…
372	GC_00000001	Core	B75	2798	28	395	20	0	0.70536961	0.733274646	0.719051495			-----------------------------------------------------------------------------------MDFDLHAALNDYQ-AYMCALESCPQPAASAPPPTLRPASGGLASPSASRPTTYHDLPPELIEQIGDYVPVQDVGNFSAVDRRTYHAMQSRRVVYRYWQRANQAVSLASVNQLLSEMDGTFTDPAQHVEPLDALRQRLEVLPYRERGEAFKRVYAAAQRIPKDGVQI---QKALLLHSLRD--F--------HWSHRDELFDFAYAMAQRRAPEEDNVWTELADSLRFLLFGS---AEFIERYQALVARLASLRMSEQAELIPVLCRRMIHF-A---GS-DDRLPGLYAVLREQALQLPLSHQGVPVGMLASAIWVL…
373	GC_00000001	Core	B75	1790	28	395	20	0	0.70536961	0.733274646	0.719051495			-----------------------------------------------------------------------------------------------------------------------------------------------------------MKNFSVVDRRTYHAMQTRRLVYSYRQQANQAVSLASVNQLLNEMDGTLADPAQHVEPLDALRQRLQALPEAEQGEAFKQLFAAAQRIPKHGLQIQKAQKALML-MFRY--L--------PWYQRLEVFDFAHALVAQRGPEQDNVWPALAIGLIDFNIGS---PEFIERYQALLARLPSLNMSQQAELISALSGLLGHLHS---DRAHPSLTAQYAILCEQALRLPPAYQGVAVGALAKNTWVL…
374	GC_00000001	Core	B75	2493	28	395	20	0	0.70536961	0.733274646	0.719051495			-----------------------------------------------------------------------------------MEFDLNTTLNDSP-AYVCTLASVPSPTASSPPP--QPPRAAWANPRFKQPTTYQDLPTEVIARIGDYVPVQDVIPFSTVNRRTYHAMQTRRLVHSYWQRAQQAASRESVNQLLNEMDGTLANPAQHAAPLDALRQRLRALPEGDRADVFKRVFAAAQRIPQEGVQI---QKALLL-MHRD--F-------AYDRVWTELFDFAYALVEQRKPGQDNVWPELALGLSNFSIHTSDTPHFAQRYYALLARLPSLSVAEQEQIIPTMCRLLLKF-R---QS-DPRVPQLHALLQDYALRLPRSH---------------…
375	GC_00000001	Core	B75	2519	28	395	20	0	0.70536961	0.733274646	0.719051495			#NAME?
376	GC_00000001	Core	B75	2804	28	395	20	0	0.70536961	0.733274646	0.719051495			------------------------------------------------------------------------------MLSLPMDFDLNAALNDYQ-AYICALEARPTPAASAAPPP-QPSNAALTPLLTKRPTIYQDLPNEVIARIGDYVPVKDVVPFATVDRRTYYVMQTRRLVHSYWQRAKQAVTFESINRLLDEMDDTLADPAQHVEPMDALCQRLRALRSADRGDVFKRLFAAAQRIPQDGVQI---QKALLL-MHRA--F-------TYEREWMELFDFAYALAEQREPGQDNVWPELALGLSNFSLDTPETPTFAQWYYKILARLPSLSVAEQAQIIPTLVRLLNKF-N---QA-DPRVIELYTLLHDYALRLPPSHQGASVGALASYVWRF…
377	GC_00000001	Core	B75	715	28	395	20	0	0.70536961	0.733274646	0.719051495			-----------------------------------------------------------------------------------MACDLHTALNNHQPAYICAQAVCPQPTTLTLSPG-----GALANPLVKRPTTYQDLPHEVIARIGHYVPVQDVMSFSAVDRRTYHAMRTRRLVYSYWQRANQAVSLESIKQLLDEMGDTLADPAQHAEPLNALHRRLRALPKAGRVNVFKHLYAAAQRIPQDGVQI---QKAMLL-THYD--Y--------DEHEWLELFDFAHALAEQRGPRQDNVWLELTLGLWPFSVDTPETPQFAQRYHALLARLPSLHVAEQAQMIPLLSRFLKYL-N---KA-NPRIPELYSILCERARQLPTLYQGASVGALANSVWLL…
378	GC_00000001	Core	B75	2413	28	395	20	0	0.70536961	0.733274646	0.719051495			#NAME?
379	GC_00000001	Core	B75	2494	28	395	20	0	0.70536961	0.733274646	0.719051495			-------------------------------------------------------------------------------------------------------------------------------------------------------------------------------------------------------------------------------------------------------------------------M-----------------------------------------------------------------------------------------G-------------------------------------SYIWFL…
380	GC_00000001	Core	B8	836	28	395	20	0	0.70536961	0.733274646	0.719051495			-----------------------------------------------------------------------------------MDFDLNAALNDYQ-AYMCALESCPQPAASALPPTLKLTSGELASPPASRPTTYRDLPRELIEQVGDYVPVQDVGSFSAVDRRTYHAMQSRRVVYRYWQRANQAVSLASVNQLLSEMDGTLADPAQHVEPLDALRQRLEALPYREQGEAFKRVYAAAQRIPKDGVQI---QKALLLRSLPG--F--------HWSHRAELFDFAYALAQWRATEEDNVWTELAGSLGSLLFGS---AEFVERYQALVARLASLRVSEKAELIPVLCRQMIRF-R---AS-DDRRPRLYAVLRGHALQLPPSHQGASVGMLASTIWVL…
381	GC_00000001	Core	B8	2025	28	395	20	0	0.70536961	0.733274646	0.719051495			-----------------------------------------------------------------------------------MDFDLHAALNDYQ-AYMCALESCPQPAASALPPTLKPASGGLANPPASQPTTYRDLPRELIERIGDYVPVQDVGNFSAVDRRTYHAMQSRRLVYRYWQRANQAVSLASVNQLLSEMGSTLADPAQHVEPIEALRQRLEALPYREQGEAFKRMYAAAQRIPKDGVQI---QKALLLHSLCD--F--------HWSHRDELFDFAYAMAQRRAPEEENVWTELADSLRFLLFGS---AEFVERYQTLVARLASLRVSEQAELIPVLCLRMIHF-G---GS-NDRLPGLYAVLREQALQLPPSHQGAPVGMLASAIWVL…
382	GC_00000001	Core	B8	2268	28	395	20	0	0.70536961	0.733274646	0.719051495			-----------------------------------------------------------------------------------MDFDLHAALNDYP-AYMCALESCPQPATSAPPPTLKPASGGLANLPASRPTTYHDLPRELIERIGDYVPVQDVGNFSAVDRRTYHAMQSRRLVYRYWQRANQAVSLASVNQLLSEMGSTLADPAQHVEPLDALRQRLEALPYREQGEAFKRVYAAAQRIPKEGVQI---QKALLLHSLPD--F--------HWSHRDELFDFAYAMAQRRAPEEENVWAELADSLKFLLFGS---AEFVERYQALVARLASLRVSEQAELIPVLCLRMIHF-G---GN-DDRRPELYAVLRGHALQLPPSHQGASVGMLASFIWVL…
383	GC_00000001	Core	B8	2446	28	395	20	0	0.70536961	0.733274646	0.719051495			-----------------------------------------------------------------------------------MDFDLNAALNDYQ-AYMRALESCPQAAASAPPPTLKPASGGLANPLASRPTTYHDLPPELIQQIGDYVPVQDVGSFSAVDRRTYHAMHSRRLVYRYWQQANQVVSLASVNQLLNEMEGTLADPAQHVEPIEALRQRLEALPYREQGEAFKRMYAAAQRIPKDGVQI---QKAMLLHTLPD--F--------HWSHRDELFDFAYAMAQRRAPEEENVWTELADSLGFLLFGS---AEFVERYQALVARLASLRVSEQAELIPVLCLRMIHF-G---GN-DDRRPELYAVLLGQALQLPLSVQGASVGMLASFIWVL…
384	GC_00000001	Core	B8	2217	28	395	20	0	0.70536961	0.733274646	0.719051495			-----------------------------------------------------------------------------------MDFDLNVALNDSR-AYMCALESCPQPAASALPSILKPASGRLASPLASWPATYHDLPRELIERIGDYVPVQDVRNFSAVDRRTYHAMQSRRLVYRYWQRANQAVSLASVNQLLNEMDGTLADPAQHVEPLDALRQRLQALPEAEQGEAFKRLFAAAQRIPKDGVQI---QKALLLHTLRD--F--------HWSQRDELFDFAYAMAQRRAPEQDNIWTELADSLEFLLFGS---AEFAKRYQALVARLASLRMSEQAELIPVLCRRMIHF-G---GS-DDRLPGLYAVLREQALQLPPSHQGESVGMLASAIWAL…
385	GC_00000001	Core	B8	2218	28	395	20	0	0.70536961	0.733274646	0.719051495			------------------------------------------------------------------------------MLSLPMDFDLNAALNDYQ-AYICALEARPAPTTSAPPP--QPPSAALTPPSAKRPTTYQDLPTEVIARIGDYVPVQDVMPFATVDRRTYYAMQTRRLVHNYWQRAKQAVTFESINRLLDEMDGTLADPAQHVEPMDALCQRLRALHSADRGDVFQRLFAAAQRIPQDGVQI---QKALLL-MHRD--F-------TYELEWMELFDFAYALAEQREPGQDNVWPELALGLSNFSLDTPETPEFAQWYYKILARLPSLSVAEQAQIIPTLTRLLSKF-N---QA-DPRIPELYTLLHDYALRLPPSHQGASVGALASYVRRF…
386	GC_00000001	Core	B8	2595	28	395	20	0	0.70536961	0.733274646	0.719051495			-----------------------------------------------------------------------------------------------------------------------------------------------------------------------------------------------MNQLLDEMDGTLKNPTQQTAPIDALCQRLQALPENEQVDAFKRVFAAAQRIPQDGVRI---QKAMLL-TLRD--F--------PWHRRFELFDFAYAMAERRSPGPDNIWTNLASGLWALPFGT---PQFVERYQELLARLPLLSMAEQAELIPELSGLLFNF-N---EA-DPRISGLYAILREHALRLPPSHQGAPVGALAGDTWVL…
387	GC_00000001	Core	B8	2415	28	395	20	0	0.70536961	0.733274646	0.719051495			---------------------------------------------------------------------------------------MNTALNYPA-SYLCAGQAGQQPAASTPPQP--PSDNPLTPPLPTRPTTYDDLPSELIARIGDYVPIQDVMPFATVDRRTYHAMQTRRLVHRYWQRANQAVSLASVNQLLNEIGGALSNPAQHVEPIDALSQCL-----------------------------------------------------------------------------------------------------------------------------------------------------------------------------------…
388	GC_00000001	Core	B8	2414	28	395	20	0	0.70536961	0.733274646	0.719051495			#NAME?
389	GC_00000001	Core	B8	2364	28	395	20	0	0.70536961	0.733274646	0.719051495			------------------------------------------------------------------------------MLSLPMDFDLNAALNDYQ-AYIYALEARPTPAASAPPPP-QLPSAAWANPSAKRPTTYQDLPTEVIARIGDYVPVQDVMPFSTVDRRTYYAMQTRRLIHNYWQRAKQAATFQSIHRLLDEMDGTLADPAQYTEPLDALCQRLKTL-KAGRTRVFKRLFAAAQRIPQDGVQI---QKALLL-MHRH--F-------TYEREWMELFDFAYALAEQREPGQDNVWPELALGLSNFSLDTPETPEFAQWYYKILARLPSLSVAEQAQIIPTLTRLLDKF-N---QA-DPRIPELYTLLHDYALRLPPSHQGASVGALASYVWQL…
390	GC_00000001	Core	B82	2711	28	395	20	0	0.70536961	0.733274646	0.719051495			-----------------------------------------------------------------------------------MDCDLNAALNDYQ-AYICALELYPQAAASAPPPTLKPASGGLANPLASRPTTYHDLPLELIQQIGDYVPVQEVGNFSAVDRRTYHAMHSRRVVYRYWQRANQVVSLASVNQLLNEMDGTLADPAQHVKPLEALRQHLEALPYREQGEAFKRIYAAAQRIPKDGVQI---QKALLLHSLRD--F--------HWSHRDELFDFAYAMAQRRAPEEENVWTELAESLGSLLFGS---PEFVERYQALVARLASLRMSEQAELIPVLCLRMIHF-R---GS-DDPRPELYAVLFGQALQLPPSVQGASVGMLASFIWVL…
391	GC_00000001	Core	B82	2731	28	395	20	0	0.70536961	0.733274646	0.719051495			-----------------------------------------------------------------------------------MDCDLNAALNDYQ-AYICALELYPQAAASAPPPTLKPASGGLANPLASRPTTYHDLPLELIQQIGDYVPVQEVGNFSAVDRRTYHAMHSRRVVYRYWQRANQVVSLASVNQLLNEMEGTLADPAQHVEPLEALRQHLEALPYREQGEAFKRIYAAAQRIPKDGVQI---QKALLLHSLRD--F--------HWSHRDELFDFAYAMAQRRAPEEENVWTELAESLGSLLFGS---PEFVERYQALVARLASLRMSEQAELIPVLCLRMIHF-R---GS-DDPRPELYAVLFGQALQLPPSVQGASVGMLASFIWVL…
392	GC_00000001	Core	B82	2629	28	395	20	0	0.70536961	0.733274646	0.719051495			-----------------------------------------------------------------------------------MDFDLNAALNDYP-AYVCALESCPQPAASAPPPTLKPASGGLVNPTASRPTTYHDLPSELIQQIGDYVPVQDVGNFSAVDRRTYHAMHNRRVVYRYWQRANQVVSLASVNQLLNEMDGTLAHPAQHVEPLEALRQHLDSLPYHEQGEAFKRIYAAAQRIPKDGVQI---QKALLLYSLPG--F--------NWNHRDELFDFAYAMAQRRAPQEDNVWTELANCLIFLLTGS---AEFVERYQALVARLGSLRVSEQAELIPVLCRQMLGF-G---RR-DDRLPGLYAVLREHALQLPRSVQGASIGMLASAIWVL…
393	GC_00000001	Core	B82	2497	28	395	20	0	0.70536961	0.733274646	0.719051495			-----------------------------------------------------------------------------------------------------------------------------------------------------------MTSFATVDRRTYHAMQTRRLIHRYWQQANQAVSLASVNQLLDEIGGALSNPAQHVEPINALSQRLRALPEAERVEAFKRVFAAAERIPQDGVRI---QKALLR-TFLD--F--------PLSRRVELFDFAYAMAQRRAPGQDNIWAELADSLQCLSLRS---SFAEQRYQALLARLASLRVSEQAELIPALSSLLLYF-N---KT-DPRVPEQYALLRGHALQLPPSHQGASVGMLARVVEIL…
394	GC_00000001	Core	B82	2470	28	395	20	0	0.70536961	0.733274646	0.719051495			#NAME?
395	GC_00000001	Core	B82	1706	28	395	20	0	0.70536961	0.733274646	0.719051495			------------------------------------------------------------------------------MLSLPMDFDLNAALNDYQ-TYICALEARPTPAASASPPP-QPLSAAWANPSAKQPATYQDLPSEVIARIGDYVPVQNVMSFATVDRRTYYAMQTRRLVHSYWQRAKQAVSHESISQLLDEMDGTLANPAQHVEPMEALCQRLRALHSAERSDVFKRLFAAAQRIPQDGVQI---QKALLL-MYRD--L------ISYERVWMELFDFAYTLAEQREPGQDNVWPELALGLSNFSLDTPETPEFAQWYDKILTRLPSLSVAEQAQIIPTLTLLLDKF-S---QA-DPRIPELYTLLHDYALRLPPSYQGASVGALASYVWQL…
396	GC_00000002	Core	B1	463	28	358	21	0	-1	-1	-1	PRJNA1167355:ACOALE_02780	non-ribosomal peptide synthase/polyketide synthase	MSISVTPLTYPLSTAQTEIWLAQQLYPDSPAYIIGQYTVIEGVVDPALFEAALRQVIHEADSLRLYFVETDEGIQQYVGSLAWSLSRVDLSAEADSQAAAQAWMRADYEQPLDILQGPLFHYALLKTASDQVLWYQRYHSIMMDGVGMHLIAQRVAQVYSAMCEGAKPAPCTFRSVSQLLKKNAQYRNSAQWARDETYWLKRCANWPEPVVYAGQLASASHLHLCHTADFVQSDSQGIDTFESSAIDLVQLVTAAMAAYLHRLTGVQDVVLGVPATVCPSMGRCVPGRVSNILPVRLTVRPSTSLSALKDQVAKKIHQGLRHQRYPIDALRHVLGLTPTQRLLSSLLDVGVVDNHLLFGASSSTSHFLATGSIESLLVVAHAQPDSPMLRIALDANRAF…
397	GC_00000002	Core	B1	2282	28	358	21	0	-1	-1	-1	PRJNA1167355:ACOALE_12925	non-ribosomal peptide synthase/polyketide synthase	MAVSATPLATYSLSSEQKEIWLAQQLHPDVPADNIAQYTVIKGAIDPAVFEAALCQVIGEVDNLRLQFVDSSEGLRQAIGLPGWSMPMLDLNTEANPHTSAQAWMRADYEQPVDLVQGPLFCYALLKVASEQWIWYQRYCHIIIDGYGAVLIAQRVAQVYSAMRAGKKPEPCAFGLGLQLLDSDTQQAAAQRERDEAYWLKQCADWAEPTMLVSRAAPLSQHRLRQTAYLPTQALGDFMSDTGRLAQILTVALAVYLHRMTGVQDVVLGLPVTARLGADRYIPGTLAHDIPLQFTIQSGMNLSSLLQQAAQQIQRGFRYQSYPSEALRCRLGLPPGQALFGATVNVMPFDYDMSFDGYPSTNHNLLNGPVDDLVLDVYWVPDSSQLRIDFNANPACYTV…
398	GC_00000002	Core	B1	322	28	358	21	0	-1	-1	-1	PRJNA1167355:ACOALE_01985	non-ribosomal peptide synthetase	MNNQIAKLETSGPTEVVHSSSLGAQSPALQTKEHSAPSRRCAIVGGTTLAVHCAQQLVASGYVVQVVLATDAVLKAWANHEGILCVDTVDSLNNNIRQHPVDWLFSVVNPFILPASLIENIRNGAFNYHDAPLPRYAGTHATSWALLAHESHYAITWHYLTAAVDAGHIAVQRPIVIDADETALTLNLKCYQAARESFNELLSGLSQCSLVVRSQDPTQRSFYAKHRRPPAGAYLRWISPARDLSALVRALTFGELYFNPLGCPKLLLQQGTVQVARVTRLDQRSSAVAGTVISIKPHAWQISTGSEDVLVSGFSTLEGEPLPAQDLAIQSGISQGDRLPELTQKQADSITEIHERLAPHEAFWQQRLACLQPLQLPFGQREHSTEPEWVASAWCPPLQ…
399	GC_00000002	Core	B1	124	28	358	21	0	-1	-1	-1	PRJNA1167355:ACOALE_00770	non-ribosomal peptide synthetase	MPACVAPLTHPLSTAQTEIWLAQELHPNSPVYNIAQYTTIDGAVDPVLFEVALRQVINEADSLRLQFVETDQGLQQTVGSVDGFLPFIDVSREADPQAAAHAWMRTDYERPVNVLRDPLFCYALLKVGPEHFFWYQRYHHIMMDGFSLYLIAQRVAQLYSALCKHAEPPPCPFGSVFQLLESDVQYRTSAQWVQDESYWLKRCMDWPEPATLASRSAPAVAVAHRFRQTIYLDSKSIGIETADSRNLAQFGVATLAAYLCRWTSVQDIVFGLPVKARFGANRQIPGMQSNVLPLRLTVQPDMSLSLLMQQAAQAIQSALEHQRYPSERVRRQLGLVNHQQLFNTAVNVMPFDYDLSFDGNASTNHNLLNGPVDDLMIVITQPDANTLQIDFDFNPARYT…
400	GC_00000002	Core	B1	102	28	358	21	0	-1	-1	-1	PRJNA1167355:ACOALE_00640	amino acid adenylation domain-containing protein	MPAYAAPLTHPLSTAQTEIWLAQQLHEDSPVYNIAQYTVIHGGFDLALFKVALRQVVAEVDSLHLHFVESEEGLRQYIGSPAWSLSVVDFRAEAEPQAAAEAWMRADYEQPVNILQGPLFHYALLKITSEKVLWYQRYHHIIMDGYGYFLIAQRVAHVYSAICEGVEPEPCPFGSVLQLLKSDAQYRACEQWTRDEAYWSERYTDWTEPATLASRSTPAVQHRLRQTAYLPCKSIGSGATNPRCLSHFILAALAAYLCRLTGEQNVVLGFVVKARFGVDQHVPGMASNILPIQLTVKPDMDLSSVIQQAARGIQCGLQYQRYRSETLRRKLKLAPGQPLFSTIVNVMPFDYDLSFGGHASESHNLLLGPADDLMVAVHTLENNHMLRIDFDANPACYTT…
401	GC_00000002	Core	B1	86	28	358	21	0	-1	-1	-1	PRJNA1167355:ACOALE_00545	non-ribosomal peptide synthetase	MSVYSMPVPLSTSQTDCNATQQDCPSHLCVHQLFEAQVERTPQAVAVVLGEQSITYADLERRANQLAWHLRTLGVGPDVVVGLGVTRSIEMVVGVLGILKAGGAYLPLDPSYPHERLTYMMQQARVPVLVTQSPLQQALPRTPASCVCLDIDWAQIAVEPDTRPPSGVLPEHLAYVTYTSGSTGQPKGVMTRHGGAANYLNFLVRHYRVIDKEVVLNVASLAFDASVRDLIGPLIAGARVVLIPTAHAKEPHRYVGVLHEQRVTALLSITPSLLRSVCQAAEHRGVCDALRLILVSGEALDAQLVARVHQTLGAQVQVFNQYGPTECTMTSTWFAAVPDAQGSVPIGEPLSNVRVYVLDRQLKPLPPGVTGELYIAGAGLARGYFNQPALSAERFVANP…
402	GC_00000002	Core	B1	63	28	358	21	0	-1	-1	-1	PRJNA1167355:ACOALE_00390	non-ribosomal peptide synthase/polyketide synthase	MDASVMSTTYALSAAQTEIWLAQQLYPDSPVYNIAQYTVIEGVIEPAVFEAALRQVIDEADTLRLQFIDSDDGLRQRIGTPAWSMPVLDLTAQADPQAAAQAWMRADYQQPVNLTQGPLFCYALLKVAPAQWMWYQRYHHIMMDGYGRYLIAQRVAYVYSALCEGTTPAECDFGSILQLLESDAQYQISAQRAQDEAYWLKHCANWSEPATLASRSAPVLQQRLRQTTYLAIQALGDTAPDARRLAQFMTAAMAAYLYRFTGEQDVVLGLPVKVRFGADRHIPGMKSNTLPLRLTMRPGMNLSSLMQQAAQEMQSGLRHQRYPSEALRRQLGMPSGQRLFGTTVNVMPFDLDLSFGGYSATNHNLLNGPAEDLMLGVYWTPGSHQLRIDFDANPACYTP…
403	GC_00000002	Core	B1	1955	28	358	21	0	-1	-1	-1	PRJNA1167355:ACOALE_11040	amino acid adenylation domain-containing protein	MHSKTEKLISIDTGSHISIMPVMYPLSTAQTEIWLAQQLRPDSPVYNIAQYTMINGPIDTAVFKATLRQVMGEADSLRLHFVKNDDRLQQYIGSPAWSLPVVDFSAEADPQAAAQAWMRADAERPVNILQGPLFHYALLRTASDQVLWYQRYQAIVMDGFGMHLLTQRVAHVYSAMCKGVAPAPCPFQSLSQLLERDAQYRNAAQWARDEAYWLKRCAHWPEPVMLTTQPASAFFHDLRDTAGLAQLDSHEIATFKSSAIDLAQCVTAAMAAYLHRLTGVQDVVLGVPVTVCSSIDQCVPGRISTVLPVRLTVRPSASLLSLKDQAAQQIHQGLQHQRYSIDALRQALGLSPTQRLLSSILDFVLIDNNLPFGAYSSTSHLLANGSIESLAIAQLQSDS…
404	GC_00000002	Core	B1	2178	28	358	21	0	-1	-1	-1	PRJNA1167355:ACOALE_12345	non-ribosomal peptide synthase/polyketide synthase	MDASITPVTYALSTAQTEIWLAQQLHPDSPVYNIAQYTVIEGAIKQAVFEAALRQVIDEADTLRLHFIDSDDGLRQRIGSPAWSMPVLDLTSEADPQAAAQAWMRTDYQQPVNLMQGPLFCYALLKVAPAQWIWYQRYHHIMMDGYGQYLIAQRVAHVYSARCAGTALAACDFGSIRQLLESDAQYQTSAQRKKDEAYWLKHCAHWPGPATLASRAAPALQQRLRQTTYLATQWVDDYVLDAGRLAQFLSAAWAAYLYRMTGAQDVVFGCPVTARLGADWHIPGMVSNTVPLRFRFEPNMDLLSLLRQAAKEIQSGLQYQRYPSEALQRQLGLAPGQSLFGIKVNVMPFDYELLFGGHSSTNHNLLAGPVDDLMLGVYWTLNSHQLRIDFDANPACYSA…
405	GC_00000002	Core	B1	331	28	358	21	0	-1	-1	-1	PRJNA1167355:ACOALE_02035	amino acid adenylation domain-containing protein	MDVSVMLTTYALSAAQTEIWLAQQLHPDSPVYNIAQYTVIEGAVEPAVFEAALRQVIDEADTLRLQFIDSDDGLRQRIGAPAWSMPVLDLTAQTDPQAAAQAWMRADYQQPVNLMQGPLFCYALLKVAPAQWMWYQRYHHIMMDGYGQSLIAQRVAHVYSALCAGEAPTACNFGSIRQLLESDAQYQASAQRAQDEAYWLQHCAHWPEPVTLASRAAPALQQRLRQTTYLATQWVDDYVLDAGRLAQFLSAALAAYLHRMSGAQDVVLGLPMTARLGADQHIPGMVANTVPLRFSVEPEMNLLSLMRQAAQEIQSALPYQRYPSEALQRQLGLAPGQRLFGTTVNVMPFDYALSFGGHASTNHNLLAGPVDDLMLGVYWTPHSRQLRIDFDANPACYTT…
406	GC_00000002	Core	B1	362	28	358	21	0	-1	-1	-1	PRJNA1167355:ACOALE_02205	non-ribosomal peptide synthase/polyketide synthase	MSAGAISLTTYPLSSAQTEIWLAQQLHSGSPVYNIAQYTVIEGAIDPTVFEAALRQVIDEADSLRLQFVESEAGLRQRIGSPAWSMPVLNLTAEAESQAVAQAWMRTDYEEPVDLMQGPLFQYALLKVAPKQWIWYQRYHHIMMDGYGAVLIAQRVAQVYSALCAEREPAPCTFGSVLKLLESDAQYRASAQREKDEAYWLKHCAHWPVPATLAGRAAPALQHRLRQTAYLATQALGDAASDVGRLAQFLTAALATYLHRMTRAQDVALGLPVTARLGANRHIPGVVSNTVPLRFTFEAKMTLASLLQQATQIQRGFRYQRYPSEALRRKLELMPGQALFGATVNVMPFDYDLSFDGYPSSNHNLLNGPVEDLMLAVYWTPDNPQLRIDFDVNPACYTA…
407	GC_00000002	Core	B1	192	28	358	21	0	-1	-1	-1	PRJNA1167355:ACOALE_01155	amino acid adenylation domain-containing protein	MSDSITSSMHPLTTGQTAIWLAQQLRPDSPVYNIGQYTSIEGAIDPAVFEAAMRQVVDEVDSLRLQFVESNEGVRQYVGSPEWSFPLVDFSAESDPQAAADAWMRADYEQPVDILKGPLFNYALLKVAPDRVLWYQRCHHIVMDGFGFFLIAQRVAHLYSAMCEGTELEPCPFGSVHQLFESDVQYSASAQWKRDEAYWLKRCADWSSPATLASRSAPPLQHRLRQTIYFSAQSIERYADDANRLAQLITAAMAAYFYRLTGVEDVVLGFPVTARFGADRNTPGMMSNVLPVRIAVQPDMNLSSLMQHAAQEIQRGFRYQRYPNEALRRKLGLMPDQRLLGTMVNVMPFDYDLKFGGCKSINYNLLNGPVEDLMVAVYTLPGSHQLRIDFNANPACYTK…
408	GC_00000002	Core	B1	361	28	358	21	0	-1	-1	-1			MLGKIETHDIACTHDDMDRPGPSAEIGRVLREKLDQLHGASSQERGRVVTA
409	GC_00000002	Core	B10	2536	28	358	21	0	-1	-1	-1	PRJNA1167355:ACLHZK_14090	amino acid adenylation domain-containing protein	MLSDKAIPLYWTSEKIDMSDRIAELETSGPTKVVHSFSLGAQSHTPQTKENPAPARQCAIVGGTTLAVHCAQQLVASGYVIQVVLATDAVLKTWATHQGILCVDTIDALNINIEKHPVDWLFSVVNPLILPASLIDKISKGAFNYHDAPLPRYAGTHTTSWALLSHESHYAITWHYLTAAVDAGHIAVQRPIAIDADETALTLNLKCYQAAQEGFKGLLSGLSQCSLTVRSQDSTQRSFYAKHRRPPAGAYLRWTGSARDLSALVRALTFGELYLNPLGCPKLLLQQDTVQVARVTRLDQRSSTVAGTVISIKPHAWQISTGSEDVLVSGFSTLEGEPLPAQALAIQSGISQGDRLPELTQEQSDSITEIHERLAPHEAFWQQRLACLQPLQLPFGQRE…
410	GC_00000002	Core	B10	2344	28	358	21	0	-1	-1	-1	PRJNA1167355:ACLHZK_12960	amino acid adenylation domain-containing protein	MPACVAPLTHPLSTAQTEIWLAQELHPNSPVYNIAQYTTIDGAVDPVLFEVALRQVINEADSLRLQFVETDQGLQQTVGSVDGFLPFIDVSREADPQAAAHAWMRTDYERPVNVLRDSLFCYALLKVGPEHFFWYQRYHHIMMDGFSLYLIAQRVAQLYSALCKHAEPPPCPFGSVFQLLESDVQYRTSAQWVQDESYWLKRCMDWPEPATLASRSAPAVAVAHRFRQTIYLDSKSIGIETADSRNLAQFGVATLAAYLCRWTSVQDIVFGLPVKARFGANRQIPGMQSNVLPLRLTVQPDMSLSLLMQQAAQAIQSALEHQRYPSERVRRQIGLVNHQQLFNTAVNVMPFDYDLSFDGNASTNHNLLNGPVDDLMIVITQPDANTLQIDFDFNPARYT…
411	GC_00000002	Core	B10	2296	28	358	21	0	-1	-1	-1	PRJNA1167355:ACLHZK_12695	non-ribosomal peptide synthetase	MTELALEAKDGPIAEQLAQRFDPRHTRLDLTQAPLLRCAIAQDTDGRWIMIQLLHHLIGDHSTAEVMHAEVRAFIEGRGETLPAPQPFRNLVAQARLGVSQTEHERFFTEQLADIEEPTLPFDLAQVHRDGTQVAEARRMLPQALNDQLRAHAKRLGVSLASLCHLAWAQVLARASGQQKVVFGTVLFGRMQAGSGADSAMGLFINTLPLRVDLAGSVESAVRATHARLAALLEHEHASLALAQRCSSVPAGTPLFSTLLNYRHNAISPTEVSMLPGVELLSAEERTNYPLTLSVEDYGQALGLTAQVVASLEPDRVCGYMQQALQSLVEALEMSPEWSVGQLEVLPREERELLLKKWNATAQDYPAHQCIHQLFEAQVERTPEVTALVYEDQTLSYAQ…
412	GC_00000002	Core	B10	2454	28	358	21	0	-1	-1	-1	PRJNA1167355:ACLHZK_13615	amino acid adenylation domain-containing protein	MKNKIMGLQSIESNLVSSPSFNHAIDPQPTRCQPVSSRSCAIVGSGTLAVYCAQQLIAAGHAVDVVLATDAVLKAWAVHEAIHCIDTVDALDIYIEQHPVDWLFSVVNPLILPASLIKRIREDAFNYHDAPLPRYAGNHATSWALLAHELKYAITWHRLAVAVDAGHIIVQRPIVIDEDETTLTLNLKCYQAAREGFNELLSGLNQRSLTARAQDLTERSFYAKHRRPAAGAYLRWSGSAQDLSALARALTFGELYPNPLGCPKLLLWHGTVQVARVERLEQRSGATAGTVIRMAPHAWQVATGSEDVLISGFATLEGEPLSAQTLATQSGLEQGARLPELTQEQADAITQIHEALAPHESFWQQRLARWQPLPLPFDHGECDAEPDWAASAWCPPLRT…
413	GC_00000002	Core	B10	2554	28	358	21	0	-1	-1	-1	PRJNA1167355:ACLHZK_14200	non-ribosomal peptide synthase/polyketide synthase	MSQGDTWQGDVFSACLHQAFQTQALRTPQMVAVEYGTDSLTYEELEHRANRLAQQLVSCGVQPDSFVAICLHRSIDLAVSLLATLKAGGACLPLDPAYPADRLRYIIKDAKPHVVVTTSTLLADKSDFAKVFYNSHTICLDRATADSEKQEPNITSVVTPDNLAYVLYTSGSTGTPKGVMMEHKALTNLVRWHLNKWKPTQHSVVLQFASLNFDISFHEIFSTWCGGGTLVIAPEEVRHDPPALLELLVRKKVQKIYLPFVMLQQLAVEIGTKGFPPALVDVITAGEQLRITPEIAAMFKASRARLHNHYGSTEVQDVTSYTLPANTDEWPALPPIGSPIDNCNIYILDKKKQLASAGEIGELYVGGVQLARGYLGQPELTQAHFLVHSEAKGRIYRTG…
414	GC_00000002	Core	B10	2687	28	358	21	0	-1	-1	-1	PRJNA1167355:ACLHZK_14995	amino acid adenylation domain-containing protein	MSISVTPLTYPLSTAQTEIWLAQQLYPDSPAYTIGQYTVIEGVVDPALFEAALRQVIHEADSLRLHFVETDEGIQQYVGSPAWSLSRVDLSAEADSQAAAQAWMRADYERPLDILQGPLFHYALLKTASDQVLWYQRYHSIMMDGVGMHLIAQRIAHVYSAMCEGAKPAPCTFRSVSQLLKKNAQYRNSAQWARDETYWFKRCANWPEPVVYAGQLASASHLHLRHTADLVQSDSQGIDTFESSVIDLVQLVTAAMAAYLHRLTGVQDVVLGVPATVCSSMGRCIPGRVSNILPVRLTVRPSTSLSALKDQVAKKIHQGLRHQRYPIDALRHVLGLTPTQRLLSSLLDVGVVDNHLLFGASSSTSHFLATGSIESLLVVAHAQPDSPMLRIALDANRAF…
415	GC_00000002	Core	B10	2274	28	358	21	0	-1	-1	-1	PRJNA1167355:ACLHZK_12540	non-ribosomal peptide synthase/polyketide synthase	MDASVMSTTYALSAAQTEIWLAQQLYPDSPVYNIAQYTVIEGAIEPAVFEAALRQVIDEADTLRLQFIDSDDGLRQRIGAPAWSMPVLDLTAQADPQAAAQAWMRTDYQQPVNLTQGPLFCYALLKVAPAQWMWYQRYHHIMMDGYGRCLIAQRVAYVYSALCEGTTPAACDFGSIRQLVESDAQYQISAQRAQDEAYWLKHCADWSEPATLASRSAPVLQQRLRQTTYLAIQALGDTAPDARRLAQFMTAAMAAYLYRFTGEHDVVLGLPVKARFDADRHIPGMKSNTLPLRLTMRPGMNLSSLMQQAAQEMQSGLRHQRYPSEALRRQLGMPSGQRLFGTTVNVMPFDLDLSFGGYSATNHNLLNGPAEDLMLGVYWTPGSHQLRIDFDANPACYTP…
416	GC_00000002	Core	B10	2359	28	358	21	0	-1	-1	-1	PRJNA1167355:ACLHZK_13060	amino acid adenylation domain-containing protein	MDASITPVTQPLSSAQTEIWLAQQLHPDSPVYNIAQYIVIEGAIEPAVFEAALRQVIDEADTLRLQFVVSDDGLRQRIGAPAWSMPVLDLTAQADPQAAAQAWMCADYQQPVNLMQGPLFCYALLKVAPAQWIWYQRYHHIMMDGYGQSLITQRVAHVYSALCAGVTSEPCTFGSVLELLESDAQYQASAQCARDEAYWLKHCANWPEPATLASRSAPVLQQRLRQTTYLATQALGDTASDARRLAQFVTAAMAAYLYRFTGEQDVVLGLPVKARFGADRHIPGMISNILPLRLTMRPGMNLSSFMQQVAQEMQSGLQHQRYPSEALRRQLGLSSGQRLFGTTVNVMPFYQDLLFAGYPSTRHSLLSGPVEDLMLCVYWTPGSHQLRIDFNANPACYTA…
417	GC_00000002	Core	B10	2566	28	358	21	0	-1	-1	-1	PRJNA1167355:ACLHZK_14265	non-ribosomal peptide synthetase	MDAPLSQYTYTLTSAQSEIWLAQLIHPDSPIYNVAQYIAIRGPLDVVLFEAALRQVVEETQSLRVQFVEVDGQIRQYVASPHWELQLVDMSEEVDPCGAAHAWMRADYERAIDLTGTGLFRNALLRVAPNEVLWYERHHHVLMDDYSVALLTQRVAHVYAAMCAGVDPDPPFASLSDLLERDLQYRGSSQWALDEAYWLEYCAHWPVPVTFAAQPAPALQHRLRYERQLSSLAVRRYATDSRRFAQFLTAAFAAYLHRLTGAEEVVLGLPVAARFGEDKRIPGSLTNIIPLRFSVRPDMDLSTLMEQAAQHIQYGLRHQRYPKEALRRKLQLSSGHPLLGPLVNVMSFHDFTMGPCRASYHNLVSGPAQDVTMAVYAMSDDQPLQLQFDVNPASYKNDA…
418	GC_00000002	Core	B10	2416	28	358	21	0	-1	-1	-1	PRJNA1167355:ACLHZK_13365	amino acid adenylation domain-containing protein	MSDSITSSMHPLTTGQTAIWLAQQLRPDSPVYNIGQYTSIEGAIDPAVFEAAMRQVVDEVDSLRLQFVESNEGVRQYVGSPEWSFPLVDLSAESDPQAAADAWMRADYEQPVDILKGPLFNYALLKVAPDRVLWYQRCHHIVMDGFGFFLIAQRVAHLYSAMCEGTELEPCPFGSVHQLFESDVQYSASAQWKRDEAYWLKRCADWSSPATLASRSAPPLQHRLRQTIYFSAQSIERYADDANRLAQLITAVMAAYFYRLTGVEDVVLGFPVTARFGADRNTPGMMSNVLPVRIAVQPDMNLSSLMQHAAQEIQRGFRYQRYPNEALRRKLGLMPDQRLLGTMVNVMPFDYDLKFGGCKSINYNLLNGPVEDLMVAVYTLPGSHQLRIDFNANPACYTK…
419	GC_00000002	Core	B10	2565	28	358	21	0	-1	-1	-1	PRJNA1167355:ACLHZK_14260	alpha/beta fold hydrolase	MLQTYEAPQGDFEAALAALWAELLGVRRIGRHDDFFALGGHSLLALQMTQRCRATLGVTIPMHELFSRPSIAALSQAVLAPSAAPHESFPVLVPIRVPATRAPLFCIHPVSGLSWHYRSLASHLPPEQPVYGIQARGFDAPSLLATSIDAMALDYIQQMRRIQPDGPYYLLGWSLGGNIAHSMATQLEQQGQRIALLAVLDSMPDHRWRGDSFQPEWDASYIRSLARYDGDPGAADGADYALERTREVMRNNYSLVKTFVPRIYCADMLFFRATIPGGGSSALIAPDAWRPYVLGNIETHDIACTHDDMDRPGPSAEIGRVLREKLNQLHGVPSRERSRVVTA
420	GC_00000002	Core	B10	2361	28	358	21	0	-1	-1	-1			MNFEGPTIYGGDMLFFRATMLQDTSDNLIPPQAWQPYVRGYVEVHDIACKHYDMELPAPTAQIGRILRQKLNALHKHQS
421	GC_00000002	Core	B10	2556	28	358	21	0	-1	-1	-1	PRJNA1167355:ACLHZK_14210	formyltransferase family protein	MKAWAVHEAVHCIDTVDALDIYIEQHPVDWLFSVVNPLILPASLIKRIREDAFNYHDAPLPRYAGNHATSWALLAHESEYAS
422	GC_00000002	Core	B12	460	28	358	21	0	-1	-1	-1	PRJNA662973:IHE29_02730	non-ribosomal peptide synthase/polyketide synthase	MSISVTPLTYPLSTAQTEIWLAQQLYPDSPAYIIGQYTVIEGVVDPALFEAALRQVIHEADSLRLYFVETDEGIQQYVGSLAWSLSRVDLSAEADSQAAAQAWMRADYEQPLDILQGPLFHYALLKTASDQVLWYQRYHSIMMDGVGMHLIAQRVAQVYSAMCEGAKPAPCTFRSVSQLLKKNAQYRNSAQWARDETYWLKRCANWPEPVVYAGQLASASHLHLCHTADLVQSDSQGIDTFESSAIDLVQLVTAAMAAYLHRLTGVQDVVLGVPATVCPSMGRCVPGRVSNILPVRLTVRPSTSLSALKDQVAKKIHQGLRHQRYPIDALRHVLGLTPTQRLLSSLLDVGVVDNHLLFGASSSTSHFLATGSIESLLVVAHAQPDSPMLRIALDANRAF…
423	GC_00000002	Core	B12	125	28	358	21	0	-1	-1	-1	PRJNA662973:IHE29_00715	amino acid adenylation domain-containing protein	MMPACVAPLTHPLSTAQTEIWLAQELHPNSPVYNIAQYTTIDGAVDPALFEVALRQVINEADSLRLQFVETDQGLQQTVGSVDGFLPFIDVSREADPQAAAHAWMRTDYERPVNVLRDPLFCYALLKVGPEHFFWYQRYHHIMMDGFSLYLIAQRVAQLYSALCKHAEPPPCPFGSVFQLLESDVQYRTSAQWVQDESYWLKRCMDWPEPATLASRSAPAVAVAHRFRQTIYLDSKSIGIETADSRNLAQFGVATLAAYLCRWTSVQDIVFGLPVKARFGANRQIPGMQSNVLPLRLTVQPDMSLSLLVQQAAQAIQSALEHQRYPSERVRRQLGLANHQQLFNTAVNIMPFDYDLSFDGNASTNHNLLNGPVDDLMIVITQPDANTLQIDFDFNPDRY…
424	GC_00000002	Core	B12	1187	28	358	21	0	-1	-1	-1	PRJNA662973:IHE29_06635	non-ribosomal peptide synthase/polyketide synthase	MAVSATPLATYSLSSEQKEIWLAQQLHPDVPADNIAQYTVIKGAIDPAVFEAALCQVIGEVDNLRLQFVDSSEGLRQAIGLPGWSMPMLDLNTEANPHTSAQAWMRADYEQPVDLVQGPLFCYALLKVASEQWIWYQRYCHIIIDGYGAVLIAQRVAQVYSAMRAGKKPEPCAFGLGLQLLDSDTQQAAAQRERDEAYWLKQCADWAEPTMLVSRAAPLSQHRLRQTAYLPTQALGDFMSDTGRLAQILTVALAVYLHRMTGVQDVVLGLPVTARLGADRYIPGTLAHDIPLQFTIQSGMNLSSLLQQAAQQIQRGFRYQSYPSEALRCRLGLPPGQALFGATVNVMPFDYDMSFDGYPSTNHNLLNGPVDDLVLDVYWVPDSSQLRIDFNANPACYTV…
425	GC_00000002	Core	B12	318	28	358	21	0	-1	-1	-1	PRJNA662973:IHE29_01920	amino acid adenylation domain-containing protein	MNNQIAKLETSGPTEVVHSSSLGAQSPALQTKEHSAPSRRCAIVGGTTLAVHCAQQLVASGYVVQVVLATDAVLKAWANHEGILCVDTVDSLNNNIRQHPVDWLFSVVNPFILPASLIENIRNGAFNYHDAPLPRYAGTHATSWALLAHESHYAITWHYLTAAVDAGHIAVQRPIVIDADETALTLNLKCYQAARESFNELLSGLSQCSLVVRSQDPTQRSFYAKHRRPPAGAYLRWISPARDLSALVRALTFGELYFNPLGCPKLLLQQGTVQVARVTRLDQRSSAVAGTVISIKPHAWQISTGSEDVLVSGFSTLEGEPLPAQDLAIQSGISQGDILPELPQKQADSITEIHERLAPHEAFWQQRLACLQPLQLPFGQREHSTEPEWVASAWCPPLQ…
426	GC_00000002	Core	B12	93	28	358	21	0	-1	-1	-1	PRJNA662973:IHE29_00545	non-ribosomal peptide synthase/polyketide synthase	MSAYSMPVPLSTSQADCNATQQDCPLHLCVHQLFEAQVERTPQAVAVVLGAQSITYADLERRANQLAWHLRTLGVGPDVVVGLGVTRSIEMVVGILGILKAGGAYLPLDPSYPHERLTYMMQQARVPVLVTQSPLQQALPRMAASCVCLDTDWAQIAAEPDTRPSSGVLPAHLAYVTYTSGSTGQPKGVMTRHGGAANYLNFLVRHYRVSEKDVVLNVASLAFDASVRDLIGPLIAGARVVLIPTAHAKEPHRYVGALHEQRVTALLSITPSLLRSVCQVAEHRGVCDALRLILVSGEALDAQLVARVHQTLGAQVQVFNQYGPTECTMTSTWFAAVPDTPGLVPIGEPLSNVRVYVLDRQFKPLSPGVTGELYIAGAGLARGYFNQPALSAERFVANP…
427	GC_00000002	Core	B12	71	28	358	21	0	-1	-1	-1	PRJNA662973:IHE29_00405	non-ribosomal peptide synthase/polyketide synthase	MDASVMSTTYALSAAQTEIWLAQQLYPDSPVYNIAQYTVIEGVIEPAVFEAALRQVIDEADTLRLQFIDSDDGLRQRIGTPAWSMPVLDLTAQADPQAAAQAWMRADYQQPVNLTQGPLFCYALLKVAPAQWMWYQRYHHIMMDGYGRYLIAQRVAYVYSALCEGTTPAECDFGSILQLLESDAQYQISAQRAQDEAYWLKHCANWSEPATLASRSAPVLQQRLRQTTYLAIQALGDTAPDARRLAQFMTAAMAAYLYRFTGEQDVVLGLPVKVRFGADRHIPGMKSNTLPLRLTMRPGMNLSSLMQQAAQEMQSGLRHQRYPSEALRRQLGMPSGQRLFGTTVNVMPFDLDLSFGGYSATNHNLLNGPAEDLMLGVYWTPGSHQLRIDFDANPACYTP…
428	GC_00000002	Core	B12	2725	28	358	21	0	-1	-1	-1	PRJNA662973:IHE29_15085	non-ribosomal peptide synthase/polyketide synthase	MTARVTSFTTYPLFAAQTEIWLAQQLHPDSPVYNIAQYTTIEGAVDSAVFEAAWQQVISEADSLRLQFIESDEGLRQYIGSPNGLLPILDFSAEADPLAAAQVWMRADYAQPVDILREPLFRGALLKVAPEQFVWYQRSHHIIMDGYGGVLIAQRIAHVYSAMCKGIAPDPCLFGSVLQLLKNDTQYRTSARWSRDEAYWLKRCTGWPEPATLARWSAPALQHRLRQTTYLSAQSTRSYAEDANRLAQFMTAAMAAYIYRLTGVQDVVLGLPVTARLGADRHIPGMVSNTLPLRLTVQPNMDLSSLMQQTAQEIQRGFRYQRYPSETLRRKLGLAPGQLLFSTTVNVMPFDYDLSFGECASTSHNLLNGPVEDLMVGVYALSDKSQLRIDFNANPACYT…
429	GC_00000002	Core	B12	1298	28	358	21	0	-1	-1	-1	PRJNA662973:IHE29_07225	non-ribosomal peptide synthase/polyketide synthase	MDASITPVTYALSTAQTEIWLAQQLHPDSPVYNIAQYTVIEGAIKQAVFEAALRQVIDEADTLRLHFIDSDDGLRQRIGSPAWSMPVLDLTSEADPQAAAQAWMRTDYQQPVNLMQGPLFCYALLKVAPAQWIWYQRYHHIMMDGYGQYLIAQRVAHVYSARCAGTALAACDFGSIRQLLESDAQYQTSAQRKKDEAYWLKHCAHWPGPATLASRAAPALQQRLRQTTYLATQWVDDYVLDAGRLAQFLSAAWAAYLYRMTGAQDVVFGCPVTARLGADWHIPGMVSNTVPLRFRFEPNMDLLSLLRQAAKEIQSGLQYQRYPSEALQRQLGLAPGQSLFGIKVNVMPFDYELLFGGHSSTNHNLLAGPVDDLMLGVYWTLNSHQLRIDFDANPACYSA…
430	GC_00000002	Core	B12	353	28	358	21	0	-1	-1	-1	PRJNA662973:IHE29_02110	amino acid adenylation domain-containing protein	MDALLSQYTYPFTSAQSEIWLAQLIHPDSPIYNVAQYIAIRGPLDVVLFEAALRQVVEETQSLRVQFVEVDGQIRQYVASPHWELQLVDMSEEVDPCGAAHAWMRADYERAIDLTGTGLFRNALLRVAPNEVLWYERHHHVLMDGYSVALLTQRVAHVYAAMCAGVDPDPPFASLSDLLERDLQYRGSSQWALDEAYWLEYCAHWPVPVTFAAQPAPALQHRLRYERQLSSLAVRRYATDSRRFAQFLTAAFAAYLHRLTGAEEVVLGLPVAARFGEDKRIPGSLTNIIPLRFSVRPDMDLSTLMEQAAQHIQYGLRHQRYPKEALRRKLQLSSGHPLLGPLVNVMSFHDFTMGPCRASYHNLVSGPAQDVTMAVYAMSDDQPLQLQFDVNPASYKNDA…
431	GC_00000002	Core	B12	199	28	358	21	0	-1	-1	-1	PRJNA662973:IHE29_01140	amino acid adenylation domain-containing protein	MSDSITSSMHPLTTGQTAIWLAQQLRPDSPVYNIGQYTSIEGAIDPAVFEAAMRQVVDEVDSLRLQFVESNEGIRQYVGSPEWSFPLVDLSAEADPQAAADAWMRADYEQPVDILKGPLFNYALLKVAPDRVLWYQRCHHIVMDGFGFFLIAQRVAHLYSAMCEGTELEPCPFGSVHQLFESDVQYSASAQWKRDEAYWLKRCADWSSPATLASRSAPPLQHRLRQTIYFSAQSIERYANDANRLAQLITAAMAAYFYRLTSVEDVVLGFPVTARFGADRNTPGMMSNVLPVRIAVQPDMNLSSLMQHAAQEIQRGFRYQRYPNEALRRKLGLMPDQRLLGTMVNVMPFDYDLKFGGCKSINYNLLNGPVEDLMVAVYTLPGSHQLRIDFNANPACYTK…
432	GC_00000002	Core	B13	2611	28	358	21	0	-1	-1	-1	PRJNA1004678:RA167_14865	non-ribosomal peptide synthetase	MSISVTPLTYPLSTAQTEVWLAQQHYPDSRAYTIGQYTVIEGAVDPALFEAALRQVINEVDSLRLHFVQTDEGIQQYVGSPAWSLSRVDLSAEADSQAAAQAWMRADYERPLNILQGPLFHYALLQTASDQTLWYQRYHAIVMDGMGMHLIAQRTAHVYSAMCKGDKPAPYPFRSVSQLLEKDAQYRNSAQWARDETYWLKRCANWPEPMIHASQLASPAHHQLRHVPDLAQSDSQRIDTFEFSAIDLVQLVTAAMAAYLHRLTGAQDVVLGVPVAVCSSMDRCVPGRVSNILPIRLTVRPSTTLSSLEDQVAQKIHQGLRHQRYPIDALRQVLKLAPTQRLFGSLLDVAMVDNHLFFGAYPSTSYLLATDSIENLLVVAHAQPDSPMLRLALDVDRAF…
433	GC_00000002	Core	B13	1011	28	358	21	0	-1	-1	-1	PRJNA1004678:RA167_05630	amino acid adenylation domain-containing protein	MDACITPVTQPLSSAQTEVWLAQQLHPDSPVYNIAQYTVIDGLIDATVFEAALRQVIDEADTLRLQFVDSNDGLRQRIGAPAWSMPVLDLTSEADPQAAAQAWMRTDYEQSVDLLQGSLFQYALLKVAPEQWFWYQRYHHIMMDGYGQYLIAQRVAHVYSALCAGNEPASCTLGSVLTLLESDAQYQTSAQREKDEAYWFKHCAHWPEPATLASRAAPALQQRLRQTADLATQWVDDYVLDAGRLAQFLSAALAAYLHRMTGAQDVVFGFPVTARLGADWHIPGMVANTVPLRFRFEPEINLVSLMRQAAKEIQSALQYQRYPSEALQRQLGLAPGQSLLGIKVNVMPFDYALSFGGHSSTSHNLLAGPVEDLMIGVYWTPNSRQLRIDFDANPACYTA…
434	GC_00000002	Core	B13	735	28	358	21	0	-1	-1	-1	PRJNA1004678:RA167_04075	non-ribosomal peptide synthase/polyketide synthase	MAVSATPLATYSPSSERKEIWLAQQLHPDIPADNIAQYTVIKGAIDPAVFEAALCQVIGEVDNLRLQFVDSSEGLRQAIGSPAWSMPVLDFNTEANPYTSAQAWMRADYEQPVDLVQGPLFCYALLKVASEQWIWYQRYCHIIIDGYGAVLIAQRVAQVYSAMRVGKKPEPCAFGSVLQPLDSDAQQAAAQRERDEAYWLKQCADWTEPTMLVSRAAPLSQHRLRQTAYLPTQALGDFMSDTGRLAQILTVALAVYLHRMTGVQDVVLGLPVTARLGGDRYIPGTLAHDIPLQFTIQSGMNLSSLLQQAAQQIQRGFRYQRYPSEALRCRLGLPPGQALFGATVNVMPFDYDLSFDGYPSTNHNLLNGPVDDLVLDVYWAPDSSQLRIDFNANPACYTM…
435	GC_00000002	Core	B13	171	28	358	21	0	-1	-1	-1	PRJNA1004678:RA167_00920	non-ribosomal peptide synthetase	MDASITPVTYALTTAQTEIWLAQQLHPDSPVYNIAQYTVIEGTIDAAAFEAALRQVIDEADTLRLQFVDSDDGLRQRIGTPAWSMPVLDLTAQADPHAAAQAWMQADYQQPVNLTQGPLFGYALLKVAPAQWIWYQRYHHIMMDGYGQYLINQRVAHVYSALCAGVAPEPCTFGSVLELLESDAQYQASDQRVQDEAYWLKHCAHWPEPATLASRAAPALQQRLRQTTYLAAQVLGDTASDARRLAQFMTAAMAAYLYRFTGEQDVVLGLPVKARFGADRHIPGMKSNILPLRLTIRPGMNLSSFMPQAAQAMQSGLQHQRYPSEALRRQLWLSSGQRLFGTTVNMMPFYHDLSFGGYSSTRHSLLSGPVEDLMLCVYWIPGSHQLRIDLNANPACYTA…
436	GC_00000002	Core	B13	2323	28	358	21	0	-1	-1	-1	PRJNA1004678:RA167_13080	non-ribosomal peptide synthetase	MSKQTAEFKKSANDTKTPAGKLNLLPPAERELLINTWNATQCDYPSYLCIHQLFEAQVARTPDAPALVHEDQTLSYAQLNARANRLAHRLIQLGVVPDARVAICVTRSPAMVVGLLAILKAGGAYVPLDPAYPSERLVYILADAAPTIVLADETGHAALGQAALACRTVLDPNELPPRADANPQVPSLTARHLAYVIYTSGSTGTPKGVMVEHRNVTNFLTAMSASIGIASHDRLLAVTSIAFDIAGLELYLPMSQGAMIVMASRDEVADPVKLQNQIIAQKISLMQAVPSVWRTLLDLPGPTLDLKALCGGEALSSRLSTQLRLATRGVWNLYGPTETTIWSSIYRISKHRDTNGVTAPIGRPIANTRVYLLDAYGQPVPLGAAGELYIGGDGVARGY…
437	GC_00000002	Core	B13	1399	28	358	21	0	-1	-1	-1	PRJNA1004678:RA167_07810	non-ribosomal peptide synthetase	MAAGHIIQVVLFTDAVLQTWALDEGIHCVDTIERLNTYVEQHPVDWLFSVVNPLILPSSLIEKIREGAFNYHDAPLPRYAGHYATSWALLAHESDYAITWHRLAAAVDAGHIAVQHPVVIDANETALTLNLKCYQAAREGFNELLSHLGQCSLTVRPQDLTHRSFYAKHRRPPAGAYLRWTSSARDLSALARALTFGELYPNPLGCLKLWLQQGTVQVARVERLDQRSGAAAGTVIRITPHAWQIATGSEDVLISGFATLEGEPLSAQTLAVQSGLAQGTKLPELTQQQSDAVTKIHKTLAPHELFWQQRLARWQFWTLPFEHGERDTEPNWATSAWCPPLQEKSEANQPVMTLLTVLAIYLARLTEQSQFQIGWRVNDADDPLKALACLAPVVPIDIT…
438	GC_00000002	Core	B13	2247	28	358	21	0	-1	-1	-1	PRJNA1004678:RA167_12550	non-ribosomal peptide synthase/polyketide synthase	MDASITPVTQPLSSAQTEIWLAQQLHPDSPVYNIAQYTVIEGEIEAAVFEAALRQVIDEADTLRLQFVDSDHGLRQRIGAPVWSMPAVLDLTAQADPEAAAQAWMQADYQQPVNLVQGPLFCYALLKVAPAQWIWYQRYHHIMMDGYGRYLIAQRVAHVYSALCAGTAPAACDFGSSRQLLESDAQYQTSAQREKDEAYWLKHCTNWPEPATLASRSAPALQQRLRQTTYLSTQALGDAASDARRLAQFMMAAMAVYLYRFTGEQDIVLGLPVKARFGADRHIPGMKSNTLPLQLTMRPGMDLSSLMQQAAQEMQSGLRHQRYPSEALRRQLELPPGQRLFGTTVNVMPFDHDLSFGGYSSTNHNLLNGPAEDLMLGVYWTPGSHQLRIDFDVNPACYT…
439	GC_00000002	Core	B13	169	28	358	21	0	-1	-1	-1	PRJNA1004678:RA167_00905	condensation domain-containing protein	MSLNATSVTYPLSVAQTEIWLAQQLHLDSPVYNIAQYTVIEGAIDVAVFEAALRQVIDEADTLRLQFVDSDDGLRQKIGSPAWSVPVLDFTAEANPQAAAQAWMRADYDQPVDLTQGPLFYYALLKISPAQWIWYQRYHHIVMDGYGGVLIAQRVAHVYSALCTGTAPEPCAFGSVLKLLESDAQYQASTQRARDETYWLQHCANWPEPATLAS
440	GC_00000002	Core	B13	2248	28	358	21	0	-1	-1	-1	PRJNA1004678:RA167_12560	amino acid adenylation domain-containing protein	MDASVTPVTQPLSSAQTEIWLAQQLHPDSPVYNIAQYTVIEGAIEPVIFEAALRQVIDEADSLRLQFVDSDDGLRQRIGVPAWSVPVLDLTAQADPQAAAQAWMRTDYEQTVDLVQGSLFQYALLKVAPEQWFWYQRYHHIMMDGYGQYLIAQRVAYVYSALCAGNEPASYTLGSVLTLLESDAQYQTSAQREKDEAYWLKHCANWSEPATLANRAAPALQQRLRQTTYLATQALGDTASDASRLTQFMTAAMAAYLYRFTGEQDVVLGLPVKARFGADRHIPSMKSNTLPLRLTIQPGMNLSSFMQQAAQAMQSGLRHQRYPSEALRRLLGLPPGQLLFGIKINVMPFDYALSFGGHSSTNHNLLAGPVEDLMLNVYWTSNSRQLRIDFDANPACYTA…
441	GC_00000002	Core	B13	1145	28	358	21	0	-1	-1	-1	PRJNA1004678:RA167_06430	non-ribosomal peptide synthetase	MSACVMAVTDPLSAAQTDQGIDQRLPLASPVYCVARYTMIEDAIDIAQFEAALRQVVDEVDHLRLQFVESEDRLRQYIGSPQWPLPLIDFSGEANPQAAADAWMHADCEQPFNVLHKPLFRYALLHTAPDRVLWYQRYHALLIDVHGAHLIAQRVAHVYRMLYAGMSPPFEQWAPALACDAQSPASALGACDDAYRFERDAHWPEPATLASRCAPALQPALRHTMALPSHALGDHAGDTAQLTLLITAAMAAYLSRLIGAHDVVLGCSAWGAAEPSPLGSGAMMPLRLTVQLGMSLISLMQQAEHEIQRGRRGLCDSSDALLRSTRLASGQPLFRIAVHVMPLDDALTFGELTSTTHPLLNGPVDDLRVTVCPRADDGSLRIDFDANPACYTADELVAH…
442	GC_00000002	Core	B13	2355	28	358	21	0	-1	-1	-1	PRJNA1004678:RA167_13255	amino acid adenylation domain-containing protein	MGTSITPITYALTTAQTEIWLAQQLYPDSPVYNIAQYTVIDGTIDTVVFEAALRQVIDEADTLRLQFVDSDDGLRQRIGTPAWSMPVRDLTAQADPEAAAQAWMQADYQQSVNLMQGPLFCYALLKVAPEQWIWYQRYHHIMTDGYGQYLIAQRVAHVYSALCAGTALAACDFGSIRQLLESEAQYQTSAQRAQDEAYWLKHCAHWPEPATLASRAAPAFQQRLRQTTDLAIQWVDDYVLDAGRLAQFLSAALAAYLHRMTGAQDVVVGFPVTARLGADGHIPGMVANTVPLRFRFEPEVNLLSLMRQAAKEIQSALQYQRYPSEALQRQLGLAPGQSLLGIKVNVMPFDYALSFGGHSSTSHNLLAGPVEDLMLGVYWTSNSRQLRIDFDANPACYTA…
443	GC_00000002	Core	B13	2287	28	358	21	0	-1	-1	-1	PRJNA1004678:RA167_12820	amino acid adenylation domain-containing protein	MDASITPVTYALTTAQTEIWIAQQLHPDSPVYNIAQYTVIEGEIEAAVFEAALRQVIDEADTLRLQFVDSDDGLRQRIGTPAWSMPVLDLRAESDPQAAAQAWMRADYQQPVNLMQGPLFCYALLKVAPEQWIWYQRYHHIMTDGYGQYLIAQRVAHVYSALCAGTAPAACDFGSIRQLLESDAQYQTSAQRAQDEAYWLKHCARWPEPATLASRAAPAFQQRLRQTTDLAIQWVDDYVLDAGRLAQFLSAALAAYLHRMTGAQDVVFGFPVTARLGADGHIPGMVANTVPLRFRFEPEINLLSLMRQAAKEIQSALQYQRYPSEALQRQLGLAPGQSLLGIKVNVMPFDYALSFGGHSSTSHNLLAGPVEDLMIGVYWTPNSRQLRIDFDANPACYTA…
444	GC_00000002	Core	B13	2531	28	358	21	0	-1	-1	-1			MAGALLDYMVPSAFLRLDAFAFTPNGKIDRRALLAPDSDAFVLQNYEAPQGDFEAALAALWAELLSVRRIGVTMISSHSVGICCWPYK
445	GC_00000002	Core	B13	2532	28	358	21	0	-1	-1	-1	PRJNA1004678:RA167_14390	non-ribosomal peptide synthase/polyketide synthase	MREGIGGLTLLKSNKSLIKFGVHVMSAGAVSLTTYPLSSAQTEIWLAQQLHSDSPVYNIAQYTVIEGAIDPTVFEAALRQVIDEADSLRLQFVESEAGLRQRIGSLAWSMPVLDLTAKADPQAAAQAWMRADYQQPVNVLQGPLFCYALLKVGPAQWIWYQRTHHIIMDGYAFSLIAQRVAHVYSALRVGEAPAPCTLGSVLKLLESDAQYQTSAQRAQDEAYWLKHCAHWPEPATLANRAAPALQHRLRQTAYLATQVLGDAASDVGRLAQFLTAALAAYLHRMTGAQDVALGLPVTARLGANRHIPGVVSNTVPLRFTFETKMALASLLQQAAQIQRGFRYQRYPSEALRRKLELMPGQALFGAAVNVMPFDYDLLFDGYPSSNHNLLNGPVEDLML…
446	GC_00000002	Core	B14	2614	28	358	21	0	-1	-1	-1	PRJNA1004678:RA166_14770	non-ribosomal peptide synthetase	MSISVTPLTYPLSTAQTEVWLAQQHYPDSRAYTIGQYTVIEGAVDPALFEAALRQVINEVDSLRLHFVQTDEGIQQYVGSPAWSLSRVDLSAETDSQAAAQAWMRADYERSLNILQGPLFHYALLQTASDQTLWYQRYHAIVMDGMGMHLIAQRTAHVYSAMCKGDKPAPYPFRSVSQLLEKDAQYRNSAQWARDETYWLKRCANWPEPMIHASQLASPAHHQLRHVPDLAQSDSQRIDTFEFSAIDLVQLVTAAMAAYLHRLTGAQDVVLGVPVAVCSSMDRCVPGRVSNILPIRLTVRPSTTLSSLKDQVAQKIHQGLRHQRYPIDALRQVLKLAPTQRLFGSLLDVAMVDNHLFFGAYPSTSYLLATDSIENLLVVAHAQPDSPMLRLALDADRAF…
447	GC_00000002	Core	B14	2148	28	358	21	0	-1	-1	-1	PRJNA1004678:RA166_11960	non-ribosomal peptide synthetase	MLLNATSVTYPLSVAQTEIWLAQQLHLDSPVYNIAQYTVIEGAINVAVFEAALRQVIDEADTLRLQFVDSDDGLRQKIGSPAWSMPVLDLTAQADPQAAAQAWMQADYQQPVNLTQGPLFGYALLKVAPAQWIWYQRYHHIMMDGYGQYLINQRVAHVYSVLCAGVTPEPCTFGSVLELLESDAQYQASDQRVQDEAYWLQHCAHWPEPATLASRAAPALQQRLRQTTYLAAQVLGDTASDARRLAQFMTAAMAAYLYRFTGEQDVVLGLPVKARFGADRHIPGMKSNILPLRLTIRPGMNLSSFMPQAAQAMQSGLQHQRYPSEALRRQLGLSSGQRLFGTTVNMMPFYHDLSFGEYSSTRHSLLSGPVEDLMLCVYWIPGSHQLRIDLNANPACYTA…
448	GC_00000002	Core	B14	906	28	358	21	0	-1	-1	-1	PRJNA1004678:RA166_04955	non-ribosomal peptide synthetase	MKNKIVGLEFSIEKNAIHSLSSSTAIGAQPAPHQPVPSRSCAIVGSGTLAVYCARQLMAAGHIIQVVLYTDAVLQTWALDEGVHCVDTIERLNTYVEQHPVDWLFSVVNPLILPSSLIEKIREGAFNYHDAPLPRYAGHYATSWALLAHESDYAITWHRLAAAVDAGHIAVQHPVVIDANETALTLNLKCYQAAREGFNELLSHLGQCSLTVRPQDLTHRSFYAKHRRPPAGAYLRWTSSARDLSALARALTFGELYPNPLGCLKLWLQQGTVQVARVERLDQRSGAAAGTVIRITPHAWQIATGSEDVLISGFATLEGEPLSAQTLAVQSGLAQGTKLPELTQQQSDAVTKIHKTLAPHELFWQQRLARWQFWTLPFEHGERDTEPNWATSAWCPPLQ…
449	GC_00000002	Core	B14	2242	28	358	21	0	-1	-1	-1	PRJNA1004678:RA166_12505	non-ribosomal peptide synthase/polyketide synthase	MDVSVTPVTQPLSSAQTEVWLAQQLHPDSPVYNIAQYTVIDGVIDATVFEAALRQVINEADTLRLQFVDSDDGLRQRIGTPAWSIPVLDLTTQADPQAAAQAWMRTDYEQLVDLVQGSLFQYALLKVAPEQWFWYQRYHHIMMDGHGQYLIAQRVAHVYSALCAGNEPASCTLGSVLTLLESDAQYQSSAQREKDEAYWLKHCAHWPEPATLANRAAPALQQRLRQTTYLATQALGDTALDASRLTQFMTAAMAAYLYRFTGEQDVVLGLPVKARFGADRHIPSMKSNTLPLRLTIRPGMSLSSFMQQAAQAMQSGLRHQRYPSEALRRLLGLPAGQRLFGIKVNVMPFDYALSFGGHSSTSHNLLAGPVEDLMLNVYWTPNSRQLRIDFDANPGCYTA…
450	GC_00000002	Core	B14	2240	28	358	21	0	-1	-1	-1	PRJNA1004678:RA166_12495	alpha/beta fold hydrolase	MGLSNYLPPDQPLYGLQARGFDGTSPLASTLDEMVSDYLEQMRCVQPKGPYCLLGWSLGGNVAHSMAVRLEHEGGKVALLALLDSSPFAGKAFEEQENQIDQAMVREVLADHYGNEFILAMGKHLLEKTEEIAKNNVRIVRDYSPSQYGGDALLFRATVAEAGCEPLVTPDAWNPYVRGNIEVFNIHCSHSAMLKPESMAIIVPILARKLNELEHQ
451	GC_00000002	Core	B14	1021	28	358	21	0	-1	-1	-1	PRJNA1004678:RA166_05630	AMP-binding protein	MADCVLQKTPVSFDVSVWEFFWTLLNGATLVVAAPDVHKDPAALIELITRQRVTTAHFVPSMLSLFLHNEGVQHCTSVKRLICSGEALPGASVRLCQTLLPGAQLYNLYGPTEAAIDVTAWTCPANYTGEILCQSAGRLRTRAFICSMRMGSRCPWVRSASYLLAAQASHVAI
452	GC_00000002	Core	B14	2629	28	358	21	0	-1	-1	-1	PRJNA1004678:RA166_14855	non-ribosomal peptide synthase/polyketide synthase	MDASATPVTQPLSSAQTEIWLAQQLHPDSPVYNIAQYTVIEGVIEPAVFEAALRQVIDEADTLRLQFVDSDDGLRQRIGAPAWSMPVLDFTAQADPQAAAQAWMQADYQQPVNLMQGPLFCYALLKVAPVQWMWYQRYHHIMMDGYGQYLIAQRVAHVYSALCAGTAPAACDLGSVRQLVESDAQYQASAQRAQDEAYWLKHCAHWPEPATLASRAAPALQQRLRQTTYLTTQWVDDYVLDAGRLAQFLSAALAAYLHRMTGAQDVVFGFPVTARLGADWHIPGMVANTVPLRFRFEPEINLVSLMRQAAKEIQNGLQYQRYPSEALQRQLGLVPGQLLSGIKVNVMPFDYELSFGEHSSTNYNLLAGPVDDLMLGVYWTPNSRQLRIDFDANPACYTA…
453	GC_00000002	Core	B14	2358	28	358	21	0	-1	-1	-1	PRJNA1004678:RA166_13225	amino acid adenylation domain-containing protein	MDASVTSATYALSAAQTEIWLAQQLHPDSPVYNIAQYTVIEGAIDPAVFKAALCQVIDEADTLRLQFIDGDNGLRQRIGSPAWSVPVLDLTTEADPQAAAQGWMRTDYEQPVNLLRDPLFCYALLQVAPTQWLWYQRYHHIIMDGYGQFLIAQRVAHVYSAMRAKREPAPCTFGSVLKLLESDAQYQASAQRARDESYWLKHCANWPEPATLVSRRASASQQRLRQTTYLATQALGDTASDTRRLTQFMTAAMAAYLYRFTGEQDVVLGLPVKARFGADRHIPGMKSNTLPLRLTIRPGINLSSFMQQAAQEMQSGLQHQRYPSEALRRQLGLPPGQRLFGTTVNVMPFDYDLLFGRYLSTNHNLLLGPVDDLMLDVYWIPNSHQLRIDFDANPACYSV…
454	GC_00000002	Core	B14	1022	28	358	21	0	-1	-1	-1	PRJNA1004678:RA166_05635	non-ribosomal peptide synthetase	MPLGAVGELSIGGAGVARGYLNRPELTAERFVPDPFSIEPDARLYKTGDVARYRPDGNLEFLGRNDEQVKIRGFRIEPGEIAACLTAHPQVHDAVVLATGEGSAKRLVAYVQAEADEPLASTLRAKVAARLPEYMVPSAFVRLDAFPLTPNGKLDRRALPAPDDAALARQAYEAPQGELETTLAAIWAELLGVKQVGRHDSFFALGGHSLLAVQLIERLRRRGIGLSVRALFDMPVLSALARSLGQHCDVVVPPNVITPDTSAITPSMLPLIELTQADIDKIVEQVPQGVANIQDIYALSPLQDGLLFHHLLSSTGDPYLLMQQLAFDTRARLDQYLHALQQVIDRHDILRTAFVWEGLSMPAQVVWRHARLPVTELTLDAADGPIAEQLARRFDPRHT…
455	GC_00000002	Core	B14	2503	28	358	21	0	-1	-1	-1	PRJNA1004678:RA166_14130	amino acid adenylation domain-containing protein	MQQPDQVALVYGAQTIRYAELNTRANRLAHQLIALGVRPDMRVAICMERSAAMVVGLLAILKAGGAYLSLDPAYSNARLAHILNDAAPVVLLADAAGRAALGEDALAPLVVIDPEDVQHGVETNPAVPGLNARHLAYVIYTSGSTGTPKGVMVEHRNLVNLCTWHNEAFDVRPGTRSSVTAGVAFDACAWEIWPGLLGGGTLFIPPGTVRNDICALLHWWQQQPLDVAFLVTPLAAMALTENLLPSGLRYMLTGGDRFPALTRSLPDGLTLVNQYGPTETTVVATSGPLSADDDPPPIGRPIANTRLYVLDEQRNPVPQGVVGELYIGGAGVARGYLNRPDLTEQRFLPDPFSAETGARMYRTGDLVRYLPDGNLVFVARNDDQVKIRGFRIEPAEIEA…
456	GC_00000002	Core	B14	1020	28	358	21	0	-1	-1	-1	PRJNA1004678:RA166_05625	condensation domain-containing protein	MNRSFVTGTSITPVTYALTTAQTEIWLAQQLYPDNPVYNIAQYTMIDGAIDAAAFEAALRQVIDEADTLRLQFVDSDDGLRQRIGTPAWSMPVLDLTAQADPQAAADAWMQADYQQSVNLTQGPLFCYALLKVAPAQWIWYQRYHHIMTDGYGQYLIAQRVAHVYSALCAGTAPAACDFGSIRQLLESDAQYQTSNQREKDEAYWLKHCAHWPEPATLASRAAPAFQQRLRQTTDLAIQWVDDYVLDAGRLAQFLSAALAAYVHRMTGAQDVVFGFPVTARLGADWHIPGVVANTVPLRFRFEPEINLLSLMRQAAKEIQSALQYQRYPSEALQRQLGLAPGQSLLGIKVNVMPFDYALSFGGHSSTSHNLLAGPVEDLMIGVYWTPNSRQLRIDLDAN…
457	GC_00000002	Core	B2	2820	28	358	21	0	-1	-1	-1	PRJNA1167355:ACLHZJ_15710	non-ribosomal peptide synthase/polyketide synthase	MSISVTPLTYPLSTAQTEIWLAQQLYPDSPAYIIGQYTVIEGVVDPALFEAALRQVIHEADSLRLYFVETDEGIQQYVGSLAWSLSRVDLSAEADSQAAAQAWMRADYEQPLDILQGPLFHYALLKTASDQVLWYQRYHSIMMDGVGMHLIAQRVAQVYSAMCEGAKPAPCTFRSVSQLLKKNAQYRNSAQWARDETYWLKRCANWPEPVVYAGQLASASHLHLCHTADLVQSDSQGIDTFESSAIDLVQLVTAAMAAYLHRLTGVQDVVLGVPATVCSSMGRCVPGRVSNILPVRLTVRPSTSLSALKDQVAKKIHQGLRHQRYPIDALRHVLGLTPTQRLLSSLLDVGVVDNHLLFGASSSTSHFLATGSIESLLVVAHAQPDSPMLRIALDANRAF…
458	GC_00000002	Core	B2	2432	28	358	21	0	-1	-1	-1	PRJNA1167355:ACLHZJ_13415	amino acid adenylation domain-containing protein	MPAYAAPLTHPLSTAQTEIWLAQQLHEDSPVYNIAQYTVIHGGFDLALFKVALRQVVAEVDSLHLHFVESEEGLRQYIGSPAWSLSVVDFRAEAEPQAAAEAWMRADYEQPVNILQGPLFHYALLKITSEKVLWYQRYHHIIMDGYGYFLIAQRVAHVYSAICEGVEPEPCPFGSVLQLLKSDAQYRACEQWTRDEAYWSERYTDWTEPATLASRSTPAVQHRLRQTAYLPCKSIGSGATNPRCLSHFILAALAAYLCRLTGEQNVVLGFVVKARFGVDQHVPGMASNILPIQLTVKPDMDLSSVIQQAARGIQCGLQYQRYRSETLRRKLKLAPGQPLFSTIVNVMPFDYDLSFGGHASESHNLLLGPADDLMVAVHTLENNHMLRIDFDANPACYTT…
459	GC_00000002	Core	B2	2452	28	358	21	0	-1	-1	-1	PRJNA1167355:ACLHZJ_13535	non-ribosomal peptide synthetase	MPACVAPLTHPLSTAQTEIWLAQELHPNSPVYNIAQYTTIDGAVDPVLFEVALRQVINEADSLRLQFVETDQGLQQTVGSVDGFLPFIDVSREADPQAAAHAWMRTDYERPVNVLRDPLFCYALLKVGPEHFFWYQRYHHIMMDGFSLYLIAQRVAQLYSALCKHAEPPPCPFGSVFQLLESDVQYRTSAQWVQDESYWLKRCMDWPEPATLASRSAPAVAHRFRQTIYLDSKSIGIETADSRNLAQFGVATLAAYLCRWTSVQDIVFGLPVKARFGANRQIPGMQSNVLPLRLTVQPDMSLSLLMQQAAQAIQSALEHQRYPSERVRRQLGLVNHQQLFNTAVNVMPFDYDLSFDGNASTNHNLLNGPVDDLMIVITQPDANTLQIDFDFNPARYTED…
460	GC_00000002	Core	B2	2675	28	358	21	0	-1	-1	-1	PRJNA1167355:ACLHZJ_14895	non-ribosomal peptide synthetase	MNNQIAKLETSGPTEVVHSSSLGAQSPALQTKEHSAPSRRCAIVGGTTLAVHCAQQLVASGHVVQVVLATDAVLKAWANHEGILCVDTVDSLNNNIRQHPVDWLFSVVNPFILPASLIENIRNGAFNYHDAPLPRYAGTHATSWALLAHESHYAITWHYLTAAVDAGHIAVQRPIVIDADETALTLNLKCYQAARESFNELLSGLSQCSLVVRSQDPTQRSFYAKHRRPPAGAYLRWTSPARDLSALVRALTFGELYLNPLGCPKLLLQQGTVQVARVTRLDQRSSAVAGTVISIKPHAWQISTGSEDVLVSGFSTLEGEPLPAQDLAIQSGISQGDRLPELTQKQADSITEIHERLAPHEAFWQQRLACLQPLQLPFGQREHSTEPEWVASAWCPPLQ…
461	GC_00000002	Core	B2	1651	28	358	21	0	-1	-1	-1	PRJNA1167355:ACLHZJ_09095	non-ribosomal peptide synthase/polyketide synthase	MAVSATPLATYSLSSEQKEIWLAQQFHPDSPVYNIAQYTLIEGAIDPAVFEAAVCQVIGEADSLRLQFVDSSEGLRQTMGSPAWSMPVLDFSETADPHTSAQDWMRAECEQPVDLVQGPLFCYALLKVAFEQWIWYQRYCHIIIDGYGTVLIAQRVARVYSAMRAGKEPGPCVFGSILPLLDSDAQQVPTQQERDEAYWLKQCADWPEPTTLVSRAAPLLQHRLRQTAYLPTQTLGDFTSDTGRLAQLLTVALAVYGHRMTGVQDVVLGLPVTTRLGADRYILGTLAHDIPLHFTMQPGMNLSSLLQQAAQQIQRGFRYQRYPSEVLRRRLGLSPGQALFGATINVMPLDYDMSFDGYPSTSHNLLNGPIDDLVLDAYWASGSSQLRIDFNANPACYTV…
462	GC_00000002	Core	B2	2416	28	358	21	0	-1	-1	-1	PRJNA1167355:ACLHZJ_13320	non-ribosomal peptide synthase/polyketide synthase	MSAYSMPVPLSTSQADCNATQQDCPLHLCVHQLFEAQVERTPQAVAIVLGAQSITYAQLECRANQLARHLRTLGVGPDVVVGLCVERSIEMVVGVLGILKSGGAYLPLDPSYPHERLTYMMQQARVPVLVTQSPLQQALPRTAASCVCLDTDWAQIAAEPDTRPPSGVLPAHLAYVTYTSGSTGQPKGVMTRHGGAANYLNFLVRHYRVSEKEVVLNVASLAFDASVRDLIGPLIAGARVVLIPTAHAKEPHRYVGVLHEQRVTALLSITPSLLRSVCQAAEHRGLCDALRLILVSGEALDAQLVARVHQTLGTQVQVFNQYGPTECTMTSTWFAAVPDAPGAVPIGEPLSNVRVYVLDRQLKPLPPGVTGELYIAGAGLARGYFNQPALSAERFVANP…
463	GC_00000002	Core	B2	2391	28	358	21	0	-1	-1	-1	PRJNA1167355:ACLHZJ_13155	non-ribosomal peptide synthase/polyketide synthase	MDASVMSTTYALSAAQTEIWLAQQLYPDSPVYNIAQYTVIEGVIEPAVFEAALRQVIDEADTLRLQFIDSDDGLRQRIGTPAWSMPVLDLTAQADPQAAAQAWMRADYQQPVNLTQGPLFCYALLKVAPAQWMWYQRYHHIMMDGYGRYLIAQRVAYVYSALCEGTTPAECDFGSILQLLESDAQYQISAQRAQDEAYWLKHCANWSEPATLASRSAPVLQQRLRQTTYLAIQALGDTAPDARRLAQFMTAAMAAYLYRFTGEQDVVLGLPVKVRFGADRHIPGMKSNTLPLRLTMRPGMNLSSLMQQAAQEMQSGLRHQRYPSEALRRQLGMPSGQRLFGTTVNVMPFDLDLSFGGYSATNHNLLNGPAEDLMLGVYWTPGSHQLRIDFDANPACYTP…
464	GC_00000002	Core	B2	2467	28	358	21	0	-1	-1	-1			MSVGDTSVTYPLSTVQTEIWLAQQFHPDSPVYNIAQYKVITIVSKNPPSS
465	GC_00000002	Core	B2	1547	28	358	21	0	-1	-1	-1	PRJNA1167355:ACLHZJ_08510	non-ribosomal peptide synthase/polyketide synthase	MDASITPVTYALSTAQTEIWLAQQLHPDSPVYNIAQYTVIEGAIKQAVFEAALRQVIDEADTLRLHFIDSDDGLRQRIGSPAWSMPVLDLTSEADPQAAAQAWMRTDYQQPVNLMQGPLFCYALLKVAPAQWIWYQRYHHIMMDGYGQYLIAQRVAHVYSARCAGTALAACDFGSIRQLLESDAQYQTSAQRKKDEAYWLKHCAHWPGPATLASRAAPALQQRLRQTTYLATQWVDDYVLDAGRLAQFLSAAWAAYLYRMTGAQDVVFGCPVTARLGADWHIPGMVSNTVPLRFRFEPNMDLLSLLRQAAKEIQSGLQYQRYPSEALQRQLGLAPGQSLFGIKVNVMPFDYELLFGGHSSTNHNLLAGPVDDLMLGVYWTLNSHQLRIDFDANPACYSA…
466	GC_00000002	Core	B2	1288	28	358	21	0	-1	-1	-1	PRJNA1167355:ACLHZJ_07030	amino acid adenylation domain-containing protein	MSACMMPEADPLSAAQTDQGPDQRPPLASPVYCVARYTVIEGAIDIAQFETALRQVVDEVDSLRLQFIESEHGLSQFIGSPLWSLSRIDVSGQADPYAAAHAWMRADYEQPGNVLQEPLFRYALLHTAPDRVLWYQRYHARVIDELGAHLIAQRVAHGYRTLCAGMSPPSEQWAPAWTRDAQHPASAQESRDDAYRFKRDVHWPEPATLASRCAPALQPALRHTMALPSHAFGDPAGDTAQLTSLMTAAMAAYLSRLSSIHDVALGCSAWGATEPYPLGSDATMPLRLMVQSDMSLASLTQQAEHEIQRGRQSLRDSSDTLLRSLGRASGQSLFRTAVHVMPLDDALTFGELTSTTHPLRNGPVDDLRVTVYPRADDGPLRIDFDANPACYTADELAGH…
467	GC_00000002	Core	B2	2466	28	358	21	0	-1	-1	-1	PRJNA1167355:ACLHZJ_13625	non-ribosomal peptide synthetase	MDASITPVTQPLSSAQTEIWLAQQLHPDSPVYNIAQYIVIEGAIEPAVFEAALRQVIDEADTLRLQFVDSDDGLRQRIGAPAWSMPVLDLTAQADPQAAAQAWMCADYQQPVNLMQGPLFCYALLKVAPAQWIWYQRYHHIMMDGYGQSLITQRVAHVYSALCAGVTSEPCTFGSVLELLESDAQYQASAQRARDEAYWLKHCANWPEPATLASRSAPVLQQRLRQTTYLATQALGDTASDARRLAQFVTAAMAAYLYRFTGEQDVVLGLPVKARFGADRHIPGMISNILPLRLTMRPGMNLSSFMQQVAQEMQSGLQHQRYPSEALRRQLGLSSGQQLFGTTVNVMPFYQDLLFAGYPSTRHSLLSGPVEDLMLCVYWTPGSHQLRIDLNANPACYTT…
468	GC_00000002	Core	B2	2717	28	358	21	0	-1	-1	-1	PRJNA1167355:ACLHZJ_15125	non-ribosomal peptide synthase/polyketide synthase	MSAGAVSLTTYPLSSAQTEIWLAQQLHSDSPVYNIAQYTVIEGAIDPTVFEAALRQVIDEVDSLRLQFVESEAGLRQRIGSLAWSMPVLDLTAEADPQAAAQAWMRADYQQPVNVLQGPLFCYALLKVAPAQWIWYQRYHHIMMDGYGQYLIAQRVAHVYSALRVGEEPAPCTLGSVLKLLESDAQYQTSAQREKDEAYWLKHCAHWPEPATLANRAAPALQHRLRQTAYLATQVLGDAASDVDRLTQFLTAALAAYLHRMTGAQDVALGLPVTARLGANRHIPGVASNTVPLRFTFETKLALASLLQQAAQIQRGFRYQRYPSEALRRKLGLMSGQALFGATVNVMPFDYDLLFDGYPSSNHNLLNGPVEDLMLAVYWAPDNPQLRIDFNVNPACYTA…
469	GC_00000002	Core	B2	160	28	358	21	0	-1	-1	-1			MIVVTFSSANTLRIDFEANPACYTADKFAAHQRRFVRLLKALVADLARSVIDIDLLDAQK
470	GC_00000002	Core	B2	2522	28	358	21	0	-1	-1	-1	PRJNA1167355:ACLHZJ_13940	amino acid adenylation domain-containing protein	MSDSITSSMHPLTTGQTAIWLAQQLRPDSPVYNIGQYTSIEGAIDPAVFEAAMRQVVDEVDSLRLQFVESNEGVRQYVGSPEWSFPLVDFSAESDPQAAADAWMRADYEQPVDILKGPLFNYALLKVAPDRVLWYQRCHHIVMDGFGFFLIAQRVAHLYSAMCEGTELEPCPFGSVHQLFESDVQYSASAQWKRDEAYWLKRCADWSSPATLASRSAPPLQHRLRQTIYFSAQSIERYADDANRLAQLITAAMAAYFYRLTGVEDVVLGFPVTARFGADRNTPGMMSNVLPVRIAVQPDMNLSSLMQHAAQEIQRGFRYQRYPNEALRRKLGLMPDQRLLGTMVNVMPFDYDLKFGGCKSINYNLLNGPVEDLMVAVYTLPGSHQLRIDFNANPACYTK…
471	GC_00000002	Core	B2	2553	28	358	21	0	-1	-1	-1	PRJNA1167355:ACLHZJ_14125	AMP-binding protein	MDASIMPTTYALSAAQTEIWLAQQLHPDSPVYNIAQYTVIEGAIDATVFEAALRQVIDEADTLRLQFIDSDDGLRQRIGAPAWSMPVLDLTAKADPQAAAQAWMRTDYQQPVNLMQGPLFCYALLKVAPAQWMWYQRYHHIIMDGLGQYLIAQRVAHVYSAMCAGGEPKPCALGSVLKLLNSDAQYQTSAQRERDEAYWLKHCANWPEPTTLASRAASALQHRLRQTAYVATQALGDAASDVSQLAQLLTAALAAYLHRLTGAQDVVLGFPVTARLGTDRHIPGTLAHDISLRFTVQPEMNLSSLLQQAAQIQRGFRYQRYPSEALRRRLGLPPGQALFGAAVNVMPFDYDLSFDGYPSTNHNLLNGPVDDLMLGVYWTPNNSQCRIDFNANPACYTAE…
472	GC_00000002	Core	B2	2716	28	358	21	0	-1	-1	-1	PRJNA1167355:ACLHZJ_15115	alpha/beta fold hydrolase	MAGALLDYMVPSAFLRLDAFALTSNGKIDRRALLAPDSDAFVLQNYEAPQGDFEAALAALWAELLGMRRIGRHDDFFALGGHSLLALQMTQRCRATLGVTIPVHELFSRPSIAALSKAMLAPSAAPHESFPVLVPIRVPAKRAPLFCIHPVSGLSWHYRNLASHLPPEQPVYGIQARGFDDPSLLATSIDAMALDYIQQMRRIQPDGPYYLLGWSLGGNIAHSMATQLEQQGERIALLAVLDSMSDHRWRGDSFQPELDASYIRSLARYEGGPWGGRRGGGSSALIAPDAWRPYVLGKIETHDIACTHDDMDRPGPSAEIGRVLREKLDQLHGVPLHERSRMIAA
473	GC_00000002	Core	B203	2536	28	358	21	0	-1	-1	-1	PRJNA1167355:ACLHZI_14090	amino acid adenylation domain-containing protein	MLSDKAIPLYWTSEKIDMSDRIAELETSGPTKVVHSFSLGAQSHTPQTKENPAPARQCAIVGGTTLAVHCAQQLVASGYVIQVVLATDAVLKTWATHQGILCVDTIDALNINIEKHPVDWLFSVVNPLILPASLIDKISKGAFNYHDAPLPRYAGTHTTSWALLSHESHYAITWHYLTAAVDAGHIAVQRPIAIDADETALTLNLKCYQAAQEGFKGLLSGLSQCSLTVRSQDSTQRSFYAKHRRPPAGAYLRWTGSARDLSALVRALTFGELYLNPLGCPKLLLQQDTVQVARVTRLDQRSSTVAGTVISIKPHAWQISTGSEDVLVSGFSTLEGEPLPAQALAIQSGISQGDRLPELTQEQSDSITEIHERLAPHEAFWQQRLACLQPLQLPFGQRE…
474	GC_00000002	Core	B203	2344	28	358	21	0	-1	-1	-1	PRJNA1167355:ACLHZI_12960	amino acid adenylation domain-containing protein	MPACVAPLTHPLSTAQTEIWLAQELHPNSPVYNIAQYTTIDGAVDPVLFEVALRQVINEADSLRLQFVETDQGLQQTVGSVDGFLPFIDVSREADPQAAAHAWMRTDYERPVNVLRDSLFCYALLKVGPEHFFWYQRYHHIMMDGFSLYLIAQRVAQLYSALCKHAEPPPCPFGSVFQLLESDVQYRTSAQWVQDESYWLKRCMDWPEPATLASRSAPAVAVAHRFRQTIYLDSKSIGIETADSRNLAQFGVATLAAYLCRWTSVQDIVFGLPVKARFGANRQIPGMQSNVLPLRLTVQPDMSLSLLMQQAAQAIQSALEHQRYPSERVRRQIGLVNHQQLFNTAVNVMPFDYDLSFDGNASTNHNLLNGPVDDLMIVITQPDANTLQIDFDFNPARYT…
475	GC_00000002	Core	B203	2296	28	358	21	0	-1	-1	-1	PRJNA1167355:ACLHZI_12695	non-ribosomal peptide synthetase	MTELALEAKDGPIAEQLAQRFDPRHTRLDLTQAPLLRCAIAQDTDGRWIMIQLLHHLIGDHSTAEVMHAEVRAFIEGRGETLPAPQPFRNLVAQARLGVSQTEHERFFTEQLADIEEPTLPFDLAQVHRDGTQVAEARRMLPQALNDQLRAHAKRLGVSLASLCHLAWAQVLARASGQQKVVFGTVLFGRMQAGSGADSAMGLFINTLPLRVDLAGSVESAVRATHARLAALLEHEHASLALAQRCSSVPAGTPLFSTLLNYRHNAISPTEVSMLPGVELLSAEERTNYPLTLSVEDYGQALGLTAQVVASLEPDRVCGYMQQALQSLVEALEMSPEWSVGQLEVLPREERELLLKKWNATAQDYPAHQCIHQLFEAQVERTPEVTALVYEDQTLSYAQ…
476	GC_00000002	Core	B203	2454	28	358	21	0	-1	-1	-1	PRJNA1167355:ACLHZI_13615	amino acid adenylation domain-containing protein	MKNKIMGLQSIESNLVSSPSFNHAIDPQPTRCQPVSSRSCAIVGSGTLAVYCAQQLIAAGHAVDVVLATDAVLKAWAVHEAIHCIDTVDALDIYIEQHPVDWLFSVVNPLILPASLIKRIREDAFNYHDAPLPRYAGNHATSWALLAHELKYAITWHRLAVAVDAGHIIVQRPIVIDEDETTLTLNLKCYQAAREGFNELLSGLNQRSLTARAQDLTERSFYAKHRRPAAGAYLRWSGSAQDLSALARALTFGELYPNPLGCPKLLLWHGTVQVARVERLEQRSGATAGTVIRMAPHAWQVATGSEDVLISGFATLEGEPLSAQTLATQSGLEQGARLPELTQEQADAITQIHEALAPHESFWQQRLARWQPLPLPFDHGECDAEPDWAASAWCPPLRT…
477	GC_00000002	Core	B203	2554	28	358	21	0	-1	-1	-1	PRJNA1167355:ACLHZI_14200	non-ribosomal peptide synthase/polyketide synthase	MSQGDTWQGDVFSACLHQAFQTQALRTPQMVAVEYGTDSLTYEELEHRANRLAQQLVSCGVQPDSFVAICLHRSIDLAVSLLATLKAGGACLPLDPAYPADRLRYIIKDAKPHVVVTTSTLLADKSDFAKVFYNSHTICLDRATADSEKQEPNITSVVTPDNLAYVLYTSGSTGTPKGVMMEHKALTNLVRWHLNKWKPTQHSVVLQFASLNFDISFHEIFSTWCGGGTLVIAPEEVRHDPPALLELLVRKKVQKIYLPFVMLQQLAVEIGTKGFPPALVDVITAGEQLRITPEIAAMFKASRARLHNHYGSTEVQDVTSYTLPANTDEWPALPPIGSPIDNCNIYILDKKKQLASAGEIGELYVGGVQLARGYLGQPELTQAHFLVHSEAKGRIYRTG…
478	GC_00000002	Core	B203	2687	28	358	21	0	-1	-1	-1	PRJNA1167355:ACLHZI_14995	amino acid adenylation domain-containing protein	MSISVTPLTYPLSTAQTEIWLAQQLYPDSPAYTIGQYTVIEGVVDPALFEAALRQVIHEADSLRLHFVETDEGIQQYVGSPAWSLSRVDLSAEADSQAAAQAWMRADYERPLDILQGPLFHYALLKTASDQVLWYQRYHSIMMDGVGMHLIAQRIAHVYSAMCEGAKPAPCTFRSVSQLLKKNAQYRNSAQWARDETYWFKRCANWPEPVVYAGQLASASHLHLRHTADLVQSDSQGIDTFESSVIDLVQLVTAAMAAYLHRLTGVQDVVLGVPATVCSSMGRCIPGRVSNILPVRLTVRPSTSLSALKDQVAKKIHQGLRHQRYPIDALRHVLGLTPTQRLLSSLLDVGVVDNHLLFGASSSTSHFLATGSIESLLVVAHAQPDSPMLRIALDANRAF…
479	GC_00000002	Core	B203	2274	28	358	21	0	-1	-1	-1	PRJNA1167355:ACLHZI_12540	non-ribosomal peptide synthase/polyketide synthase	MDASVMSTTYALSAAQTEIWLAQQLYPDSPVYNIAQYTVIEGAIEPAVFEAALRQVIDEADTLRLQFIDSDDGLRQRIGAPAWSMPVLDLTAQADPQAAAQAWMRTDYQQPVNLTQGPLFCYALLKVAPAQWMWYQRYHHIMMDGYGRCLIAQRVAYVYSALCEGTTPAACDFGSIRQLVESDAQYQISAQRAQDEAYWLKHCADWSEPATLASRSAPVLQQRLRQTTYLAIQALGDTAPDARRLAQFMTAAMAAYLYRFTGEHDVVLGLPVKARFDADRHIPGMKSNTLPLRLTMRPGMNLSSLMQQAAQEMQSGLRHQRYPSEALRRQLGMPSGQRLFGTTVNVMPFDLDLSFGGYSATNHNLLNGPAEDLMLGVYWTPGSHQLRIDFDANPACYTP…
480	GC_00000002	Core	B203	2359	28	358	21	0	-1	-1	-1	PRJNA1167355:ACLHZI_13060	amino acid adenylation domain-containing protein	MDASITPVTQPLSSAQTEIWLAQQLHPDSPVYNIAQYIVIEGAIEPAVFEAALRQVIDEADTLRLQFVVSDDGLRQRIGAPAWSMPVLDLTAQADPQAAAQAWMCADYQQPVNLMQGPLFCYALLKVAPAQWIWYQRYHHIMMDGYGQSLITQRVAHVYSALCAGVTSEPCTFGSVLELLESDAQYQASAQCARDEAYWLKHCANWPEPATLASRSAPVLQQRLRQTTYLATQALGDTASDARRLAQFVTAAMAAYLYRFTGEQDVVLGLPVKARFGADRHIPGMISNILPLRLTMRPGMNLSSFMQQVAQEMQSGLQHQRYPSEALRRQLGLSSGQRLFGTTVNVMPFYQDLLFAGYPSTRHSLLSGPVEDLMLCVYWTPGSHQLRIDFNANPACYTA…
481	GC_00000002	Core	B203	2566	28	358	21	0	-1	-1	-1	PRJNA1167355:ACLHZI_14265	non-ribosomal peptide synthetase	MDAPLSQYTYTLTSAQSEIWLAQLIHPDSPIYNVAQYIAIRGPLDVVLFEAALRQVVEETQSLRVQFVEVDGQIRQYVASPHWELQLVDMSEEVDPCGAAHAWMRADYERAIDLTGTGLFRNALLRVAPNEVLWYERHHHVLMDDYSVALLTQRVAHVYAAMCAGVDPDPPFASLSDLLERDLQYRGSSQWALDEAYWLEYCAHWPVPVTFAAQPAPALQHRLRYERQLSSLAVRRYATDSRRFAQFLTAAFAAYLHRLTGAEEVVLGLPVAARFGEDKRIPGSLTNIIPLRFSVRPDMDLSTLMEQAAQHIQYGLRHQRYPKEALRRKLQLSSGHPLLGPLVNVMSFHDFTMGPCRASYHNLVSGPAQDVTMAVYAMSDDQPLQLQFDVNPASYKNDA…
482	GC_00000002	Core	B203	2416	28	358	21	0	-1	-1	-1	PRJNA1167355:ACLHZI_13365	amino acid adenylation domain-containing protein	MSDSITSSMHPLTTGQTAIWLAQQLRPDSPVYNIGQYTSIEGAIDPAVFEAAMRQVVDEVDSLRLQFVESNEGVRQYVGSPEWSFPLVDLSAESDPQAAADAWMRADYEQPVDILKGPLFNYALLKVAPDRVLWYQRCHHIVMDGFGFFLIAQRVAHLYSAMCEGTELEPCPFGSVHQLFESDVQYSASAQWKRDEAYWLKRCADWSSPATLASRSAPPLQHRLRQTIYFSAQSIERYADDANRLAQLITAVMAAYFYRLTGVEDVVLGFPVTARFGADRNTPGMMSNVLPVRIAVQPDMNLSSLMQHAAQEIQRGFRYQRYPNEALRRKLGLMPDQRLLGTMVNVMPFDYDLKFGGCKSINYNLLNGPVEDLMVAVYTLPGSHQLRIDFNANPACYTK…
483	GC_00000002	Core	B203	2565	28	358	21	0	-1	-1	-1	PRJNA1167355:ACLHZI_14260	alpha/beta fold hydrolase	MLQTYEAPQGDFEAALAALWAELLGVRRIGRHDDFFALGGHSLLALQMTQRCRATLGVTIPMHELFSRPSIAALSQAVLAPSAAPHESFPVLVPIRVPATRAPLFCIHPVSGLSWHYRSLASHLPPEQPVYGIQARGFDAPSLLATSIDAMALDYIQQMRRIQPDGPYYLLGWSLGGNIAHSMATQLEQQGQRIALLAVLDSMPDHRWRGDSFQPEWDASYIRSLARYDGDPGAADGADYALERTREVMRNNYSLVKTFVPRIYCADMLFFRATIPGGGSSALIAPDAWRPYVLGNIETHDIACTHDDMDRPGPSAEIGRVLREKLNQLHGVPSRERSRVVTA
484	GC_00000002	Core	B203	2361	28	358	21	0	-1	-1	-1			MNFEGPTIYGGDMLFFRATMLQDTSDNLIPPQAWQPYVRGYVEVHDIACKHYDMELPAPTAQIGRILRQKLNALHKHQS
485	GC_00000002	Core	B203	2556	28	358	21	0	-1	-1	-1	PRJNA1167355:ACLHZI_14210	formyltransferase family protein	MKAWAVHEAVHCIDTVDALDIYIEQHPVDWLFSVVNPLILPASLIKRIREDAFNYHDAPLPRYAGNHATSWALLAHESEYAS
486	GC_00000002	Core	B23	2730	28	358	21	0	-1	-1	-1	PRJNA1167355:ACOI01_15265	non-ribosomal peptide synthase/polyketide synthase	MSISVTPLTYPLSTAQTEIWLAQQLHPDSRVYTIGQYTTIEGAVDPALFEAALRQVIHEADSLRLQFVETDEGIQQYVGSPAWSLSWVDLSAEADSQAAAQAWMRADSERRLDILQGPLFHYALLKTASDQVLWYQRYHSIMMDGVGMHLIAQRIAHVYSAMREGAQPAPCPFRSVSQLLKKNARYRNSAQWARDEAYWIKRCANWPEPVVYANQLASASHLHLRHTANLVQSDSQGIDTFESSVIDLVQLVTAAMAAYLHRLTGVQDVVLGVPVTVCSSMDRCVPGRVSNILPVRLTVRPGTSLSALKDQVAKKIHQGLRHQRYPMDALRQVLGLTPTQRLFSSLLDVGVLDNHLLFGASASTSHFLATGSIESLLVVAHAQPDSPMLRIALDANRAF…
487	GC_00000002	Core	B23	2606	28	358	21	0	-1	-1	-1	PRJNA1167355:ACOI01_14565	amino acid adenylation domain-containing protein	MSDRIAELETSGPTKVVHSFSLGAQSHTPQTKENPVPARQCAIVGGTTLAVHCAQQLVSSGYVIQVVLATDAVLKTWATHQGILCVDTIDALHINIEQHPVDWLFSVVNPLILPASLIDKIRKGAFNYHDAPLPRYAGTHATSWALLAHESHYAITWHDLTAAVDAGHIAVQHPIAIDADETALTLNLKCYQAAQEGFKELLSGLSQDSLTVRSQDSTQRSFYAKHRRPPAGAYLRWTSSARDLSALVRALTFGELYLNPLGCPKLLLPQDTVQVARVTRLDQRSSAVAGTVISIKPHAWQISTGSEDVLISGFSTLEGEPLPAQDLAIQSGISQGDRLPELTQEQSDSITEIHERLAPHEAFWQQRLACLQPLQLPFGQREDGAEPEWVASAWRPPLQ…
488	GC_00000002	Core	B23	1214	28	358	21	0	-1	-1	-1	PRJNA1167355:ACOI01_06740	amino acid adenylation domain-containing protein	MSISVTPLTYPLSTAQTEIWLAQQLHPDSPVYNIAQYTVIEGTIDPTVFEAALRQVIGEADSLRLQFVESDDGLRQAIGSPAWSMPVLDLTAKTDPHAAVQAWMRADYEQPVDLMQGPLFRYALLKVASKQWVWYQRTHHIIMDGYAFFLIAQRVAQVYSAMCAGREPEPCALGSVLQLLDSDAQYQTSAQRERDEAYWLRHCAHWPEPATLASRAAPALQHRLRQTAHLETQALGKYASDAGQLAQLLTAALAAYLHRMTGAQDVALGLPVTARLGADRHIPGTLAHDIPLRFTVQPEMNLSSLLQQAAQIQRGFRYQRYPSEALRRRLGLPPGQALFGATVNVMPFDYDLSFDGYPSTNHNLLNGPVDDLMLGVYWIPNSSQCRIDFNANPACYTAE…
489	GC_00000002	Core	B23	1618	28	358	21	0	-1	-1	-1	PRJNA1167355:ACOI01_09075	non-ribosomal peptide synthase/polyketide synthase	MAVSATPLATYSLSSEQKEIWLAQQFHPDSPVYNIAQYTLIEGAIDPAVFEAAVCQVIGEADSLRLQFVDSSEGLRQTMGSPAWSMPVLDFSETADPHTSAQDWMRAECEQPVDLVQGPLFCYALLEVAFEQWIWYQRYCHIIIDGYGAVLIAQRVARVYSAMRAGKEPGPCVFGSVLQLLDSDAQQVPTQQERDEAYWLKQCADWSEPTTLVSRAAPLLQHRLRQTAYLPTQTLGDFTSDTGRLAQLLTVALAVYWHRMTGVQDVVLGLPVTTRLGADRYILGTLAHDIPLHFTMQPGMNLSSLLQQAAQQIQRGFRYQRYPSEALRRRLGLSPGQALFGATINVMPLDYDMSFDGYPSTSHNLLNGPVDDLVLDAYWASGSSQLRIDFNANPACYTV…
490	GC_00000002	Core	B23	1569	28	358	21	0	-1	-1	-1	PRJNA1167355:ACOI01_08765	amino acid adenylation domain-containing protein	MSISVTPLTYPLSTAQTEIWLAQQLHPDSPVYNIAQYTVIEGTIDPTVFEAALRQVIGEADSLRLQFVESDDGLRQAIGSPAWSMPVLDFSAEADPHTCAQAWIRADYEQPVDLMQGPLFQYALLKVASKQWIWYQRNHHIVMDGYGGMLIAQRVAQVYSAMCAGREPEPCALGSVLQLLDSDAQYQTSAQRERDEAYWLKHCADWPEPATLASRAAPALQHRLRQTAYLASQALGKYASDAGQLAQLLTAALAAYLHRMSGAQDVALGLPVTARLGADRHIPGTLAHDIPLRFTVQPEMNLSSLLQQAAQIQRGFRYQRYPSEALRRRLGLPPGQALFGATVNVMPFDYDLSFDGYPSTNHNLLNGPVDDLMLGVYWIPNSSQCRIDFNANPACYTAE…
491	GC_00000002	Core	B23	2517	28	358	21	0	-1	-1	-1	PRJNA1167355:ACOI01_14065	non-ribosomal peptide synthase/polyketide synthase	MSACVMPEADPFSADQTDQELDQQLSLTSPVYCVARYTVIEGAVDIAQFEVALRHVVSEADSLRLQFVESEDSFQQEVGLPQWSLPLIDFSGQADPQAAADAWMRADYEQPINVLHEPLFRYALLHTAPDRVLWYQRYHALVIDVHGAHRIAQRVAHVYRALCAGMSPPSERWAPAWMRDAQHPASAQESRNGAYRFEWDVHWPEPATLSSRYAPALQPALRHTMALPSYALGDHAGDTAQLSLLMTAAMAAYLSRLSGIHDVVLGYSAWGATELYPLGSAATMPLRLTVQSDMSLASLTQQTEHEIQRARQHLHDSSDALRRPLGLASGQSLFRTAVHAMPLDDALTLGELTSTTHPLRNGPVDDLRVTVYPLADDGTLRIDFDANPACYTADELAGH…
492	GC_00000002	Core	B23	396	28	358	21	0	-1	-1	-1	PRJNA1167355:ACOI01_02195	non-ribosomal peptide synthase/polyketide synthase	MDASVMPTTYALSAAQTEIWLAQQLHPDSPVYNIAQYTVIEGAIEPALFEAALRQVIDEADTLRLQFFDSDDGLRQSIGSPAWSMPVLDLTAQADPQAAAQAWMRTDYQQPVNLMQGLLFCYALLKVAPAQWIWYQRYHHIMMDGYGLGRYLIAQRVAHVYSALCAGEAPAASDFGSIRQLVESDAQYQASAQRAQDEAYWLKHCAHWPEPVTLASRAAPALQQRLRQTAYLATQWVDDYVLDAGRLAQFLSAALAAYLYRMSGAQDVVFGLPVTARLGADQHIPGMVANTVPLRFRVEPEMNLLSLMRQAAQEIQSALQYQRYPSEALPRQLGLAPGQWLCGIKVNVMPFDYELSFGGHASTTHNLLAGPVDDLMLGVYWTPNSHQLRIDFDANPACY…
493	GC_00000002	Core	B23	2507	28	358	21	0	-1	-1	-1	PRJNA1167355:ACOI01_13985	amino acid adenylation domain-containing protein	MDASVMPTTYALSAAQTEIWLAQQLHPDSPVYNIAQYTVIEGAIDAAVFEAALRQVIDEADTLRLQFVDSDDGLRQKIGSPAWSMSVLDLTAQADPQAAAQAWMQADYQQPVNLLQGPLFCYALLKVAPAQWIWYQRYHHIMMDGYGQSLITQRVAHVYSALCAGVTPEPCTFGSVLELLESDAQYQISVQRAQDEAYWLKHCANWPEPATLASRSAPALQQRLRQTTYLPTQALGDTASDARRLAQFMTAAMAAYLYRFTGEQDVVLGLPVKARFGADRHIPGMISNILPLRLTIRPEMNLSSSMQQAAQEMQSGLQHQRYPSEALRRQLGLSSGQRLFGTTVNMMPFYRDLSFGEYSSTRHSLLSGPIEDLMLCVYWIPGSHQLRIDFNANPACYTA…
494	GC_00000002	Core	B23	2341	28	358	21	0	-1	-1	-1	PRJNA1167355:ACOI01_13045	amino acid adenylation domain-containing protein	MDASITPVTYALSTAQTEVWLAQQLHPDSPVYNIAQYTVIEGAIKQAVFEAALRQVIDEADTLRLHFIDSDDGLRQRIGSPAWSMPVLDLTSEADPQAAAQAWMRTDYQQPVNLMQGPLFCYALLKVAPAQWIWYQRYHHIMMDGYGQYLIAQRVAHVYSARCAGTALAACDFGSIRQLLESDAQYQTSTQRAQDEAYWLKHCANWPGSATLANRAAPALQQRLRQTTYLATQWVDDYVLDAGRLAQFLSAAWAAYLYRMTGAQDVVFGFPVTARLGADRHIPGMVSNTVPLRFKFEPNMDLLSLLRQAAQQIQRGLRYQRYPSEALQRQLGLAPGQSLFGIQVNVMPFDYELSFGGHSSTNHNLLAGPVGDLMLGVYWTPNSHQLRIDFDANPACYSA…
495	GC_00000002	Core	B23	404	28	358	21	0	-1	-1	-1	PRJNA1167355:ACOI01_02245	amino acid adenylation domain-containing protein	MTARVTSFITYPLFAAQTEIWLAQQLHPDSPVYNIAQYTTIEGAVDSAVFEAAWQQVISEADSLRLQFIESDEGLRQYIGSPNGLLPILDFSAEADPLAAAQVWMRADYAQPVDILREPLFRGALLKVAPEQFVWYQRSHHIIMDGYGGVLIAQRIAHVYSAMCKGIAPDPCPFSSVLQLLKNDTQYRTSARWSRDEAYWLKRCTGWPEPATLARRSAPALQHRLRQTTYLSAQSTRSYAEDASRLAQFMTAAMAAYIYRLTGVQDVVLGLPVTARLGADRHIPGMVSNTLPLRLTVQPNMDLSSLMQQTAQEIQRGFRYQRYPSETLRRKLGLAPGQLLFSTTVNVMPFDYDLSFGECASTSHNLLNGPVEDLMVGVYALSNKSQLRIDFNANPACYT…
496	GC_00000002	Core	B23	2468	28	358	21	0	-1	-1	-1	PRJNA1167355:ACOI01_13765	amino acid adenylation domain-containing protein	MSDSITSSMHPLTTGQTAIWLAQQLRPDSPVYNIGQYTSIEGAIDPAVFEAAMRQVVDEVDSLRLQFVESNEGIRQYVGSPEWSFPLVDFSAESDPQAAADAWMRADYEQPVDILKGPLFNYALLKVAPDRVLWYQRCHHIVMDGFGFFLIAQRVAHLYSAMCEGTELEPCPFGSVHQLFESDVQYSASAQWKRDEAYWLKRCADWSSPATLASRSAPPLQHRLRQTIYFSAQSIERYADDANRLAQLITAAMTAYFYRLTGVEDVVLGFPVTARFGADRNTPGMMSNVLPVRIAVQPDMNLSSLMQHAAQEIQRGFRYQRYPNEALRRKLGLMPDQRLLGTMVNVMPFDYDLKFGRCKSINYNLLNGPVEDLMVAVYTLPGSHQLRIDFNANPACYTK…
497	GC_00000002	Core	B23	2644	28	358	21	0	-1	-1	-1	PRJNA1167355:ACOI01_14775	condensation domain-containing protein	MSAGAVSLTTYPLSSAQTEIWLAQQLHSDSPVYNIAQYTVIEGAIDPTVFEAALRQVIDEVDSLRLQFVESEAGLRQRIGSLAWSMPVLDLTAEAEPQAAAQAWMRTDYEEPVDLVQGPLFQYALLRVAPAQWMWYQRYHHIIMDGYGTVLIAQRVAHVYSALRVGEEPAPCTLGSVLKLLESDAQYQTSAQREKDEAYWLKHCAHWPEPATLANRAAPALQHRLRQTAYLATQVLGDAASDVDRLAQFLTAALAAYLHRMTGAQDVALGLPVTARLGANRHIPGVASNTVPLRFTFETKLALASLLQQAAQIQRGFRYQRYPSEALRRKLGLMSGQALFGATVNVMPFDYDLLFDGYPSSNHNLLNGPVEDLMLAVYWAPDNPQLRIDFDVNPACYTA…
498	GC_00000002	Core	B23	1961	28	358	21	0	-1	-1	-1			MAVYCAQQLAAAGHVIRVVLPTDVVLQTWAIHKDIHCVDTVEAFKTYIEQHSTDWLFSVVNPLILPTSLIEQIREGAFNDHDAPLPRYTGQSDD
499	GC_00000002	Core	B23	2642	28	358	21	0	-1	-1	-1			MLGKIETHDIACTHDDMDRPGPSAEIGRVLREKLDQLHGASSQERGRVVTA
500	GC_00000002	Core	B29	2551	28	358	21	0	-1	-1	-1	PRJNA1167355:ACGS9F_14205	non-ribosomal peptide synthase/polyketide synthase	MSISVAPLTYPLSTAQTEIWLAQQLHPDGPAYTIGQYTVIEGAVDPALFEAALRQVVNEVDSLRLHFVETDEGIQQYVGSPAWSLSWVDLSAEADPQAAAQAWMRADAERPVNILQGSLFHYALLKTASDQVLWYQRYHAIVMDGMSMHLITQRIAHVYSAMRKGVEPAPCSFGSVSKRLEKDAQYHNSAQWARDEAYWLKRCTNWPEPVMHAGQLASASHHRLHHTADLTQSDSQEIDTFESSAIDLAQLVTAAMAAYLHRLTGVQDVVLGVPVSICSSTDQCVPGRVSNVLPVRLTVQPSASLSSLKDQVAQQIHQGLRHQCYPIDALRQALGLSPTQPLMSSILDLVLTDNTLSFDAYSSTSHLLATQSTESLVIVAQLQHDSLMLRVDLGVNRAF…
501	GC_00000002	Core	B29	1503	28	358	21	0	-1	-1	-1	PRJNA1167355:ACGS9F_08310	non-ribosomal peptide synthase/polyketide synthase	MAVSATPLATYSLSSEQKEIWLAQQLHPDIPAYNIAQYTVIEGAIDPAVFEAALCQVIGEVDSLRLQFVDSSEGLRQTIGSPAWSMSVLDLSTEANPHTSAQAWMRADYEQPVDLVQGPLFCYALLKVASEQWIWYQRYCHIIIDGYGAMLIAQRVARMYSAMRAGKKPEPCAFGSVLQLLGSDAQQASAQRERDEAYWLKQCADWTEPTTLVSRAAPLLQHRLRQTAYLPTQALGDFMSDTGRLAQILTVALAVYLYRMTGVQDVVLGLPVTARLGADRYIPGTLAHDIPLQFTMQSGMNLSSLLQQAAQQIQRGFRGQRYPSEALRCRLGLPPGQALFGATVNVMPFDYDMSFDGYPSTNHNLLNGPVDDLVLDVYWAPGSSQLRIDFNANPACYTV…
502	GC_00000002	Core	B29	2274	28	358	21	0	-1	-1	-1	PRJNA1167355:ACGS9F_12575	non-ribosomal peptide synthase/polyketide synthase	MDASATPVTQPLSSAQTEIWLAQQLHPDSPVYNIAQYTVIDGVIEPAVFEAALHQVIDEADTLRLQFVDSDDGLRQRIGSPAWSMPVLDFTAQADPQAAAQAWMRADYQQPVNLMQGPLFCYALLKVAPAQWIWYQRYHHIMMDGYGQYLIVQRVAHVYSALCAGTAPAACDFGSIRQLLDSDAQYQASAQRAQDEAYWLKHCAHWPEPAALASRAVPALQQRLRQTTYLATQALGDTASDAPRLTQFMTAAMAAYLYRFTGKQDVVLGLPVQARFGGDRHIPGMKSNTLPLRLTIQPGMNLSSFMQQAAQAMQSGLRHQRYPSEALRRQLGLPPGQSLFGIKVNVMPFDYELSFGEHSSTNHNLLAGPVDDLMLGVYWTPNSHQLRIDFDANPACYTA…
503	GC_00000002	Core	B29	2221	28	358	21	0	-1	-1	-1	PRJNA1167355:ACGS9F_12245	non-ribosomal peptide synthase/polyketide synthase	MDASITPVTYALTTAQTEIWLAQQLHPDSPVYNIAQYTVIEGVIDAAVFEAALRQVIDEADTLRLQFVDSDDGLRQRIGAPAWSMPVLDLTAQADPQAAADAWMRADYQQPVNLMQGPLFCYALLKVAPAQWIWYQRYHHIMMDGYGQYLIAQRVAHVYSALCAGNEPASCTLGSVLNLLESDAQYQASAQREKDEAYWLKHCANWPEPATLASRAAPALQQRLRQTTYLATQLVEDYVLDAGRLAQFLSAALAAYLHRMTGAQDVVFGFPVTARLGADWHIPGMAANTVPLRFRFEPEINLLSLMRQAAKEIQSALQYQRYPSEALQRQLGLAPGQLLFGIKVNVMPFDYELSFGGHSSTNHNLLAGPVDDLMLGVYWTPNSRQLRIDFDANPACYTA…
504	GC_00000002	Core	B29	2528	28	358	21	0	-1	-1	-1			MIDGTIDTAVFEAALRQVIDEADTLRLQFVDSDDGLRQKIGAPAWSMPVLNLTAEVDPQAAADAWMQADYQQSLNPMQYSF
505	GC_00000002	Core	B29	2525	28	358	21	0	-1	-1	-1	PRJNA1167355:ACGS9F_14050	amino acid adenylation domain-containing protein	MGVKFMSQVDTWQGDVFNACLHQAFQTQALRTPQMVAVEYGTNSLTYEELEHRANRLAQQLVSCGVQPDSFVAICLHRSIDLAVSLLATLKAGGACLPLDPAYPADRLRYIIKDAKPQVVVTTSTLLADKSDFAKAFYDSHTICLDRATADSEKQEPNITSVVTPDNLAYVLYTSGSTGKPKGVMMEHKALTNLVRWHLNKWKPTQHSVVLQFASLNFDISFHEIFSTWCGGGTLVIAPEEVRHDPPALLELLDRKRVQKIYLPFVMLQQLAVEIGTKGFPPALVDVITAGEQLRITPEIAAMFKASRARLHNHYGSTEVQDVTSYTLPANTDEWPALPPIGSPIDNCNIYILDEKKQPASAGEIGELYVGGVQLARGYLGQPELTQAHFLVHSEAKSR…
506	GC_00000002	Core	B29	1890	28	358	21	0	-1	-1	-1	PRJNA1167355:ACGS9F_10445	amino acid adenylation domain-containing protein	MDASITPVTYALTTAQTEIWLAQQLHPGSPIYNIAQYTVIEGVIEPAVFEAALRQVIDEADTLRLQFVDSDDGLRQRIGAPAWSMPVLDFTAQADPQAAAQAWMQADYQQPVNLMQGPLFCYALLKVAPAQWIWYQRYHHIMTDGYGQYLIAQRVAHVYSALCTGTAPAACDFGSIRQLLERDAQYQASAQRAQDEAYWLKHCAHWPEPATLASRAAPAFQQRLRQTTYLAPQWMEDYVLDAGRLAQFLSAALAAYLHRMTGAQDVLFGFPVTARLGEDWHIPGMVANTVPLRFRFEPEINLLSLMRQAAKEIQSALQYQRYPSEALQRQLGLASGQSLLGIKVNVMPFDYGLSFGGHSSTNHNLLAGPVEDLMLGVYWTPNSRQLRIDFDANPACYTA…
507	GC_00000002	Core	B29	2269	28	358	21	0	-1	-1	-1	PRJNA1167355:ACGS9F_12540	amino acid adenylation domain-containing protein	MQASITPVTYELTTAQTEIWLAQQLHPDSPVYNIAQYTVIDGVIDAAVFEAALRQVIDEADTLRLQFVDSDDGLRQRIGAPAWSMPVLDLTAQADPEAAADAWMRADYQQPVNLMQGPLFCYALLKVAPAQWIWYQRYHHIMTDGYGQHLIAQRVAHVYSALCTGTAPAACDFGSIRQLLESDAQYQASAQRAQDEAYWLKHCANWPETATLASRAAPALQQRLRQTTYLATQLVEDYVLDAGRLAQFLSAALAAYLHRMTGAQDVLFGFPVTARLGADWHIPGMAANTVPLRFRFEPEINLLSLMRQAAKEIQSALQYQRYPSEALQRQLGLAPGQLLFGIKVNVMPFDYELSFGEHSSTNHNLLAGPVDDLMLGIYWTPNSHQLRIDFDANPACYTA…
508	GC_00000002	Core	B29	2538	28	358	21	0	-1	-1	-1	PRJNA1167355:ACGS9F_14130	condensation domain-containing protein	MTSAQSEIWLAQLIHPDCPIYNVAQYTAIRGPLDVVLFEAALRQVVEETQSLRVQFVELDGQMRQYVASPHWELQLVDMSEEADPWVAAHAWMRADYERAIDLMGTGMFRNALLRVAPNEVLWYERHHHVLMDGYSVALFRQRVAYVYTAMCAGVDPDPPLAPLSGLLERDFQYQGSSQWALDEAYWLEYCAHWPVPITFAAQPAPALQHRLRYERQLSSPAVRRYATDSRRFAQFLTAAFAAYLHRLTGAEEVVLGLPVAARFGEDKRILGSLTNIIPLRFSVWPDMDLATLMEQAAQHIQHGLRHQRYPKEALCRKLQLPSGHPLLGPLVNVMSFHDLTMGPCRVSYHNLVSGPVQDVTMAVYALSDDQPLQLQFDVNPATYKNDAFAAHLDRLIRF…
509	GC_00000002	Core	B29	2537	28	358	21	0	-1	-1	-1	PRJNA1167355:ACGS9F_14125	AMP-binding protein	MCGTQTIRYAELNTRANRLAHQLIALGVRPDMRVAVCMERSAAMVVGLLAILKAGGAYLTLDPAYSNARRAHILNDAALVVLLADAAGRAALGEDALAPLVVIDPEDVQHGVETNPAVPGLNAHHLAYVIYTSGSTGTPKGVMVEHRNLVNLCTWHNEAFDVRPGTRSSVTAGVAFDACAWEIWPGPSAEIGRVLREKLDQLHGVPLHERSRVIAA
510	GC_00000002	Core	B29	2527	28	358	21	0	-1	-1	-1	PRJNA1167355:ACGS9F_14060	formyltransferase family protein	MHEAIHCIDTVDALDIYIEQHPVDWLFSVVNPLILPASLIKRIREDAFNYHDAPLPRYAGNHATSCALLAHELEYAS
511	GC_00000002	Core	B29	2513	28	358	21	0	-1	-1	-1	PRJNA1167355:ACGS9F_13970	non-ribosomal peptide synthase/polyketide synthase	MKKHFNLREEDCVDSVTLPLSAAQTEIWLAQQLHLESPCYNVAQCTEIYGAIDPALFETALRQVVGEVDNLRLQFIKNSDGLWQFVGSPHWSLPLVDASGQENPQAAADTWMKADYERPVDILHGPLFGYALFKTAPNRFIWYQRCHRILLDEVGLMLIAQRVAHVYSALINGATASDCSFGSASLLLQSEAHYRACTQFKRDQKYWLKHCAILPEPTTLAGREATASIHCLRQSIHIDKADLYKHCTSNTEASYLAQLITATMAAYIYRLTGAQEVVLGFPVASRPEADKYVPGTAVNELPIRLAVQPDISLSSLVRQVKKEIQQGLRHQSYQTELIRQRWGLAQKQRTLGPTINFTLFDYILYFGSHTSSTSYIFNGPVGDLSIAFYDLPHNDQIRI…
512	GC_00000002	Core	B3	477	28	358	21	0	-1	-1	-1	PRJNA662973:IHE27_02900	non-ribosomal peptide synthase/polyketide synthase	MLRFALDVDRAFDTANEFTQSQHGFLAFLKELHAEPNQSVSDVDWLNAAQQQRLLVEWNTTAQPVPDGTPHELFEKQVERTPDATALVCVDQTLSYAELNAQANRLAHRLIRLGVVAETPVAVLMQRSPERVVTALAILKAGGVYMPLNEQWPDSRLHTLLSETRAPIVLTDRPLQGRCDAFSAHVIAVDADASLVQEPSDNPMVACSPEQLAYLMYTSGSTGQPKGVGIVHRTVRYMALDRRLSAVRDRVLLHSSHAFDVSAYELWTPLLCGGQAVIVPPGELDVHVLQETIRAHQVGALWLSAGLFQVMAEGDLSYLRSVRQLTVGGDIVSAAAAQRVLEHCPTLRFINGYGPTETTIATCHLIEAPCQAQASMPIGTPLDNATAYVLDACLRPAPV…
513	GC_00000002	Core	B3	2078	28	358	21	0	-1	-1	-1	PRJNA662973:IHE27_11650	amino acid adenylation domain-containing protein	MVPVAFVQLDTLPLTLSGKLNQRALPAPDGAAFALQVYEAPQGELETTLAAIWSELLGVKRVGRHDNFFALGGHSLLAIRLIERLRRVDLELSVRTLFDTPVLSVLAQSLGQHRDVAVSANRITRETTALTPDLLPLIELTQAEIDRIVQQVPDGVANIQDIYALSPLQDGILFHHLLATDEDPYLAIAQLAFDTRERLDQYLAAVQQVINRHDILRTAFVWEGLSTPVQVVWRQAPLSVTKLALEAKEGPIAEQLARRFDPRHTQLDLTQAPLLRFAIAQDTDGRWLAVQLLHHLIGDHSTLEVMHAEVRAFIEGEGETLPAAQPFRNLVAQARLGVSQTGHERFFTEQLADIEEPTLPFGLTDVHRDGVQVAEAHWMLPQALNDRLRAHAKRLSVSL…
514	GC_00000002	Core	B3	1430	28	358	21	0	-1	-1	-1	PRJNA662973:IHE27_08030	amino acid adenylation domain-containing protein	MKNKIVGLEFSIEKNAIHSLSSSTAIGAQPAPHQPVPSRSCAIVGSGTLAVYCARQLMAAGHIIQVVLFTDAVLQTWALDEGIHCVDTIERLNTYVEQHPVDWLFSVVNPLILPSSLIEKIREGAFNYHDAPLPRYAGHYATSWALLAHESDYAITWHRLAAAVDAGHIAVQHPVVIDANETALTLNLKCYQAAREGFNELLSHLGQCSLTVRPQDLTHRSFYAKHRRPPAGAYLRWTSSARDLSALARALTFGELYPNPLGCLKLWLQQGTVQVARVERLDQRSGAAAGTVIRITPHAWQIATGSEDVLISGFATLEGEPLSAQTLAVQSGLAQGTKLPELTQQQSDAVTKIHKTLAPHELFWQQRLARWQFWTLPFEHGERDTEPNWATSAWCPPLQ…
515	GC_00000002	Core	B3	469	28	358	21	0	-1	-1	-1	PRJNA662973:IHE27_02835	amino acid adenylation domain-containing protein	MDASVTPVTYALSTAQTEIWLAQQLHPESPVYNIAQYTVIEGVIEPAVFEATLRQVIDEADTLRLQFVDSDDGLRQRIGAPAWSMPVLDLTSEDDPQAAAQAWMQADYQQPVNLMQGPLFCYALLKVAPAQWMWYQRYHHIMMDGYGRYLIAQRVAHVYSALCAGTAPAACDFGSIRQLLESDAQYQASAQRAQDEAYWLKHCANWPEPVTLASRSAPAFQQRLRQTTYLAIQALGDTASDARRLAQFMTVAMAAYLYRFTGEQDVVLGFLVKARFGADRHIPGMKSNTLPLRFTMRPGMNLSSFMQQAAQAMQSGLRHQCCPSEALRRQLELPPGQRLFGTTVNVMPFGHELSFGGHSSTNHNLLNGPAEDLMLCVYWTPGNHQLRIDFDANPACYTA…
516	GC_00000002	Core	B3	77	28	358	21	0	-1	-1	-1	PRJNA662973:IHE27_00460	alpha/beta fold hydrolase	MRRCRRCAARVRTALGVDLAIRTLFEAPTLAGLARHLVQHDGMQGDSFSVLLPLKPTGSRPALFCIHPGFGLIWNYMGLSSYLHSDQPLYGLQARGFDGTSPLASTLDEMVSDYLEQMRRVQPQGPYCLLGWSFGGNVAHSMAVRLEHEGEKVALLALLDSSPFAGKVFEEKDNQIDQAMVREVFAHHYGNELVSAMGEHLLENTEKIAKNNVRIVRDYSPSQYGGDALLFRATVAEAGCEPLVTPDAWKPYVRGNIEIFNINCIHSTMLKPESKALIGPVLARKLNELEHQQA
517	GC_00000002	Core	B3	215	28	358	21	0	-1	-1	-1			MEFLGRNDHQVKIRGLRIELGEIKTCLVRHPQVQEAVVLALGEGIDKRLVAYVVAEPDQQLAHALRAYLTARLPDCVFQAIVDGHFRRR
518	GC_00000002	Core	B3	490	28	358	21	0	-1	-1	-1	PRJNA662973:IHE27_02975	non-ribosomal peptide synthase/polyketide synthase	MDASATPVTQPLSSAQTEIWLAQQLHPDSPVYNIAQYTVIEGVIEPAVFEAALRQVIDEADTLRLQFVDSDDGLRQRIGAPAWSMPVLDFTAQADPQAAAQAWMQADYQQPVNLMQGPLFCYALLKVAPVQWMWYQRYHHIMMDGYGQYLIAQRVAHVYSALCAGTAPAACDLGSVRQLVESDAQYQASAQRAQDEAYWLKHCAHWPEPATLASRAAPALQQRLRQTTYLTTQWVDDYVLDAGRLAQFLSAALAAYLHRMTGAQDVVFGFPVTARLGADWHIPGMVANTVPLRFRFEPEINLVSLMRQAAKEIQNGLQYQRYPSEALQRQLGLVPGQLLSGIKVNVMPFDYELSFGEHSSTNYNLLAGPVDDLMLGVYWTPNSRQLRIDFDANPACYTA…
519	GC_00000002	Core	B3	186	28	358	21	0	-1	-1	-1	PRJNA662973:IHE27_01145	amino acid adenylation domain-containing protein	MDASVTSATYALSAAQTEIWLAQQLHPDSPVYNIAQYTVIEGAIDPAVFKAALCQVIDEADTLRLQFIDGDNGLRQRIGSPAWSVPVLDLTTEADPQAAAQGWMRTDYEQPVNLLRDPLFCYALLQVAPTQWLWYQRYHHIIMDGYGQFLIAQRVAHVYSAMRAKREPAPCTFGSVLKLLESDAQYQASAQRARDESYWLKHCANWPEPATLVSRRASASQQRLRQTTYLATQALGDTASDTRRLTQFMTAAMAAYLYRFTGEQDVVLGLPVKARFGADRHIPGMKSNTLPLRLTIRPGINLSSFMQQAAQEMQSGLQHQRYPSEALRRQLGLPPGQRLFGTTVNVMPFDYDLLFGRYLSTNHNLLLGPVDDLMLDVYWIPNSHQLRIDFDANPACYSV…
520	GC_00000002	Core	B3	324	28	358	21	0	-1	-1	-1	PRJNA662973:IHE27_01990	amino acid adenylation domain-containing protein	MHAPPSQCTYPLTSAQSEIWLAQLIHPDSPIYNVAQYTAIRGPLDVALFEAALRQVVAETQSLRVQFVEVDGQIRQYVASPHWELQLVDMSEEADPWVAAQAWMRADYERAIDLTGTGLFRNALLRVAPNEVLWYERHHHVLMDGYSVALLSQRVAHVYTAMCAGVDPDPPFAPLSDLLERDFQYRGSSQWALDEAYWLEYCAHWPVPISFAAQPAPALQHRLRYERQLSGPAVRRYATDSRRFAQFLTAVFAAYLHRLTGAEEVVLGLPVAARFGEDKRIPGSLTNIIPLRFSVRPDMDLSTLMEQAAQHIQHGLRHQRYPKEALCRKLQLPSGHPLLGPLVNVMSFHDLTMGPCRASYHNLVSGPAQDVTVAVYALSDNQPLQLQFDVNPTTYKNDA…
521	GC_00000002	Core	B34	2778	28	358	21	0	-1	-1	-1	PRJNA1167355:ACGS9E_15545	non-ribosomal peptide synthase/polyketide synthase	MSISVTPLTYPLSTAQTEIWLAQQLYPDSPAYTIGQYTVIEGVVDPALFEAALRQVIHEADSLRLHFVETDEGIQQYVGSPAWSLSRVDLSAEADSQAAAQAWMRADYERPLDILQGPLFHYALLKTASDQVLWYQRYHSIMMDGVGMHLIAQRIAHVYSAMREGAKPAPCTFRSVSQLLKKNAQYRNSAQWARDETYWHKRCANWPEPVVYAGQLASASHLHLRHTADLVQSDSQGIDTFESSAIDLVQLVTAAMAAYLHRLTGVQDMVLGVPATVCSSMDRCVPGRVSNILPVRLTVRPSTSLSALKDQVAKKIHQGLRHQRYPIDALRHVLGLTPTQRLLSSLLDVGVVDNHLLFGASSSTSHFLATGSIESLLVVAHAQPDSPMLRIALDANRAF…
522	GC_00000002	Core	B34	1261	28	358	21	0	-1	-1	-1	PRJNA1167355:ACGS9E_06885	amino acid adenylation domain-containing protein	MMSISVTPLTYPLSTAQTEIWLAQQLHPDSPVYNIAQYTVIEGTIDPTVFEAALRQVIGEADSLRLQFVESDDGLRQAIGSPVWSMPVLDLTAKTDPHAAVQAWMRADYEQPVDLMQGPLFQYALLKVAPEQWIWYQRTHHIIMDGYAFFLIAQRVAQVYSAMCAGREPEPCALGSLLQLLDSDAQYQTSVQRERDEAYWLKHCADWPEPATLASRAAPALQHRLRQTAYLETQALGEYASDAGQLAQLLTAALAAYLHRMSGAQDVALGLPVTARLGADRHIPGTLAHDIPLRFTVQPEMNLSSLLQQAAQIQRGFRYQRYPSEALRRRLGLPPGQALFGATVNVMPFDYDLSFDGYPSTNHNLLNGPVDDLMLGVYWAPNSSQCRIDFNANPACYTV…
523	GC_00000002	Core	B34	1638	28	358	21	0	-1	-1	-1	PRJNA1167355:ACGS9E_09030	non-ribosomal peptide synthase/polyketide synthase	MAVSATPLATYSLSSEQKEIWLAQQFHPDSPVYNIAQYTLIEGAIDPAVFEAAVCQVIGEADSLRLQFVDSSEGLRQTMGSPAWSMPVLDFSETADPHTSAQDWMRAECEQPVDLVQDPLFCYALLKVAFEQWIWYQRYCHIIIDGYGAVLIAQRVARVYSAMRAGKEPGPCVFGSVLQLLDSDAQQVPTQQERDEAYWLKQCADWPEPTTLVSRAAPLLQHRLLVEWNATQQDYPLHRCIHQLFEAQVERTPDVTALVYENQTLSYAELNDRANQLAHYLRTLDVGPEVVVGLCAERSLEAIIGLLGILKAGGAYLPLDPSHPVERLASMLRQASVAVLVTQSHLEARLPEIEARRIYLDTDWAKIAACPKTRFDSGVTAEHLAYIIYTSGSTGQPKG…
524	GC_00000002	Core	B34	167	28	358	21	0	-1	-1	-1	PRJNA1167355:ACGS9E_00915	non-ribosomal peptide synthase/polyketide synthase	MSACVIPRTYPLSSAQTEIWLAQQLYPDSPVYNIGQYTAIEGAVDSVLFEAALRRVIDEADSLRLYFVESDTGLRQTVGSPKGSLSLMDFRAEEDPQAAADAWMRADYERPTDILRGPLFYYALLKVASDRVLWYQRYHHIVMDGYGMALIAQRVAHVYSAMCEGTQPQPCSFGSVLQLLESDVQYRSSAQWARDEAYWLKRCADWPQPATLASRPAAAVQHRLRQTTYLSTPSVGKYAADASRLAQLITAAMAAYLYRLTGVQDVVVGLPVTARFGADRYIPGMMSNVLPLRLRVQSDMNLLSLMQQAAQEIQRGVRYQRYPSEALRRKLGLVPGQLLLGTTVNVMLFDYDLSFGGCPSTNHGLLNGPVEDLMIAIYTTADHHQLRIDFDANPACYTA…
525	GC_00000002	Core	B34	2354	28	358	21	0	-1	-1	-1	PRJNA1167355:ACGS9E_13015	non-ribosomal peptide synthase/polyketide synthase	MDASVMPTTYALSATQTEIWLAQQLHPDSPVYNIAQYTVIEGAIDAAVFEAALRQVIDEADTLRLQFVDSDDGLRQRIGAPVWSMPVLDLTAQADPQAAAQAWMRTDYQQPVNLLQGPLFCYALLKVAPAQWMWYQRYHHIMMDGYGQSLIAQRVAHVYSALCAGEAPAACDFGSIRQLLESDAQYQASAQRAQDEAYWLQHCAHWPEPVTLASRAAPALQQRLRQTTDLTSQWADDYVLDAGRLAQFLSAALAAYLHRMSGAQEVVFGLPVTARLGADQHIPGMVANTVPLRFRVEPEMNLLSLMRQAAQEIQSALQYQRYPSEALQRQLGLAPGQWLFGIKVNVMPFDYALSFGGHASTNHNLLAGPVDDLMLGVYWTPNSRQLRIDFDANPACYTT…
526	GC_00000002	Core	B34	2568	28	358	21	0	-1	-1	-1	PRJNA1167355:ACGS9E_14360	non-ribosomal peptide synthase/polyketide synthase	MDVSVMPTTYALSTAQTEIWLAQQLHPDSPVYNIAQYTVIEGAIDAAVFEAALRQVIDEADTLRLQFVDSDDGLRQRIGAPPWSMPVLDLTAQADPQAAARAWMRTDYQQPVNLMRGPLFCYALLKVAPAQWMWYQRYHHIMMDGYGQSLIAQRVAHVYSALCAGEAPAACDLGSIRQLVESDAQYQASAQRAQDEAYWLKHCAHWPEPATLASRAAPAFQQRLRQTTYLAAQALGDTASDARRLAQFVTVAMAAYLYRFTGEQDVVLGLPVKARFGADRHIPGMKSNTLPLRLTMRPGMNLSSLMQQVAQEMQSGLQHQRYPSEALRRQLGLSSGQRLFGTTVNVMPFYHDLLFAGYPSTRHNLLNGPVEDLMLCVYWTSGCHQLRIDFNANPACYTA…
527	GC_00000002	Core	B34	2431	28	358	21	0	-1	-1	-1	PRJNA1167355:ACGS9E_13515	amino acid adenylation domain-containing protein	MDASITPVTQPLSSAQTEIWLAQQLHPDSPVYNIAQYIVIEGAIEPAVFEAALRQVIDEADTLRLQFVDSDDGLRQRIGAPAWSMPVLDLTAQADPQAAAQAWMRTDYQQPVNLMQGPLFCYALLKVAPAQWIWYQRYHHIMMDGYGQSLITQRVAHVYSALCAGVTSEPCTFGSVLELLESDAQYQASAQRARDEAYWLKHCANWPEPATLASRSAPVLQQRLRQTTYLATQALGDTASDARRLAQFVTAAMAAYLYRFTGEQDVVLGLPVKARFNADRHIPGMISNILPLRLTMRPGMNLSSFMQQVAQEMQSGLQHQRYPSEALRRQLGLSSGQRLFGTTVNVMPFYQDLLFAGYPSTRHSLLSGPVEDLMLCVYWTPGSHQLRIDFNANPACYTA…
528	GC_00000002	Core	B34	2529	28	358	21	0	-1	-1	-1	PRJNA1167355:ACGS9E_14095	amino acid adenylation domain-containing protein	MSACVMAVTDLLSAAQTDQGLDQRLSLASPVYCVARYTVIEGAIDIAQFEAALRQVVDEVDSLRWQFVESEDSLRQYAGSPQWSLPLIDFSGEANPQTAADAWMRADYEQPVNVLHGPLFRYALLHTAPDRVLWYQRYHARVIDARGAHLIAQRVAHVYRTLCAGMSPPSERWALAWTRDAQRPVSTQESRDEVSRFERDMHWPEPATLASRCAPALQLALRHTMALPSYALGDPAGDTAQLTSLMTAAMAAYLSRLSGIHDVALGCSAWGATEPYPLGSDATMPLRLTVQSDMSLASLTQQAEHEIQRGRQGLRDSSDALRRPLGQASGQSLFRTAVHVMPLDDALTFGELASTTHPLRNGPVDDLRVTVYPRADDGPLRIDFDANPACYTADELAVH…
529	GC_00000002	Core	B34	2537	28	358	21	0	-1	-1	-1	PRJNA1167355:ACGS9E_14145	amino acid adenylation domain-containing protein	MDVSVMPTTYALSTAQTEIWLAQQLHPDSPVYNIAQYTVIEGAIDAAVFEAALRQVIDEADTLRLQFVDSDDGLRQRIGAPPWSMPVLDLTAQADPQAAARAWMRTDYQQPVNLMRGPLFCYALLKVAPAQWMWYQRYHHIMMDGYGQSLIAQRVAHVYSALCAGEAPAACDLGSIRQLVESDAQYQASAQRAQDEAYWLKHCAHWPEPVTLASRAAPAFQQRLRQTTYLATQWVDDYVLDAGRLAQFLSAALAAYLHRMSGAQEVVLGLPVTARLGADQHIPGMVANTVPLRFSVEPEMNLLSLMRQAAREIQSALHYQRYPSEALQRQLGLAPGQWLLGIKVNVMPFDYALSFGGHASTSHNLLAGPVEDLMLGVYWTPNSRQLRIDFDANPVCYTA…
530	GC_00000002	Core	B34	2361	28	358	21	0	-1	-1	-1	PRJNA1167355:ACGS9E_13065	amino acid adenylation domain-containing protein	MDVSIMPTTYALSAAQTEIWLAQQLHPDSPVYNIAQYTVIEGAIDAAVFEAALRQVIDEADTLRLQFSDSDDGLRQRIGAPAWSMPVLDLTAQADPQAAAQAWMRADYQQPVNLMQGPLFCYALLKVAPAQWMWYQRYHHIMMDGYGQSLIAQRVAHVYSALCAGEAPAACDFGSIRQLLESDAQYQASAQRAQDEAYWLQHCAHWPEPVTLASRAAPALQQRLRQTTDLTSQWADDYVLDAGRLAQFLSAALAAYLHRMSGAQEVVFGLPVTARLGADQHIPGMVANTVPLRFRVEPEMNLLSLMRQAAQEIQSALQYQRYPSEALQRQLGLTPGQWLFGVKVNVMPFDYALSFGGHASTNHNLLAGPVDDLMLGVYWTPNSRQLRIDFDANPACYTT…
531	GC_00000002	Core	B34	2521	28	358	21	0	-1	-1	-1			MNATTLGIDLGKRWFHVVGCDASGVSAMDEHLLEKIEKIANNNLRIVKDYSPSQYGGDALLFRATVEEAEDKTLVSPDAWSPYVCGNIEVCNVHCIHGEMLKPEPTALIGPILARKLDELENQQAQGQTNAVR
532	GC_00000002	Core	B34	2685	28	358	21	0	-1	-1	-1	PRJNA1167355:ACGS9E_15005	non-ribosomal peptide synthase/polyketide synthase	MSAGAVSLTTYPLSSAQTEIWLAQQLHSDSPVYNIAQYTVIEGAIDPTVFEAALRQVIDEVDSLRLQFVESEAGLRQRIGSLAWSMPVLDLTAEADPQAAAQAWMRADYQQPVNVLQGPLFCYALLKVAPAQWIWYQRYHHIIMDGYGQYLIAQRVAHVYSALRVGEEPAPCTLGSVLKLLESDAQYQTSAQREKDEAYWLKHCAHWPEPATLANRAAPALQHRLRQTAYLATQVLGDAASDVDRLAQFLTAALAAYLHRMTGAQDVALGLPVTARLGANRHIPGVASNTVPLRFTFETKLALASLLQQAAQIQRGFRYQRYPSEALRRKLGLMSGQALFGATVNVMPFDYDLLFDGYPSSNHNLLNGPVEDLMLAVYWAPDNPQLRIDFNVNPACYTA…
533	GC_00000002	Core	B34	1425	28	358	21	0	-1	-1	-1	PRJNA1167355:ACGS9E_07820	amino acid adenylation domain-containing protein	MAASATPLATYPLSSAQTEIWLAQQLHPDSPVYNIAQYTVIEGAIDPAVFEAALRQVIGEADSLRLQFVEGSDGLRQVIGSPAWSMPVLDFSAAADPYTSAQAWMRAEYEQPVDLVQGPLFCYALLKVAPEQWIWYQRNHHIIMDGYGGMLVAQRVAQVYSAMCAGTEPEPCALGSILQLLDSDAQYQTSAQRARDEAYWLKHCANWPEPTTLASRAAPALQHRMRQTAYLSTQALGGYASEAGQLAQFLSAALAAYLHRMSGAQDVALGFPVTARLGADRHIPGTLAHDVPLRFTVQPEMNLSSLLQQAAQQIQRGLRYQRYSSEALRRRLGLPLGQALFGATVNVMPFDYDLSFDGHSSTNHNLLNGPVDDLMLGIYWTPASHQLRIDFNANPTCYT…
534	GC_00000002	Core	B34	2579	28	358	21	0	-1	-1	-1	PRJNA1167355:ACGS9E_14445	amino acid adenylation domain-containing protein	MDASVMPTTYALSTAQTEIWLAQQLHPDSPVYNIAQYTVIEGVIEPAVFEGALRQVIDEADTLRLQFFDSDDGLRQRIGAPAWSMPVLDLTTQADPQAAAQAWMCADYQQPVNLIKGPLFCYALLKVAPAQWIWYQRYHHIMMDGYGRYLIAQRVTHVYSALCEGMAPAACDFGSVRQLLKSDAQYQASAQRAQDEAYWLKHCADWPEPATLASRSAPVLQQRLRQTTYLATQALGDTASDARRLAQFMTAAMAAYLYRFTGEQDVVLGLPVKARFGADRHIPGMKSNTLPLRLTMRPGMNLSSLMQQAAQAMQSGLQHQRYPSEALRRQLGLPLGQRLFGTTVNVMPFDHDLSFGGYSSTNHNLLNGPAEDLMLGVYWTPGSHQLRIDFDANPACYTP…
535	GC_00000002	Core	B34	2480	28	358	21	0	-1	-1	-1	PRJNA1167355:ACGS9E_13785	amino acid adenylation domain-containing protein	MSDSITSSMHPLTTGQTAIWLAQQLRPDSPVYNIGQYTSIEGAIDPAVFEAAMRQVVDEVDSLRLQFVESNEGVRQYVGSPEWSFPLVDFSAESDPQAAADAWMRADYEQPVDILKGPLFNYALLKVAPDRVLWYQRCHHIVMDGFGFFLIAQRVAHLYSAMCEGTELEPCPFGSVHQLFESDVQYSASAQWKRDEAYWLKRCADWSSPATLASRSAPPLQHRLRQTIYFSAQSIERYADDANRLAQLITAAMAAYFYRLTGVEDVVLGFPVTARFGADRNTPGMMSNVLPVRIAMQPDMNLSSLMQHAAQEIQRGFRYQRYPNEALRRKLGLMPDQRLLGTMVNVMPFDYDLKFGGCKSINYNLLNGPVEDLMVAVYTLPGSHQLRIDFNANPACYTK…
536	GC_00000002	Core	B34	1973	28	358	21	0	-1	-1	-1			MQGDSGTLAVYCAQQLAAAGHVIRVVLPTDVVLQTWAIHKDIHCVDTVEVFKTYIEQHSTDWLFSVVNPLILPTSLIKQIRKGAFNYHDAPLPRYTGQSDD
537	GC_00000002	Core	B34	2684	28	358	21	0	-1	-1	-1	PRJNA1167355:ACGS9E_14995	alpha/beta fold hydrolase	MAEDEPKCSWLTALSVVRSVVPARACGRRVAGLYGAKRIFEARRVCLTPNGKIDRRALLAPDSDAFVLQNYEAPQGDFEAALAALWAELLGVRRIGRHDDFFALGGHSLLALQMTQRCRATLGVTIPVHELFSRPSIAALSKAVLAPSAAPHESFPVLVPIRGPATRAPLFCIHPVSGLSWHYRSLASHLPPEQPVYGIQARGFDDPSLLATSIDAMALDYIQQMRRIQPDGPYYLLGWSLGGNIAHSMATQLEQQGQRIALLAVLDSMPDHRWRGDSFQPEWGASYIRSLARYDGDPGAADGADYVLERTREVMRNNYSLVKTFVPQIYCADMLFFRATIPGGGSSALIAPDAWRPYVLGNIETHDIACTHDDMDRPGPSAEIGRVLREKLDQLHGVS…
538	GC_00000002	Core	B34	1438	28	358	21	0	-1	-1	-1	PRJNA1167355:ACGS9E_07900	amino acid adenylation domain-containing protein	MSAYAASRTYPLSTAQTEIWLAQQLRPDSPVYNIAQYTAIQGAVDPALFEAALQQVIGEADSLRLQFIESEEGLQQRIGSPAWSLTRLDFSTEANPQAAADAWMRADYEQPVDILRDQLFCYALLKVESDRVLWYHRYHHIVMDGFGCALIAQRVAHVYSAMRRGVTVDPCPFGSVSQLLESDSQYRTSAQWARDEAYWLKRCTDWPKPMTLASQPAPALHHRLRQTTTYLSSRPIWAHAADARRLAQLMTAALAAYLHRVTSARDVVLGLPVKARFGADRHIPCMMSNILPIRLTVQPDMDLSSLMQQTAQEIQHGLQCQRYPNEVLRRKLGLTPGQSLLGPIVNVMLFDYDLSFGEHPSINHKLVNGPVEDLMIVVYTLAGNDQLQIDFDANPACYT…
539	GC_00000002	Core	B46	2640	28	358	21	0	-1	-1	-1	PRJNA1167355:ACGS9B_14685	non-ribosomal peptide synthase/polyketide synthase	MSIRVMPLTYPLSTAQTEISLVQQLYSDSRANTIGQYTTIEGVIDPALFEAALRQVIHEADSLRLHFVETDEGIQQYVGSPAWSLSRVDLSAEADSQAAAQAWMRADYEQPLDILQGPLFHYALLKTASDQVLWYQRYHAVMMDSMGMHLIAQRVAHVYSAMREGVKPAPCPFRSVSQFLKKNAQYRNSAQWARDKAYWLKRCTNWPEPVTYAGQLASAFHPRLRHTAKLAQSDSQRIDTFESSAIDLAQLATAAMAAYLHRLTGAQDVVLGVPATVCSSMDRCVPGRVSNVLPVRLTVRPSTSLSVLKDQVAQKIQQGLRHQRYPMGALRQVLELSPTQRLFGSLLDVGVVDNHLLFGASSSTNHLLATGSIENLLVVAHVQPDSPMLRVDLDANRAF…
540	GC_00000002	Core	B46	2517	28	358	21	0	-1	-1	-1	PRJNA1167355:ACGS9B_13955	amino acid adenylation domain-containing protein	MNNQIAKLETSGPTKVVHSSSLGAQSPALQNKEHSAPSHRCVIVGGTTLAVHCAQQLVASGYVVQVVLATDAVLRTWAAHEGILCVDTVDALNNNIKQHPVDWLFSVVNPLILPASLIENIRKGAFNYHDAPLPRYAGTHATSWALLAHESHYAITWHYLTAAVDAGHIAVQRPVAIDADETTLTLNLKCYQAAQEGFNELLSGLSQCSLAVRSQDPTQRSFYAKHRRPPAGAYLRWTSSARDLSALVRALTFGELYLNPLGCPKLLLQQGTVQVARITRLDQRSSAVAGTVISIKPHAWQISTGSEDVLVSGFSTLEGEPLPAQALAIQSGISQGDRLPELTQEQADSITEIHERLAPHEAFWQQRLTCLQPLQLPFGQREHSTEPEWVASAWCPPLQ…
541	GC_00000002	Core	B46	2277	28	358	21	0	-1	-1	-1	PRJNA1167355:ACGS9B_12585	non-ribosomal peptide synthetase	MGREARSLPAPQPFRNLIAQARLGVSQAEHERFFTEQLADIEEPTLPFGLAQVHCDGAQIRQAHRMLPQALNDRLRAHARRLNVSLASLCHLAWAQVLARASGQQRVVFGTVLFGRMQAGDGADSAMGLFINTLPLRVDLAGSVQSAVRAMHARLAALLEHEHAPLALAQRCSGVAAGTPLFSALLNYRHNTTHPTERSMLPGVELLSAQERTNYPLTLSVEDCGQALGLTAQAVASLEPDRVCGYMQQALESLTEALETAPEWPVGQLEILPNEERELLLQTWNATAQDYPAHRCIHQLFEAQAQRTPEATALVFEEQTLSYAELNARANRLAYQLIEWGVKPDARVAICVERSPAMVVGLLAILKAGGAYVPLDPAYPGERLMHILKDAAPDMVLAD…
542	GC_00000002	Core	B46	2274	28	358	21	0	-1	-1	-1			MPLPRWLKHVPLFQVTFECQSNETGAWQPPDLEVTPANLPDEVATFDLGLHLYESGEEIVGGLGYTMALFDRATIERHVEVPANTR
543	GC_00000002	Core	B46	2544	28	358	21	0	-1	-1	-1	PRJNA1167355:ACGS9B_14110	amino acid adenylation domain-containing protein	MDAPLSQSTYPLTSAQSEIWLAQLIHPDSPIYNVAQYTAIRGPLDVALFEAALRQVVEETHSLRVQFVEVDGQIRQYVASPHWELQLVDMSEEADPWGAAHAWMRADYERALDLTGTGLFRNALLRVFPNEVWWYERHHHVILDGYSVALLTQRVAHVYTAMCAGVDPDPPFAALSDLLARDLQYRGSSQWVLDEAYWLEYCAHWPVPVTFATQPAPALQHRLRYERQLSSPAVRRYATDSRRFAQFLTAAFAACLHRLTGAQEVVLGLPVAARFGEDKRIPGSLTNIIPLRFSVRPDMDLLTLMEQAAQHIQHGLRHQRYPKEALRRQLQLSPGHPLLGPLVNVMSFHDLTMGPCRASYHNLVSGPAQDITMAVYAMSNDQPLQLQFDVNPASYKNDA…
544	GC_00000002	Core	B46	2276	28	358	21	0	-1	-1	-1	PRJNA1167355:ACGS9B_12580	condensation domain-containing protein	MAASATPLAMYPLSSAQTEIWLAQQLHPDSPVYNIAQYTVIEGAIDPAVFEVALRQVIGEADSLRLQFVDSREGLRQAIGSPAWSMPVLDVSAEADPYTSAQAWMCADYEQPVNLLQGPLFCYALLKVAPEQWIWYQRTHHILMDGYAFFLIAQRVAQVYSAMRVGREPEPCVLGSILQLLDSDAQYQTSVQRERDEAYWLKFCADWPEPTTLASGAAPALQHRLRQTACLAPQALGAYASDAGRLAQLLTAALAAYLHRITGAQDVVLGFPVTARLGGDRHIPGTLAHDIPLRFTFEAGMNLSSLLHQAAQQIQRGLRYQRYSSEALRRRLGLPPGQALFGATVNVMPFDYELSFDGHSSTNHNLLNGPVDDLMLGVYWTSASDPLRIDFNANPTCYT…
545	GC_00000002	Core	B46	2413	28	358	21	0	-1	-1	-1	PRJNA1167355:ACGS9B_13355	amino acid adenylation domain-containing protein	MSDSITSFMHPLTTGQTAIWLAQQLRPDSPVYNIGQYTSIEGAIDPAVFEAAMRQVVNEADSLRLQFVESSEGVRQYVGSPEWSFPLVDLSAESDPQAAADAWMRADYERPVDILKGPLFNYALLKVAPDRVLWYQRCHHIVMDGFGFFLIAQRVAHLYSAMYEGTKSEPCSFGSVHQLFESDVQYSASAQWKRDEAYWLKRCADWSVPATLASRSAPPLQHRLRQTTYFSTHSIERYADDANRLAQLITAAMAAYCYRLTGVEDVVLGFPVTARFGADRNTPGMMSNVLPVRIAMQPDMNLSSLMQHAAQEIQRGFRYQRYPNEALRRKLGLTPDQRLLGTMVNVMPFDYDLNFGGCKSTNHNLLNGPVEDLMVAVYTLPGSHQLRIDFNANPLCYTK…
546	GC_00000002	Core	B47	475	28	358	21	0	-1	-1	-1	PRJNA662973:IHE31_02735	non-ribosomal peptide synthase/polyketide synthase	MSISVTPLTYPLSTAQTEIWLAQQLYPDSPAYTIGQYTVIEGVVDPALFEAALRQVIHEADSLRLHFVETDEGIQQYVGSPAWSLSRVDLSAEADSQAAAQAWMRADYERPLDILQGPLFHYALLKTASDQVLWYQRYHSIMMDGVGMHLIAQRIAHVYSAMCEGAKPAPCTFRSVSQLLKKNAQYRNSAQWARDETYWFKRCANWPEPVVYAGQLASASHLHLRHTADLVQSDSQGIDTFESSVIDLVQLVTAAMAAYLHRLTGVQDVVLGVPATVCSSMGRCIPGRVSNILPVRLTVRPSTSLSALKDQVAKKIHQGLRHQRYPIDALRHVLGLTPTQRLLSSLLDVGVVDNHLLFGASSSTSHFLATGSIESLLVVAHAQPDSPMLRIALDANRAF…
547	GC_00000002	Core	B47	256	28	358	21	0	-1	-1	-1	PRJNA662973:IHE31_01500	amino acid adenylation domain-containing protein	MAVYCAQQLIAAGHAVDVVLATDAVLKAWAVHEAIHCIDTVDALDIYIEQHPVDWLFSVVNPLILPASLIKRIREDAFNYHDAPLPRYAGNHATSWALLAHELKYAITWHRLAVAVDAGHIIVQRPIVIDEDETTLTLNLKCYQAAREGFNELLSGLNQRSLTARAQDLTERSFYAKHRRPAAGAYLRWSGSAQDLSALARALTFGELYPNPLGCPKLLLWHGTVQVARVERLEQRSGATAGTVIRMAPHAWQVATGSEDVLISGFATLEGEPLSAQTLATQSGLEQGARLPELTQEQADAITQIHEALAPHESFWQQRLARWQPLPLPFDHGECDAEPDWAASAWCPPLRTKGDANQPAMALLAVLAIYLARLTEQPRFQIGWRVNGADDSLKALACL…
548	GC_00000002	Core	B47	336	28	358	21	0	-1	-1	-1	PRJNA662973:IHE31_01945	amino acid adenylation domain-containing protein	MNNQIAKLETSGPTEVVHSSSLGAQSPALQTKEHSAPSRRCAIVGGTTLAVHCAQQLVASGYVVQVVLATDAVLKAWANHEGILCVDTVDSLNNNIRQHPVDWLFSVVNPFILPASLIENIRNGAFNYHDAPLPRYAGTHATSWALLAHESHYAITWHYLTAAVDAGHIAVQRPIVIDADETALTLNLKCYQAARESFNELLSGLSQCSLVVRSQDPTQRSFYAKHRRPPAGAYLRWISPARDLSALVRALTFGELYFNPLGCPKLLLQQGTVQVARVTRLDQRSSAVAGTVISIKPHAWQISTGSEDVLVSGFSTLEGEPLPAQDLAIQSGISQGDILPELTQKQADSITEIHERLAPHEAFWQQRLACLQPLQLPFGQREHSTEPEWVASAWCPPLQ…
549	GC_00000002	Core	B47	147	28	358	21	0	-1	-1	-1	PRJNA662973:IHE31_00870	amino acid adenylation domain-containing protein	MMPACVAPLTHPLSTAQTEIWLAQELHPNSPVYNIAQYTTIDGAVDPVLFEVALRQVINEADSLRLQFVETDQGLQQTVGSVDGFLPFIDVSREADPQAAAHAWMRTDYERPVNVLRDSLFCYALLKVGPEHFFWYQRYHHIMMDGFSLYLIAQRVAQLYSALCKHAEPPPCPFGSVFQLLESDVQYRTSAQWVQDESYWLKRCMDWPEPATLASRSAPAVAVAHRFRQTIYLDSKSIGIETADSRNLAQFGVATLAAYLCRWTSVQDIVFGLPVKARFGANRQIPGMQSNVLPLRLTVQPDMSLSLLMQQAAQAIQSALEHQRYPSERVRRQIGLVNHQQLFNTAVNVMPFDYDLSFDGNASTNHNLLNGPVDDLMIVITQPDANTLQIDFDFNPARY…
550	GC_00000002	Core	B47	80	28	358	21	0	-1	-1	-1	PRJNA662973:IHE31_00495	non-ribosomal peptide synthase/polyketide synthase	MDASVMSTTYALSAAQTEIWLAQQLYPDSPVYNIAQYTVIEGAIEPAVFEAALRQVIDEADTLRLQFIDSDDGLRQRIGAPAWSMPVLDLTAQADPQAAAQAWMRTDYQQPVNLTQGPLFCYALLKVAPAQWMWYQRYHHIMMDGYGRCLIAQRVAYVYSALCEGTTPAACDFGSIRQLVESDAQYQISAQRAQDEAYWLKHCADWSEPATLASRSAPVLQQRLRQTTYLAIQALGDTAPDARRLAQFMTAAMAAYLYRFTGEHDVVLGLPVKARFDADRHIPGMKSNTLPLRLTMRPGMNLSSLMQQAAQEMQSGLRHQRYPSEALRRQLGMPSGQRLFGTTVNVMPFDLDLSFGGYSATNHNLLNGPAEDLMLGVYWTPGSHQLRIDFDANPACYTP…
551	GC_00000002	Core	B47	255	28	358	21	0	-1	-1	-1			MDASVTPVTYALSTAQTEIWLAQQLHPDSPVYNIAQYAVIDGPIDAAVFEAALRQVINEADTLRLQFVDSDDGLRQRMGAPAWSMPVLDLTAQADPQAAAQAWMRADYQQSFNPVQYSL
552	GC_00000002	Core	B47	163	28	358	21	0	-1	-1	-1	PRJNA662973:IHE31_00970	amino acid adenylation domain-containing protein	MDASITPVTQPLSSAQTEIWLAQQLHPDSPVYNIAQYIVIEGAIEPAVFEAALRQVIDEADTLRLQFVVSDDGLRQRIGAPAWSMPVLDLTAQADPQAAAQAWMCADYQQPVNLMQGPLFCYALLKVAPAQWIWYQRYHHIMMDGYGQSLITQRVAHVYSALCAGVTSEPCTFGSVLELLESDAQYQASAQCARDEAYWLKHCANWPEPATLASRSAPVLQQRLRQTTYLATQALGDTASDARRLAQFVTAAMAAYLYRFTGEQDVVLGLPVKARFGADRHIPGMISNILPLRLTMRPGMNLSSFMQQVAQEMQSGLQHQRYPSEALRRQLGLSSGQRLFGTTVNVMPFYQDLLFAGYPSTRHSLLSGPVEDLMLCVYWTPGSHQLRIDFNANPACYTA…
553	GC_00000002	Core	B47	356	28	358	21	0	-1	-1	-1	PRJNA662973:IHE31_02050	alpha/beta fold hydrolase	MVATSGRLSADDDPPPIGRPIANTRVYVLNAQRHPVPQGWVGELYIGGAGVARGYLNRPDLTDQRFLPDPFCAEAGARMYRTGDLVRYLPDGNLVFVARNDNQVKIRGFRIEPAEIEACLAKHPLVREAVVVAVGDGADKRLVAYVVADPSESLPATLRAHVTGALPDYMVPSAFLRLDAFALTPNGKIDRRALPAPDSDAFVLQTYEAPQGDFEAALAALWAELLGVRRIGRHDDFFALGGHSLLALQMTQRCRATLGVTIPMHELFSRPSIAALSQAVLAPSAAPHESFPVLVPIRVPATRAPLFCIHPVSGLSWHYRSLASHLPPEQPVYGIQARGFDAPSLLATSIDAMALDYIQQMRRIQPDGPYYLLGWSLGGNIAHSMATQLEQQGQRIALL…
554	GC_00000002	Core	B47	357	28	358	21	0	-1	-1	-1	PRJNA662973:IHE31_02055	AMP-binding protein	MDFDLNAALNDYQAYICALEARPTPAASAPPPPQLPSAAWANPSAKRPATYQDLPSEVIARIGDYVPVQDVMSFATVDRRTYYAMQTRRLVHSYWQRAKQAVTFESINRLLDEMDGTLADPAQHAEPMEALCQRLRALHSADRGDVFKRFPDSPIYNVAQYIAIRGPLDVVLFEAALRQVVEETQSLRVQFVEVDGQIRQYVASPHWELQLVDMSEEVDPCGAAHAWMRADYERAIDLTGTGLFRNALLRVAPNEVLWYERHHHVLMDGYSVALLTQRVAHVYAAMCAGVDPDPPFASLSDLLERDLQYRGSSQWALDEAYWLEYCAHWPVPVTFAAQPAPALQHRLRYERQLSSLAVRRYATDSRRFAQFLTAAFAAYLHRLTGAEEVVLGLPVAARF…
555	GC_00000002	Core	B47	217	28	358	21	0	-1	-1	-1	PRJNA662973:IHE31_01260	amino acid adenylation domain-containing protein	MSDSITSSMHPLTTGQTAIWLAQQLRPDSPVYNIGQYTSIEGAIDPAVFEAAMRQVVDEVDSLRLQFVESNEGVRQYVGSPEWSFPLVDLSAESDPQAAADAWMRADYEQPVDILKGPLFNYALLKVAPDRVLWYQRCHHIVMDGFGFFLIAQRVAHLYSAMCEGTELEPCPFGSVHQLFESDVQYSASAQWKRDEAYWLKRCADWSSPATLASRSAPPLQHRLRQTIYFSAQSIERYANDVNRLAQLITAVMAAYFYRLTGVEDVVLGFPVTARFGADRNTPGMMSNVLPVRIAVQPDMNLSSLMQHAAQEIQRGFRYQRYPNEALRRKLGLMPDQRLLGTMVNVMPFDYDLKFGGCKSINYNLLNGPVEDLMVAVYTLPGSHQLRIDFNANPACYTK…
556	GC_00000002	Core	B48	2596	28	358	21	0	-1	-1	-1	PRJNA1167355:ACGS9A_14420	non-ribosomal peptide synthase/polyketide synthase	MSISVTPLTYPLSTAQTEIWLAQQLHPDSRVYTIGQYTTIEGAVDPALFEAALRQVIHEADSLRLQFVETDEGIQQYVGSPAWSLSWVDLSAEADSQAAAQAWMRADSERRLDILQGPLFHYALLKTASDQVLWYQRYHSIMMDGVGMHLIAQRIAHVYSAMREGAQPAPCPFRSVSQLLKKNARYRNSAQWARDEAYWIKRCANWPEPVVYANQLASASHLHLRHTANLVQSDSQGIDTFESSVIDLVQLVTAAMAAYLHRLTGVQDVVLGVPVTVCSSMDRCVPGRVSNILPVRLTVRPGTSLSALKDQVAKKIHQGLRHQRYPMDALRQVLGLTPTQRLFSSLLDVGVLDNHLLFGASASTSHFLATGSIESLLVVAHAQPDSPMLRIALDANRAF…
557	GC_00000002	Core	B48	1494	28	358	21	0	-1	-1	-1	PRJNA1167355:ACGS9A_08265	non-ribosomal peptide synthase/polyketide synthase	MAVSATPLATYSLSSEQKEIWPAQQFHPDSPVYNIAQYTLIEGAIDPAVFEAAVCQVIGEADSLRLQFVDSSEGLRQTMGSPAWSMPVLDFSETADPHTSAQDWMRAECEQPVDLVQGPLFCYALLEVAFEQWIWYQRYCHIIIDGYGAVLIAQRVARVYSAMRAGKEPGPCVFGSVLQLLDSDAQQVPTQQERDEAYWLKQCADWPEPTTLVSRAAPLLQHRLLVEWNATQQDYPLHRCIHQLFEAQVERTPDATALVYEDQTLSYAQLNDKANQLAHYLRALDVGPEVVVGLCAERSLEAVIGLLGILKAGGAYLPLDPSHPAERLTSMLRQASVAVLVTQSHLEARLPEIEARRIYLDTDWAKIAACPKTRFDSGVTAEHLAYIIYTSGSTGQPKG…
558	GC_00000002	Core	B48	2379	28	358	21	0	-1	-1	-1	PRJNA1167355:ACGS9A_13190	non-ribosomal peptide synthase/polyketide synthase	MSACVMPEADPFSADQTDQELDQQLSLTSPVYCVARYTVIEGAVDIAQFEVALRHVVSEADSLRLQFVESEDSFQQEVGLPQWSLPLIDFSGQADPQAAADAWMRADYEQPINVLHEPLFRYALLHTAPDRVLWYQRYHALVIDVHGAHRIAQRVAHVYRALCAGMSPPSERWAPAWMRDAQHPASAQESRNGAYRFEWDVHWPEPATLSSRYAPALQPALRHTMALPSYALGDHAGDTAQLSLLMTAAMAAYLSRLSGIHDVVLGYSAWGATELYPLGSAATMPLRLTVQSDMSLASLTQQAEHEIQRARQHLHDSSDVLRRPLGLASGQSLFRTAVHAMPLDDALTLGELTSTTHPLRNGPVDDLRVTVYPLADDGTLRIDFDANPACYTADELAGH…
559	GC_00000002	Core	B48	2446	28	358	21	0	-1	-1	-1	PRJNA1167355:ACGS9A_13570	alpha/beta fold hydrolase	MNRPQLTAERFVDDPFSDQSGARMYKTGDLARYWPDGNLEFLGRNDHQVKIRGFRIELGEIEACLARHAQVRDAVVLATGVDQDKRLVAYVIADADEQLADTLRIHLAASLPEYMVPSAFVQLDAFPLTPSGKLDRRALPAPDTSAFALQKYEAPQGQLETTLAEIWGELLGVERVGRQDSFFALGGHSLLAIRMIERIRITLGIEITILSLFEAPTIAKLVQRLFQRTDIRDDAFAVLLPIQPNGTRPPLFCVHPVSGLSWLYRNLIHYLDTNQPVYGLQARGLNGASPLAKTIDEMASDYIKQIRRIQPNGPYHLLGWSFGGNVVHSMAAQLEAQGESVALLALLDSYPDYAQRVDDPENIQKGFYIDLLSRYGNDSIPNVGEYLWEKTQDVIKNNH…
560	GC_00000002	Core	B48	2373	28	358	21	0	-1	-1	-1	PRJNA1167355:ACGS9A_13150	alpha/beta fold hydrolase	MPGSKKTRFLFYFLLNPQAAKPTGSRPALFCIHPGLGLSWSYMGLSSYLHTDQPLYGLQARGFDGTSPLASTLDEMVSDYLEQMRRVQPKGPYYLLGWSFGGMVAHSMAVRLEHQGEKVALLVLLDSFPLMDRKIFEEKVNQIDQTMVRDVLAHHYGNELVLAMEEHLLEKTEEIAKNNMRIVRDYSPSQYGGDVLLFRATVAEAEDKTLVSPDAWNPYVCGNIEICNVHCIHGEMLKPEPTALIGPILARKLNEMENQQAQGHANAVR
561	GC_00000002	Core	B48	2216	28	358	21	0	-1	-1	-1	PRJNA1167355:ACGS9A_12220	non-ribosomal peptide synthase/polyketide synthase	MDASITPVTYALSTAQTEVWLAQQLHPDSPVYNIAQYTVIEGAIKQAVFEAALRQVIDEADTLRLHFIDSDDGLRQRIGSPAWSMPVLDLTSEADPQAAAQAWMRTDYQQPVNLMQGPLFCYALLKVAPAQWIWYQRYHHIMMDGYGQYLIAQRVAHVYSARCAGTALAACDFGSIRQLLESDAQYQTSTQRAQDEAYWLKHCANWPGSATLANRAAPALQQRLRQTTYLATQWVDDYVLDAGRLAQFLSAAWAAYLYRMTGAQDVVFGFPVTARLGADRHIPGMVSNTVPLRFKFEPNMDLLSLLRQAAQQIQRGLRYQRYPSEALQRQLGLAPGQSLFGIQVNVMPFDYELSFGGHSSTNHNLLAGPVGDLMLGVYWTPNSHQLRIDFDANPACYSA…
562	GC_00000002	Core	B48	2371	28	358	21	0	-1	-1	-1	PRJNA1167355:ACGS9A_13125	amino acid adenylation domain-containing protein	MDASVMPTTYALSAAQTEIWLAQQLHPDSPVYNIAQYTVIEGAIDAAVFEAALRQVIDEADTLRLQFVDSDDGLRQKIGSPAWSMSVLDLTAQADPQAAAQAWMQADYQQPVNLLQGPLFCYALLKVAPAQWIWYQRYHHIMMDGYGQSLITQRVAHVYSALCAGVTPEPCTFGSVLELLESDAQYQISVQRAQDEAYWLKHCANWPEPATLASRSAPALQQRLRQTTYLPTQALGDTASDARRLAQFMTAAMAAYLYRFTGEQDVVLGLPVKARFGADRHIPGMISNILPLRLTIRPEMNLSSSMQQAAQEMQSGLQHQRYPSEALRRQLGLSSGQRLFGTTVNMMPFYRDLSFGEYSSTRHSLLSGPIEDLMLCVYWIPGSHQLRIDFNANPACYTA…
563	GC_00000002	Core	B48	2486	28	358	21	0	-1	-1	-1	PRJNA1167355:ACGS9A_13785	non-ribosomal peptide synthase/polyketide synthase	MSAGAVSLTTYPLSSAQTEIWLAQQLHSDSPVYNIAQYTVIEGAIDPTVFEAALRQVIDEVDSLRLQFVESEAGLRQRIGSLAWSMPVLDLTAEAEPQAAAQAWMRTDYEEPVDLVQGPLFQYALLRVAPAQWMWYQRYHHIIMDGYGTVLIAQRVAHVYSALRVGEEPAPCTLGSVLKLLESDAQYQTSAQREKDEAYWLKHCAHWPEPATLANRAAPALQHRLRQTAYLATQALGDAASDVVRLTQFLTAALAAYLHRMTGAQDVALGLPVTARLGANRHIPGVASNTVPLRFTFETKLALASLLQQAAQVQRGFRYQRYPSEALRRKLELMPGQALFGATVNVMPFDYDLSFDGYPSSNHNLLNGPVEDLMLAVYWTPDNPQLRIDFDVNPACYTA…
564	GC_00000002	Core	B48	2335	28	358	21	0	-1	-1	-1	PRJNA1167355:ACGS9A_12915	amino acid adenylation domain-containing protein	MSDSITSSMHPLTTGQTAIWLAQQLRPDSPVYNIGQYTSIEGAIDPAVFEAAMRQVVDEVDSLRLQFVESNEGIRQYVGSPEWSFPLVDFSAESDPQAAADAWMRADYEQPVDILKGPLFNYALLKVAPDRVLWYQRCHHIVMDGFGFFLIAQRVAHLYSAMCEGTELEPCPFGSVHQLFDSDVQYSASAQWKRDEAYWLKRCADWSSPATLASRSAPPLQHRLRQTIYFSAQSIERYADDANRLAQLITAAMTAYFYRLTGVEDVVLGFPVTARFGADRNTPGMMSNVLPVRIAVQPDMNLSSLMQHAAQEIQRGFRYQRYPNEALRRKLGLMPDQRLLGTMVNVMPFDYDLKFGRCKSINYNLLNGPVEDLMVAVYTLPGSHQLRIDFNANPACYTK…
565	GC_00000002	Core	B48	1836	28	358	21	0	-1	-1	-1			MAVYCAQQLAAAGHVIRVVLPTDVVLQTWAIHKDIHCVDTVEAFKTYIEQHSTDWLFSVVNPLILPTSLIEQIREGAFNDHDAPLPRYTGQSDD
566	GC_00000002	Core	B48	2485	28	358	21	0	-1	-1	-1			MLGKIETHDIACTHDDMDRPDPSAEIGRVLREKLDQLHGASSQERGRVVTA
567	GC_00000002	Core	B49	2734	28	358	21	0	-1	-1	-1	PRJNA662973:IHE32_15020	non-ribosomal peptide synthase/polyketide synthase	MSISVTPLTYPLSTAQTEIWLAQQLYPDSPAYIIGQYTVIEGVVDPALFEAALRQVIHEADSLRLYFVETDEGIQQYVGSLAWSLSRVDLSAEADSQAAAQAWMRADYEQPLDILQGPLFHYALLKTASDQVLWYQRYHSIMMDGVGMHLIAQRVAQVYSAMCEGAKPAPCTFRSVSQLLKKNAQYRNSAQWARDETYWLKRCANWPEPVVYAGQLASASHLHLCHTADLVQSDSQGIDTFESSAIDLVQLVTAAMAAYLHRLTGVQDVVLGVPATVCPSMGRCVPGRVSNILPVRLTVRPSTSLSALKDQVAKKIHQGLRHQRYPIDALRHVLGLTPTQRLLSSLLDVGVVDNHLLFGASSSTSHFLATGSIESLLVVAHAQPDSPMLRIALDANRAF…
568	GC_00000002	Core	B49	2419	28	358	21	0	-1	-1	-1	PRJNA662973:IHE32_13190	amino acid adenylation domain-containing protein	MMPACVAPLTHPLSTAQTEIWLAQELHPNSPVYNIAQYTTIDGAVDPVLFEVALRQVINEADSLRLQFVETDQGLQQTVGSVDGFLPFIDVSREADPQAAAHAWMRTDYERPVNVLRDPLFCYALLKVGPEHFFWYQRYHHIMMDGFSLYLIAQRVAQLYSALCKHAEPPPCPFGSVFQLLESDVQYRTSAQWVQDESYWLKRCMDWPEPATLASRSAPAVAVAHRFRQTIYLDSKSIGIETADSRNLAQFGVATLAAYLCRWTSVQDIVFGLPVKARFGTNRQIPGMQSNVLPLRLTVQPDMSLSLLMQQAAQAIQSALEHQRYPSERVRRQLGLVNHQQLFNTAVNIMPFDYDLSFDGNASTNHNLLNGPVDDLMIVITEPDANTLQIDFDFNPARY…
569	GC_00000002	Core	B49	1170	28	358	21	0	-1	-1	-1	PRJNA662973:IHE32_06355	amino acid adenylation domain-containing protein	MSISVMPLTYPLSTAQTEIWLAQQLHPDSPVYNIAQYTVIEGAIDPTVFEAALRQVIGEADSLRLQFVESDDGLRQAIGSPAWSMPVLDLTAEADPQAAVQAWMRADYEQPVDLMQGPLFRYALLKVASKQWVWYQRTHHIIMDGYAFFLIAQRVAQVYSAMCAGREPAPCALGSVLQLLDSDAQYQTSAQRERDEAYWLRHCAHWPEPATLASRAAPALQHRLRQTAYLETQALGKYASDAGQLAQLLTAALAAYLHRMSGAQDVALGLPVTARLGADRHIPGTLAHDIPLRFTVQPEMNLSSLLQQAVQIQRGFRYQRYPSEALRRRLGLPPGQALFGATVNVMPFDYDLSFDGYPSTNHNLLNGPVDDLMLGVYWAPNSSQCRIDFNANPACYTVQ…
570	GC_00000002	Core	B49	1574	28	358	21	0	-1	-1	-1	PRJNA662973:IHE32_08585	amino acid adenylation domain-containing protein	MVPVAFVQLDTLPLTLSGKLNPRALPAPDGTAFALQVYEAPQGELETALAQIWSELLGVNPVGRHDNFFALGGHSLLAIRLIERLRRVDLELSVRTLFDTPVLSVLAQSLGQHREVAVPANRVTRETTALTPGLLPLIELTQAEIDRIVEQVPGGVANIRDIYALSPLQDGILFHHLLATDGDPYLLIAQLAFDTRERLDQYLAAVQQVINRHDILCTAFVWEGLSTPAQVVWRQAPLSVTELALEAKEGPIAEQLARRFDPRHTRLDLTQAPLLRFAIAQDTDGRWLAVQLLHHLIGDHSTLEVMHAEVRAFIEGEDETLPAAQPFRNLVAQARLGVSQTEHELFFTEQLADIEEPTLPFGLTDVHRDGVQVAEAHRMLPQALNDRLRVHAKRLGVSL…
571	GC_00000002	Core	B49	2358	28	358	21	0	-1	-1	-1	PRJNA662973:IHE32_12860	non-ribosomal peptide synthase/polyketide synthase	MPKNDLLSAAQTDQRLDQRLPLASPVYCVARYTVIEGAIDIAQFEAALRQVVDEVDSLRWQFVESEDRLRQEVGLPQWSLPLIDFRGEANPQAAADAWMRADYEQPGNVLHGPLFRYALLHTAPDRVLWYQRYHARVIDGLGAHLIAQRVAHVYRTLCAGMSPPSERWALAWTRDAQRPASAQETRDDAYRFERDVHWPEPATLASRCAPALQPALRHTMALPSYALGDHAGDTAQLTSLMTAAMAAYLSRLSGIHDVVLGCSAWWGATELYPLGSAATMPLRLTVQSDMSLASLTQQAEHEIQRARQSLHDSSDALRRPLGLASGQSLFRTAVHVMPLDDALTFGELTSTTHPLCNGPVDDLRVTVYPWADGGPLRIDFDANPACYTADELAVHQHRF…
572	GC_00000002	Core	B49	2335	28	358	21	0	-1	-1	-1	PRJNA662973:IHE32_12730	non-ribosomal peptide synthase/polyketide synthase	MDASVMSTTYALSAAQTEIWLAQQLYPDSPVYNIAQYTVIEGAIEPAVFEAALRQVIDEADTLRLQFIDSDDGLRQRIGTPAWSMPVLDLTAQADPQAAAQAWMRADYQQPVNLTQGPLFCYALLKVAPAQWMWYQRYHHIMMDGYGRYLIAQRVAYVYSALCEGTTPAECDFGSILQLLESDAQYQISAQRTQDEAYWLKHCADWSEPATLASRAAPALQQRLRQTTYLAIQALGDTAPDARRLAQFMTAAMAAYLYRFTGEQDVVLGLPVKARFGADRHIPGMKSNTLPLRLTMRPGMNLSSLMQQAAQEMQSGLRHQRYPSEALRRQLGMPSGQRLFGTTVNVMPFDLDLSFGGYSATNHNLLNGPAEDLMLGVYWTPGSHQLRIDFDANPACYTP…
573	GC_00000002	Core	B49	2638	28	358	21	0	-1	-1	-1	PRJNA662973:IHE32_14450	non-ribosomal peptide synthase/polyketide synthase	MREGIGGLTPLKSNKSLIKFGVHVMSAGAVSLTTYPLSSAQTEIWLAQQLHSDSPVYNIAQYTVIEGAIDPTVFEAALRQVIDEVDSLRLQFVESEAGLRQRIGSLAWSMPVLDLTAEADPQAAAQAWMRADYQQPVNVLQGPLFCYALLKVAPAQWIWYQRYHHIMMDGYGQYLIAQRVAHVYSALRVGEEPAPCTLGSVLKLLESDAQYQTSAQREKDEAYWLKHCAHWPEPATLANRAAPALQHRLRQTAYLATQVLGDAASDVDRLTQFLTAALAAYLHRMTGAQDVALGLPVTARLGANRHIPGVASNTVPLRFTFETKLALASLLQQAAQIQRGFRYQRYPSEALRRKLGLMSGQALFGATVNVMPFDYDLLFDGYPSSNHNLLNGPVEDLML…
574	GC_00000002	Core	B49	2485	28	358	21	0	-1	-1	-1	PRJNA662973:IHE32_13550	amino acid adenylation domain-containing protein	MSDSITSSMHPLTTGQTAIWLAQQLRPDSPVYNIGQYTSIEGAIDPAVFEAAMRQVVDEVDSLRLQFVESNEGIRQYVGSPEWSFPLVDLSAEADPQAAADAWMRADYEQPVDILKGPLFNYALLKVAPDRVLWYQRCHHIVMDGFGFFLIAQRVAHLYSAMCEGTELEPCPFGSVHQLFESDVQYSASAQWKRDEAYWLKRCADWSSPATLASRSAPPLQHRLRQTIYFSAQSIERYANDANRLAQLITAAMATYFYRLTSVEDVVLGFPVTARFGADRNTPGMMSNVLPVRIAVQPDMNLSSLMQHAAQEIQRGFRYQRYPNEALRRKLGLMPDQRLLGTMVNVMPFDYDLKFGGCKSINYNLLNGPVEDLMVAVYTLPGSHQLRIDFNANPACYTK…
575	GC_00000002	Core	B49	2538	28	358	21	0	-1	-1	-1	PRJNA662973:IHE32_13925	amino acid adenylation domain-containing protein	MTDGIKGLDILSKNNAVCHPPSHKDIDWQPTQPVPSRSCAIVGSGTLAVYCAQQLVAAGHVIRVVLATDVVLQTWAIDKNIHCVATVETLNAYIEQYPVDWLFSVDNPFILPASLIRQIREGAFNYHDAPLPRYAGHHATSWALLAHESHYAITWHHLAVTVDAGHIAVQPPVAIDANETALTLNLKCFQAARAGFNELLSSLCQRSLTPRAQDLTQRSFYAKYRRLPAGAYLRWTSSARDLSALARALAFGELYPNPLGCPKLLLEQGTVQVARVERLDQGSGVAPGTVISIAPHAWQVATSSEDVLISGFATLEGEPLSAQTLATQSGLCQGARLLELSQEQFDAVTKIHEALAPHELFWQQRLARRQPLPLPFEQRERDAEPDWVASAWCPPLRAR…
576	GC_00000002	Core	B49	2637	28	358	21	0	-1	-1	-1			MVPSAFLRLDAFALTPNGKIDRRALLAPDSDAFVLQNYEAPQGDFEAALAALWAELLGMRRIGRHDVGGHSLLALQMAQRCRATLGVTIPVHELFSRPSIAALSKAVLAPSAAPHESFPVLVPIRVPAKRAPLFCIHPVSGLSWHYRNLASHLPPEQPVYGIQARGFDDPSLLATSIDAMALDYIQQMRRIQPDGPYYLLGWSLGGNIAHSMATQLEQQGERIALLAVLDSMSDHRWRGDSFQPELDASYIRSLARYEGDPGAADGAADPRRSSRWTPGAPMCWGRSRPMTSRARTTIWTGRARRRKSAACCGKSSINCTACRRGSAAGW
577	GC_00000002	Core	B49	2366	28	358	21	0	-1	-1	-1	PRJNA662973:IHE32_12905	thioester reductase domain-containing protein	MKSDAALASNLTKQTLPGTSRSNWTQVLLTGATGFVGRYLLKELLRQTKAHIICLIKCSNEQEAKNRILSALKETGQSNLDQCRISVLCGDLAQNRLGLTETQLVGLADKLDAIIHNGAIVNHFFSYHELRQANVLATDTLLHIAATGREKSLHYISTLSVAPCKVSAPFTEDSDISMEPAPNGYVQSKWVAEQLVNAAAKQGIPCGIHRLAHITADSITGYCNTKDRVYRMIQAIATLGVAFDATEPYLQTPVNHAAQAIIKLALHQKECRQVAHIMGHQSIELDEFVSQMRNYGTDIGKKNVDLQMWLKKLEYMAKTTQDDNLMELTSIADSILDVSSPQKSNVSKDSIIWGSKKTNTRLAELDFRYPQLQKSYIQLILNNLLRKSRQ
578	GC_00000002	Core	B5	2519	28	358	21	0	-1	-1	-1	PRJNA662973:IHE28_14045	non-ribosomal peptide synthase/polyketide synthase	MSISVAPLTYPLSTAQTEIWLAQQLHPDGPAYTIGQYTVIEGAVDPALFEAALRQVVNEVDSLRLHFVETDEGIQQYVGSPAWSLSWVDLSAEADPQAAAQAWMRADAERPVNILQGSLFHYALLKTASDQVLWYQRYHAIVMDGMSMHLITQRIAHVYSAMRKGVEPAPCSFGSVSKRLEKDAQYHNSAQWARDEAYWLKRCTNWPEPVMHAGQLASASHHRLHHTADLTQSDSQEIDTFESSAIDLAQLVTAAMAAYLHRLTGVQDVVLGVPVSICSSTDQCVPGRVSNVLPVRLTVQPSASLSSLKDQVAQQIHQGLRHQCYPIDALRQALGLSPTQPLMSSILDLVLTDNTLSFDAYSSTSHLLATQSTESLVIVAQLQHDSLMLRVDLGVNRAF…
579	GC_00000002	Core	B5	1490	28	358	21	0	-1	-1	-1	PRJNA662973:IHE28_08245	amino acid adenylation domain-containing protein	MLSVRALFETPTLSVLAQSLGQHREVVVPPNRITPDTTTLTPEQLPLIELTQADIDRIVTQVPGGVANIQDIYALSPLQDGILFHHLLAADRDPYLLTTQMAFANRQVLDRYLEAVQQVVNRHDILRTAFVWEGLSVPAQVVWRHASPAVTELELNPDDGPVIEQLLRRFDPTQYRIDLTQAPLLHFVIAQDGDGRWLLLELLHHLIGDHATQEIMQTEVQAFLEGRGDALPPARPFRNLVAQARLGMSESEHARFFTEMLADVDEPTLPFGLTDVHRDGTQVTESHRMLPQDLNDRLRTQAKQLGVSLASLCHLAWAQVLARVTGQQQVVFGTVLFGRMQAGDGADSAMGLFINTLPLRVDLNNSVQDGVRHTHARLATLLEHEHASLGLAQRCSGVP…
580	GC_00000002	Core	B5	2258	28	358	21	0	-1	-1	-1	PRJNA662973:IHE28_12480	non-ribosomal peptide synthase/polyketide synthase	MDASATPVTQPLSSAQTEIWLAQQLHPDSPVYNIAQYTVIDGVIEPAVFEAALHQVIDEADTLRLQFVDSDDGLRQRIGSPAWSMPVLDFTAQADPQAAAQAWMRADYQQPVNLMQGPLFCYALLKVAPAQWIWYQRYHHIMMDGYGQYLIVQRVAHVYSALCAGTAPAACDFGSIRQLLDSDAQYQASAQRAQDEAYWLKHCAHWPEPAALASRAVPALQQRLRQTTYLATQALGDTASDAPRLTQFMTAAMAAYLYRFTGKQDVVLGLPVQARFGGDRHIPGMKSNTLPLRLTIQPGMNLSSFMQQAAQAMQSGLRHQRYPSEALRRQLGLPPGQSLFGIKVNVMPFDYELSFGEHSSTNHNLLAGPVDDLMLGVYWTPNSHQLRIDFDANPACYTA…
581	GC_00000002	Core	B5	2206	28	358	21	0	-1	-1	-1	PRJNA662973:IHE28_12150	non-ribosomal peptide synthase/polyketide synthase	MDASITPVTYALTTAQTEIWLAQQLHPDSPVYNIAQYTVIEGVIDAAVFEAALRQVIDEADTLRLQFVDSDDGLRQRIGAPAWSMPVLDLTAQADPQAAADAWMRADYQQPVNLMQGPLFCYALLKVAPAQWIWYQRYHHIMMDGYGQYLIAQRVAHVYSALCAGNEPASCTLGSVLNLLESDAQYQASAQREKDEAYWLKHCANWPEPATLASRAAPALQQRLRQTTYLATQLVEDYVLDAGRLAQFLSAALAAYLHRMTGAQDVVFGFPVTARLGADWHIPGMAANTVPLRFRFEPEINLLSLMRQAAKEIQSALQYQRYPSEALQRQLGLAPGQLLFGIKVNVMPFDYELSFGGHSSTNHNLLAGPVDDLMLGVYWTPNSRQLRIDFDANPACYTA…
582	GC_00000002	Core	B5	2497	28	358	21	0	-1	-1	-1			MIDGTIDTAVFEAALRQVIDEADTLRLQFVDSDDGLRQKIGAPAWSMPVLNLTAEVDPQAAADAWMQADYQQSLNPMQYSF
583	GC_00000002	Core	B5	2494	28	358	21	0	-1	-1	-1	PRJNA662973:IHE28_13890	amino acid adenylation domain-containing protein	MSQVDTWQGDVFNACLHQAFQTQALRTPQMVAVEYGTNSLTYEELEHRANRLAQQLVSCGVQPDSFVAICLHRSIDLAVSLLATLKAGGACLPLDPAYPADRLRYIIKDAKPQVVVTTSTLLADKSDFAKAFYDSHTICLDRATADSEKQEPNITSVVTPDNLAYVLYTSGSTGKPKGVMMEHKALTNLVRWHLNKWKPTQHSVVLQFASLNFDISFHEIFSTWCGGGTLVIAPEEVRHDPPALLELLDRKRVQKIYLPFVMLQQLAVEIGTKGFPPALVDVITAGEQLRITPEIAAMFKASRARLHNHYGSTEVQDVTSYTLPANTDEWPALPPIGSPIDNCNIYILDEKKQPASAGEIGELYVGGVQLARGYLGQPELTQAHFLVHSEAKSRIYRTG…
584	GC_00000002	Core	B5	1879	28	358	21	0	-1	-1	-1	PRJNA662973:IHE28_10385	amino acid adenylation domain-containing protein	MDASITPVTYALTTAQTEIWLAQQLHPGSPIYNIAQYTVIEGVIEPAVFEAALRQVIDEADTLRLQFVDSDDGLRQRIGAPAWSMPVLDFTAQADPQAAAQAWMQADYQQPVNLMQGPLFCYALLKVAPAQWIWYQRYHHIMTDGYGQYLIAQRVAHVYSALCTGTAPAACDFGSIRQLLERDAQYQASAQRAQDEAYWLKHCAHWPEPATLASRAAPAFQQRLRQTTYLAPQWMEDYVLDAGRLAQFLSAALAAYLHRMTGAQDVLFGFPVTARLGEDWHIPGMVANTVPLRFRFEPEINLLSLMRQAAKEIQSALQYQRYPSEALQRQLGLASGQSLLGIKVNVMPFDYGLSFGGHSSTNHNLLAGPVEDLMLGVYWTPNSRQLRIDFDANPACYTA…
585	GC_00000002	Core	B5	2254	28	358	21	0	-1	-1	-1	PRJNA662973:IHE28_12450	amino acid adenylation domain-containing protein	MNRSFVMQASITPVTYELTTAQTEIWLAQQLHPDSPVYNIAQYTVIDGVIDAAVFEAALRQVIDEADTLRLQFVDSDDGLRQRIGAPAWSMPVLDLTAQADPEAAADAWMRADYQQPVNLMQGPLFCYALLKVAPAQWIWYQRYHHIMTDGYGQHLIAQRVAHVYSALCTGTAPAACDFGSIRQLLESDAQYQASAQRAQDEAYWLKHCANWPETATLASRAAPALQQRLRQTTYLATQLVEDYVLDAGRLAQFLSAALAAYLHRMTGAQDVLFGFPVTARLGADWHIPGMAANTVPLRFRFEPEINLLSLMRQAAKEIQSALQYQRYPSEALQRQLGLAPGQLLFGIKVNVMPFDYELSFGEHSSTNHNLLAGPVDDLMLGIYWTPNSHQLRIDFDAN…
586	GC_00000002	Core	B5	2506	28	358	21	0	-1	-1	-1			MTSAQSEIWLAQLIHPDCPIYNVAQYTAIRGPLDVVLFEAALRQVVEETQSLRVQFVELDGQMRQYVASPHWELQLVDMSEEADPWVAAHAWMRADYERAIDLMGTGMFRNALLRVAPNEVLWYERHHHVLMDGYSVALFRQRVAYVYTAMCAGVDPDPPLAPLSGLLERDFQYQGSSQWALDEAYWLEYCAHWPVPITFAAQPAPALQHRLRYERQLSSPAVRRYATDSRRFAQFLTAAFAAYLHRLTGAEEVVLGLPVAARFGEDKRILGSLTNIIPLRFSVWPDMDLATLMEQAAQHIQHGLRHQRYPKEALCRKLQLPSGHPLLGPLVNVMSFHDLTMGPCRVSYHNLVSGPVQDVTMAVYALSDDQPLQLQFDVNPATYKNDAFAAHLDRLIRF…
587	GC_00000002	Core	B5	2505	28	358	21	0	-1	-1	-1	PRJNA662973:IHE28_13965	AMP-binding protein	MCGTQTIRYAELNTRANRLAHQLIALGVRPDMRVAVCMERSAAMVVGLLAILKAGGAYLTLDPAYSNARRAHILNDAALVVLLADAAGRAALGEDALAPLVVIDPEDVQHGVETNPAVPGLNAHHLAYVIYTSGSTGTPKGVMVEHRNLVNLCTWHNEAFDVRPGTRSSVTAGVAFDACAWEIWPGPSAEIGRVLREKLDQLHGVPLHERSRVIAA
588	GC_00000002	Core	B5	2496	28	358	21	0	-1	-1	-1			MHEAIHCIDTVDALDIYIEQHPVDWLFSVVNPLILPASLIKRIREDAFNYHDAPLPRYAGNHATSCALLAHELEYAS
589	GC_00000002	Core	B5	2488	28	358	21	0	-1	-1	-1	PRJNA662973:IHE28_13830	non-ribosomal peptide synthase/polyketide synthase	MKKHFNLREEDCVDSVTLPLSAAQTEIWLAQQLHLESPCYNVAQCTEIYGAIDPALFETALRQVVGEVDNLRLQFIKNSDGLWQFVGSPHWSLPLVDASGQENPQAAADTWMKADYERPVDILHGPLFGYALFKTAPNRFIWYQRCHRILLDEVGLMLIAQRVAHVYSALINGATASDCSFGSASLLLQSEAHYRACTQFKRDQKYWLKHCAILPEPTTLAGREATASIHCLRQSIHIDKADLYKHCTSNTEASYLAQLITATMAAYIYRLTGAQEVVLGFPVASRPEADKYVPGTAVNELPIRLAVQPDISLSSLVRQVKKEIQQGLRHQSYQTELIRQRWGLAQKQRTLGPTINFTLFDYILYFGSHTSSTSYIFNGPVGDLSIAFYDLPHNDQIRI…
590	GC_00000002	Core	B50	2765	28	358	21	0	-1	-1	-1	PRJNA1167355:ACGS9I_15355	non-ribosomal peptide synthase/polyketide synthase	MSISVTPLTYPLSTAQTEIWLAQQLYPDSPAYIIGQYTVIEGVVDPALFEAALRQVIHEADSLRLYFVETDEGIQQYVGSLAWSLSRVDLSAEADSQAAAQAWMRADYEQPLDILQGPLFHYALLKTASDQVLWYQRYHSIMMDGVGMHLIAQRVAQVYSAMCEGAKPAPCTFRSVSQLLKKNAQYRNSAQWARDETYWLKRCANWPEPVVYAGQLASASHLHLCHTADLVQSDSQGIDTFESSAIDLVQLVTAAMAAYLHRLTGVQDVVLGVPATVCPSMGRCVPGRVSNILPVRLTVRPSTSLSALKDQVAKKIHQGLRHQRYPIDALRHVLGLTPTQRLLSSLLDVGVVDNHLLFGASSSTSHFLATGSIESLLVVAHAQPDSPMLRIALDANRAF…
591	GC_00000002	Core	B50	2439	28	358	21	0	-1	-1	-1	PRJNA1167355:ACGS9I_13480	amino acid adenylation domain-containing protein	MPACVAPLTHPLSTAQTEIWLAQELHPNSPVYNIAQYTTIDGAVDPVLFEVALRQVINEADSLRLQFVETDQGLQQTVGSVDGFLPFIDVSREADPQAAAHAWMRTDYERPVNVLRDPLFCYALLKVGPEHFFWYQRYHHIMMDGFSLYLIAQRVAQLYSALCKHAEPPPCPFGSVFQLLESDVQYRTSAQWVQDESYWLKRCMDWPEPATLASRSAPAVAVAHRFRQTIYLDSKSIGIETADSRNLAQFGVATLAAYLCRWTSVQDIVFGLPVKARFGTNRQIPGMQSNVLPLRLTVQPDMSLSLLMQQAAQAIQSALEHQRYPSERVRRQLGLVNHQQLFNTAVNIMPFDYDLSFDGNASTNHNLLNGPVDDLMIVITEPDANTLQIDFDFNPARYT…
592	GC_00000002	Core	B50	1183	28	358	21	0	-1	-1	-1	PRJNA1167355:ACGS9I_06480	amino acid adenylation domain-containing protein	MSISVMPLTYPLSTAQTEIWLAQQLHPDSPVYNIAQYTVIEGAIDPTVFEAALRQVIGEADSLRLQFVESDDGLRQAIGSPAWSMPVLDLTAEADPQAAVQAWMRADYEQPVDLMQGPLFRYALLKVASKQWVWYQRTHHIIMDGYAFFLIAQRVAQVYSAMCAGREPAPCALGSVLQLLDSDAQYQTSAQRERDEAYWLRHCAHWPEPATLASRAAPALQHRLRQTAYLETQALGKYASDAGQLAQLLTAALAAYLHRMSGAQDVALGLPVTARLGADRHIPGTLAHDIPLRFTVQPEMNLSSLLQQAVQIQRGFRYQRYPSEALRRRLGLPPGQALFGATVNVMPFDYDLSFDGYPSTNHNLLNGPVDDLMLGVYWAPNSSQCRIDFNANPACYTVQ…
593	GC_00000002	Core	B50	1585	28	358	21	0	-1	-1	-1	PRJNA1167355:ACGS9I_08740	non-ribosomal peptide synthase/polyketide synthase	MAVSATPLATYSLSSEQKEIWLAQQFHPDSPVYNIVQYTLIEGAIDPAVFEAAVCQVIGEADSLRLQFVDSSEGLRQTMGSPAWSMPVLDFSETADPHTSAQDWMRAECEQPVDLVQGPLFCYALLKVAFEQWIWYQRYCHIIIDGYGTVLIAQRVARVYSAMRAGKEPGPCVFGSVLQLLDSDAQQVPTQQERDEAYWLKQCADWPEPTTLVSRAAPLLQHRLRQTAYLPTQTLGDFTSDTGRLAQLLTVALAVYGHRMTGVQDVVLGLPVTTRLGADRYILGTLAHDIPLHFTMQPGMNLSSLLQQAAQQIQRGFRYQRYPSEVLRRRLGLSPGQALFGATINVMPLDYDMSFDGYPSTSHNLLNGPIDDLVLDAYWASGSSQLRIDFNANPACYTV…
594	GC_00000002	Core	B50	2378	28	358	21	0	-1	-1	-1	PRJNA1167355:ACGS9I_13140	non-ribosomal peptide synthase/polyketide synthase	MSACVMPKNDLLSAAQTDQRLDQRLPLASPVYCVARYTVIEGAIDIAQFEAALRQVVDEVDSLRWQFVESEDRLRQEVGLPQWSLPLIDFRGEANPQAAADAWMRADYEQPGNVLHGPLFRYALLHTAPDRVLWYQRYHARVIDGLGAHLIAQRVAHVYRTLCAGMSPPSERWALAWTRDAQRPASAQETRDDAYRFERDVHWPEPATLASRCAPALQPALRHTMALPSYALGDHAGDTAQLTSLMTAAMAAYLSRLSGIHDVVLGCSAWWGATELYPLGSAATMPLRLTVQSDMSLASLTQQAEHEIQRARQSLHDSSDALRRPLGLASGQSLFRTAVHVMPLDDALTFGELTSTTHPLCNGPVDDLRVTVYPWADGGPLRIDFDANPACYTADELAV…
595	GC_00000002	Core	B50	2356	28	358	21	0	-1	-1	-1	PRJNA1167355:ACGS9I_12990	non-ribosomal peptide synthase/polyketide synthase	MDASVMSTTYALSAAQTEIWLAQQLYPDSPVYNIAQYTVIEGAIEPAVFEAALRQVIDEADTLRLQFIDSDDGLRQRIGTPAWSMPVLDLTAQADPQAAAQAWMRADYQQPVNLTQGPLFCYALLKVAPAQWMWYQRYHHIMMDGYGRYLIAQRVAYVYSALCEGTTPAECDFGSILQLLESDAQYQISAQRTQDEAYWLKHCADWSEPATLASRAAPALQQRLRQTTYLAIQALGDTAPDARRLAQFMTAAMAAYLYRFTGEQDVVLGLPVKARFGADRHIPGMKSNTLPLRLTMRPGMNLSSLMQQAAQEMQSGLRHQRYPSEALRRQLGMPSGQRLFGTTVNVMPFDLDLSFGGYSATNHNLLNGPAEDLMLGVYWTPGSHQLRIDFDANPACYTP…
596	GC_00000002	Core	B50	2386	28	358	21	0	-1	-1	-1	PRJNA1167355:ACGS9I_13190	amino acid adenylation domain-containing protein	MLACGEGSDTQLVAYVAAEPNAQLASALCAHVAASLPEHMVPVAFVQLDALPLTPNGKLDRHALPAPDADAFAHQAYEAPQGELETTLAAIWSELLGLERIGRHDSFFALGGHSLLAVRLINRIAALGADLPLATLFASPSLAALAAAVNEQLTQQEDALPPIAPLSRRAPLPLSFAQQRLWFLTQLDGVSLTYHIPLAWRLRGALDITAWQQAFNTLFARHEALRSTFTTVDGQPSVQLIAAETRLSMPCHDLRNTPDAETQLAYISTEETHTPFDLARGPLIRARLIQLADDEYVFMLTQHHIVSDGWSLSVLLKEFSALYAAYRAGQPSPLPPLTLQYSDYAAWQRQWLSGERLQAQSEYWRTELADAPVLLTLPTDRPRPPQQSFTGAQVPIRLD…
597	GC_00000002	Core	B50	2664	28	358	21	0	-1	-1	-1	PRJNA1167355:ACGS9I_14770	non-ribosomal peptide synthase/polyketide synthase	MSAGAVSLTTYPLSSAQTEIWLAQQLHSDSPVYNIAQYTVIEGAIDPTVFEAALRQVIDEVDSLRLQFVESEAGLRQRIGSLAWSMPVLDLTAEADPQAAAQAWMRADYQQPVNVLQGPLFCYALLKVAPAQWIWYQRYHHIMMDGYGQYLIAQRVAHVYSALRVGEEPAPCTLGSVLKLLESDAQYQTSAQREKDEAYWLKHCAHWPEPATLANRAAPALQHRLRQTAYLATQVLGDAASDVDRLTQFLTAALAAYLHRMTGAQDVALGLPVTARLGANRHIPGVASNTVPLRFTFETKLALASLLQQAAQIQRGFRYQRYPSEALRRKLGLMSGQALFGATVNVMPFDYDLLFDGYPSSNHNLLNGPVEDLMLAVYWAPDNPQLRIDFNVNPACYTA…
598	GC_00000002	Core	B50	2504	28	358	21	0	-1	-1	-1	PRJNA1167355:ACGS9I_13845	amino acid adenylation domain-containing protein	MSDSITSSMHPLTTGQTAIWLAQQLRPDSPVYNIGQYTSIEGAIDPAVFEAAMRQVVDEVDSLRLQFVESNEGIRQYVGSPEWSFPLVDLSAEADPQAAADAWMRADYEQPVDILKGPLFNYALLKVAPDRVLWYQRCHHIVMDGFGFFLIAQRVAHLYSAMCEGTELEPCPFGSVHQLFESDVQYSASAQWKRDEAYWLKRCADWSSPATLASRSAPPLQHRLRQTIYFSAQSIERYANDANRLAQLITAAMATYFYRLTSVEDVVLGFPVTARFGADRNTPGMMSNVLPVRIAVQPDMNLSSLMQHAAQEIQRGFRYQRYPNEALRRKLGLMPDQRLLGTMVNVMPFDYDLKFGGCKSINYNLLNGPVEDLMVAVYTLPGSHQLRIDFNANPACYTK…
599	GC_00000002	Core	B50	2559	28	358	21	0	-1	-1	-1	PRJNA1167355:ACGS9I_14205	amino acid adenylation domain-containing protein	MGSGTLAVYCAQQLVAAGHVIRVVLATDVVLQTWAIDKNIHCVATVETLNAYIEQYPVDWLFSVDNPFILPASLIRQIREGAFNYHDAPLPRYAGHHATSWALLAHESHYAITWHHLAVTVDAGHIAVQPPVAIDANETALTLNLKCFQAARAGFNELLSSLCQRSLTPRAQDLTQRSFYAKYRRLPAGAYLRWTSSARDLSALARALAFGELYPNPLGCPKLLLEQGTVQVARVERLDQGSGVAPGTVISIAPHAWQVATSSEDVLISGFATLEGEPLSAQTLATQSGLCQGARLLELSQEQFDAVTKIHEALAPHELFWQQRLARRQPLPLPFEQRERDAEPDWVASAWCPPLRARDEASEPVMALLAVFAIYLARLTEQTQFQIGWRVNDAAAPLQ…
600	GC_00000002	Core	B50	2387	28	358	21	0	-1	-1	-1	PRJNA1167355:ACGS9I_13195	amino acid adenylation domain-containing protein	MSACVKSLTYSLSAAQTEIWLTQQRHPDSPVYNIGQYTVIEGAVDPALFEAALRQMINEASSLRLQFVESDEGLRQYVGSIDWSLPLIDASEQADPQAAAEAWMRADFEQPADLLRGPLFNYTLVKVAPERFLWYQRYHRIAMDEFGFFLITQRVAHVYSAMCQGVEADKCPFGCVLQLLESDTQYRTSAQWTRDEAYWRKRHTEGSAPATLANQFAPALQHPLRQTTYLASQSVRKYATNDGQLAQFMMAALAAYLHRLTGAQDVILGFPVATRLEADRHIPGMMSNVLPLRLTVQPDMHLLPLMQQVAQEMRYGFQYQRYPSEVLRRKLGLMPGQPLFGPTVNVMPFDYDLSFGRHASTNHNLFNGPIEDLMIGIYLLPDRCQLKIDFNANPALYSE…
601	GC_00000002	Core	B50	2663	28	358	21	0	-1	-1	-1	PRJNA1167355:ACGS9I_14760	alpha/beta fold hydrolase	MPSAFLRLDAFALTPNGKIDRRALLAPDSDAFVLQNYEAPQGDFEAALAALWAELLGMRRIGRHDVGGHSLLALQMAQRCRATLGVTIPVHELFSRPSIAALSKAVLAPSAAPHESFPVLVPIRVPAKRAPLFCIHPVSGLSWHYRNLASHLPPEQPVYGIQARGFDDPSLLATSIDAMALDYIQQMRRIQPDGPYYLLGWSLGGNIAHSMATQLEQQGERIALLAVLDSMSDHRWRGDSFQPELDASYIRSLARYEGDPGAADGAADPRRSSRWTPGAPMCWGRSRPMTSRARTTIWTGRARRRKSAACCGKSSINCTACRRGSAAGW
602	GC_00000002	Core	B51	2746	28	358	21	0	-1	-1	-1	PRJNA1167355:ACGS9G_15420	non-ribosomal peptide synthase/polyketide synthase	MSISVTPLTYPLSTAQTEVWLAQQHYPDSRAYTIGQYTVIEGAVDPALFEAALRQVINEVDSLRLHFVQTDEGIQQYVGSPAWSLSRVDLSAEADSQAAAQAWMRADYERPLNILQGPLFHYALLQTASDQTLWYQRYHAIVMDGMGMHLIAQRTAHVYSAMCKGDKPAPYPFRSVSQLLEKDAQYRNSAQWARDETYWLKRCANWPEPMIHASQLASPAHHQLRHVPDLAQSDSQRIDTFEFSAIDLVQLVTAAMAAYLHRLTGAQDVVLGVPVAVCSSMDRCVPGRVSNILPIRLTVRPSTTLSSLKDQVAQKIHQGLRHQRYPIDALRQVLKLAPTQRLFGSLLDVAMVDNHLFFGAYPSTSYLLATDSIENLLVVAHAQPDSPMLRLALDADRAF…
603	GC_00000002	Core	B51	877	28	358	21	0	-1	-1	-1	PRJNA1167355:ACGS9G_04755	amino acid adenylation domain-containing protein	MKNKIVGLEFSIEKNAIHSLSSSTAIGAQPAPHQPVPSRSCAIVGSGTLAVYCARQLMAAGHIIQVVLFTDAVLQTWALDEGIHCVDTIERLNTYVEQHPVDWLFSVVNPLILPSSLIEKIREGAFNYHDAPLPRYAGHYATSWALLAHESDYAITWHRLAAAVDAGHIAVQHPVVIDANETALTLNLKCYQAAREGFNELLSHLGQCSLTVRPQDLTHRSFYAKHRRPPAGAYLRWTSSARDLSALARALTFGELYPNPLGCLKLWLQQGTVQVARVERLDQRSGAAAGTVIRITPHAWQIATGSEDVLISGFATLEGEPLSAQTLAVQSGLAQGTKLPELTQQQSDAVTKIHKTLAPHELFWQQRLARWQFWTLPFEHGERDTEPNWATSAWCPPLQ…
604	GC_00000002	Core	B51	2714	28	358	21	0	-1	-1	-1	PRJNA1167355:ACGS9G_15175	amino acid adenylation domain-containing protein	MSINVTPLTYPLSAAQTEIWLAQQLHADSPVYNIAQYTVIHGALDLALFEAALRQVVDEVDSLHFHFVESEEGLQQYIGSPAWSLSVVDFKSETEPQAAAEAWMRADYEQPVKILQGPLFHYALLKTASEQVLWYQRYHHIIMDGYGYFLIAQRVAHVYSAMCEGVEPEPCPFGSVIQLLKSDAQYRACEQWTRDEAYWFERSTDWPESATLTSRATPAVQHRLRQTVYLPFKAIGSDTTDPRCLAHFILATLAVYLCRLTGEQDIVLGFVVKARFGVDRHIPGMASNILPIRLTVKPDMDLSSIIQQAAREVQRGLQHQRYRSETLRRKLKLAPGQPLFSTIVNVMPFDYDLSFGGHASENHNLLLGPADDLMVAVHTLANNALRIDFDANIACYATD…
605	GC_00000002	Core	B51	2355	28	358	21	0	-1	-1	-1	PRJNA1167355:ACGS9G_13045	non-ribosomal peptide synthase/polyketide synthase	MDVSVTPVTQPLSSAQTEVWLAQQLHPDSPVYNIAQYTVIDGVIDATVFEAALRQVINEADTLRLQFVDSDDGLRQRIGAPAWSMPVLDLTSEADPQAAAQAWMRTDYEQSVDLLQGSLFQYALLKVAPEQWFWYQRYHHIMMDGYGQYLIAQRVAHVYSAQCAGNEPASCTLGSVLTLLESDAQYQSSAQREKDEAYWLKHCAHWPEPATLANRAAPALQQRLRQTTYLATQALGDTALDASRLTQFMTAAMAAYLYRFTGEQDVVLGLPVKARFGADRHIPSMKSNTLPLRLTIRPGMSLSSFMQQAAQAMQSGLRHQRYPSEALRRLLGLPAGQRLFGIKVNVMPFDYKLSFGGHSSTSHNLLAGPVEDLMLNVYWTPNSRQLRIDFDANPGCYTA…
606	GC_00000002	Core	B51	2353	28	358	21	0	-1	-1	-1	PRJNA1167355:ACGS9G_13035	alpha/beta fold hydrolase	MGLSNYLPPDRPLYGLQARGFDETSPLASTLDEMVSDYLEQMRCVQPKGPYCLLGWSLGGNVAHSMAVRLEHQGEKVALLALLDSSPYAGKAFEEQDNQIDQAMVREVLADHYGNEFILAMDKHLLEKTEEIAKNNVRIVRDYSPSQYGGDALLFRATVAEAGCEPLVTPDAWNPYVRGNIEVFNIHCSHSAMLKPESMAIIVPILARKLNELEHQ
607	GC_00000002	Core	B51	2760	28	358	21	0	-1	-1	-1	PRJNA1167355:ACGS9G_15495	non-ribosomal peptide synthase/polyketide synthase	MDASATPVTQPLSSAQTEIWLAQQLHPDSPVYNIAQYTVIEGVIEPAVFEAALRQVIDEADTLRLQFVDSDDGLRQRIGAPAWSMPVLDFTAQADPQAAAQAWMQADYQQPVNLMQGPLFCYALLKVAPVQWMWYQRYHHIMMDGYGQYLIAQRVAHVYSALCAGTAPAACDSGSVRQLVESDAQYQASAQRAQDEAYWLKHCAHWPEPATLASRAAPALQQRLRQTTYLTTQWVDDYVLDAGRLAQFLSAALAAYLHRMTGAQDVVFGFPVTARLGADWHIPGMVANTVPLRFRFEPEINLLSLMRQAAKEIQSALQYQRYPSEALQRQLGLVPGQLLSGIKVNVMPFDYELSFGEHSSTNYNLLAGPVDDLMLGVYWTPNSRQLRIDFDANPACYTA…
608	GC_00000002	Core	B51	2991	28	358	21	0	-1	-1	-1	PRJNA1167355:ACGS9G_16855	non-ribosomal peptide synthase/polyketide synthase	MDTSITPVTYALSTAQTEIWLAQQLHPDSPVYNIAQYTVIEGVIDTAVFEAALRQVIDEADALRLQFFDSDDGLRQRIGTPAWSMPVLDLTAEADPQAAADAWMQADYQQPVNLMQGPLFCYALLKVAPAQWMWYQRTHHIMMDGYGAVLSAQRVAQVYSALGAGKEPPPCKLGSVLTLLENDAQYQASGQREKDEAYWLKRCAHWPEPATLANRAAPAFQQRLRQTAYLATQALGDTASDASRLTQFMTAAMAAYLYRFTGEQDVVLGLPVKARFGADRHIPSMKSNTLPLRLTIQPGMNLSSFMQQAAQAIQSGLRHQRYPSEALRRLLGLPPGQLLFGIKINVMPFDYALSFGGHSSTNHNLLAGPVEDLMLNVYWIPNSRQLRIDFDANPACYTA…
609	GC_00000002	Core	B51	2466	28	358	21	0	-1	-1	-1	PRJNA1167355:ACGS9G_13740	amino acid adenylation domain-containing protein	MDASVTSATYALSAAQTEIWLAQQLHPDSPVYNIAQYTVIEGAIDPAVFKAALCQVIDEADTLRLQFIDGDNGLRQRIGSPAWSVPVLDLTTEADPQAAAQGWMRTDYEQPVNLLRDPLFCYALLQVAPTQWLWYQRYHHIIMDGYGQFLIAQRVAHVYSAMRAKREPAPCTFGSVLKLLESDAQYQASAQRARDESYWLKHCANWPEPATLVSRRASASQQRLRQTTYLATQALGDTASDTRRLTQFMTAAMAAYLYRFTGEQDVVLGLPVKARFGADRHIPGMKSNTLPLRLTIRPGINLSSFMQQAAQEMQSGLQHQRYPSEALRRQLGLPPGQRLFGTTVNVMPFDYDLLFGRYLSTNHNLLLGPVDDLMLDVYWIPNSHQLRIDFDANPACYSV…
610	GC_00000002	Core	B51	1325	28	358	21	0	-1	-1	-1	PRJNA1167355:ACGS9G_07255	amino acid adenylation domain-containing protein	MAASATPLVTYPLSSAQTEIWLAQQLHPDSPVYNIAQYTVIEGAIDPAVFEAALCQVIGEADSLRLQFVDSSDGLRQVIGSPAWSMLVLDFSAAANPHTSAQAWMRAEYEQPVDLVQGPLFCYALLKVAPEQWIWYQRNHHIIMDGYGGMLVAQRVAQVYSALCAGREPKPCASGSILQLLDSDAQYQTSAQRARDEAYWLKHCANWPEPTTLASRAAPALQHQMRQTAYLSTQALGSYASDAGQLAQFLSAALAAYLHRMSGAQDVALGFPVTARLGADRHIPGTLAHDVPLRFTVQPEMDLSSLLRQAAQQIQRGLRYQRYSSEALRRQLGLPPGQALFGATVNVMPFDYNLSFDGHSSTNHNLLNGPVDDLMLGIYWTPASRQLRIDFNANPTCYT…
611	GC_00000002	Core	B51	1003	28	358	21	0	-1	-1	-1	PRJNA1167355:ACGS9G_05480	amino acid adenylation domain-containing protein	MPIGRPIANTRVYLLDAHGQPVPLGAVGELSIGGAGVARGYLNRPELTAERFVPDPFSDEAGARLYKTGDLARYLPDGNLEFVGRNDEQVKIRGFRIEPGEVEACLTAHPQVRDAVVVATGEGSAKRLVAYVQAEADEQLASTLRAQMAARLPEYMVPSAFVRLDAFPLTPNGKLDRRALPAPDADALVYQAYEAPQGELETTLATIWAELLGVERVGRHDSFFALGGHSLLAVQLIERLRCRGVGLSVRALFDTPVLSALAQTLGQRRDVAVPPNAITPDTSAITPSMLPLIELTQADIDQIVEQVPGGVANIQDIYALSPLQDGLLFHHLLSSTGDPYLLMQQLAFDKRARLDQYLHALQQVIDRHDMLRTAFVWESVSTPAQVVWRHARLPITELT…
612	GC_00000002	Core	B51	2606	28	358	21	0	-1	-1	-1	PRJNA1167355:ACGS9G_14560	amino acid adenylation domain-containing protein	MHAPPSQCTYPLTSAQSEIWLAQLIHPDSPIYNVAQYTAIRGPLDVALFEAALRQVVAETQSLRVQFVEVDGQIRQYVASPHWELQLVDMSEEADPWVAAQAWMRADYERAIDLTGTGLFRNALLRVVPNEVLWYERHHHVLMDGYSVALLSQRVAHVYTAMCAGVDPDPPFAPLSDLLERDFQYRGSSQWALDEAYWLEYCAHWPVPISFAAQPAPALQHRLRYERQLSGPAVRRYATDSRRFAQFLTAVFAAYLHRLTGAEEVVLGLPVAARFGEDKRIPGSLTNIIPLRFSVRPDMDLSTLMEQAAQHIQHGLRHQRYPKEALCRKLQLPSGHPLLGPLVNVMSFHDLTMGPCRASYHNLVSGPAQDVTVAVYALSDNQPLQLQFDVNPTTYKNDA…
613	GC_00000002	Core	B514	2817	28	358	21	0	-1	-1	-1	PRJNA1167355:ACLHZL_15705	non-ribosomal peptide synthase/polyketide synthase	MSISVTPLTYPLSTAQTEIWLAQQLYPDSPAYIIGQYTVIEGVVDPALFEAALRQVIHEADSLRLYFVETDEGIQQYVGSLAWSLSRVDLSAEADSQAAAQAWMRADYEQPLDILQGPLFHYALLKTASDQVLWYQRYHSIMMDGVGMHLIAQRVAQVYSAMCEGAKPAPCTFRSVSQLLKKNAQYRNSAQWARDETYWLKRCANWPEPVVYAGQLASASHLHLCHTADLVQSDSQGIDTFESSAIDLVQLVTAAMAAYLHRLTGVQDVVLGVPATVCSSMGRCVPGRVSNILPVRLTVRPSTSLSALKDQVAKKIHQGLRHQRYPIDALRHVLGLTPTQRLLSSLLDVGVVDNHLLFGASSSTSHFLATGSIESLLVVAHAQPDSPMLRIALDANRAF…
614	GC_00000002	Core	B514	2430	28	358	21	0	-1	-1	-1	PRJNA1167355:ACLHZL_13415	amino acid adenylation domain-containing protein	MPAYAAPLTHPLSTAQTEIWLAQQLHEDSPVYNIAQYTVIHGGFDLALFKVALRQVVAEVDSLHLHFVESEEGLRQYIGSPAWSLSVVDFRAEAEPQAAAEAWMRADYEQPVNILQGPLFHYALLKITSEKVLWYQRYHHIIMDGYGYFLIAQRVAHVYSAICEGVEPEPCPFGSVLQLLKSDAQYRACEQWTRDEAYWSERYTDWTEPATLASRSTPAVQHRLRQTAYLPCKSIGSGATNPRCLSHFILAALAAYLCRLTGEQNVVLGFVVKARFGVDQHVPGMASNILPIQLTVKPDMDLSSVIQQAARGIQCGLQYQRYRSETLRRKLKLAPGQPLFSTIVNVMPFDYDLSFGGHASESHNLLLGPADDLMVAVHTLENNHMLRIDFDANPACYTT…
615	GC_00000002	Core	B514	2450	28	358	21	0	-1	-1	-1	PRJNA1167355:ACLHZL_13535	non-ribosomal peptide synthetase	MPACVAPLTHPLSTAQTEIWLAQELHPNSPVYNIAQYTTIDGAVDPVLFEVALRQVINEADSLRLQFVETDQGLQQTVGSVDGFLPFIDVSREADPQAAAHAWMRTDYERPVNVLRDPLFCYALLKVGPEHFFWYQRYHHIMMDGFSLYLIAQRVAQLYSALCKHAEPPPCPFGSVFQLLESDVQYRTSAQWVQDESYWLKRCMDWPEPATLASRSAPAVAHRFRQTIYLDSKSIGIETADSRNLAQFGVATLAAYLCRWTSVQDIVFGLPVKARFGANRQIPGMQSNVLPLRLTVQPDMSLSLLMQQAAQAIQSALEHQRYPSERVRRQLGLVNHQQLFNTAVNVMPFDYDLSFDGNASTNHNLLNGPVDDLMIVITQPDANTLQIDFDFNPARYTED…
616	GC_00000002	Core	B514	2674	28	358	21	0	-1	-1	-1	PRJNA1167355:ACLHZL_14900	non-ribosomal peptide synthetase	MNNQIAKLETSGPTEVVHSSSLGAQSPALQTKEHSAPSRRCAIVGGTTLAVHCAQQLVASGHVVQVVLATDAVLKAWANHEGILCVDTVDSLNNNIRQHPVDWLFSVVNPFILPASLIENIRNGAFNYHDAPLPRYAGTHATSWALLAHESHYAITWHYLTAAVDAGHIAVQRPIVIDADETALTLNLKCYQAARESFNELLSGLSQCSLVVRSQDPTQRSFYAKHRRPPAGAYLRWTSPARDLSALVRALTFGELYLNPLGCPKLLLQQGTVQVARVTRLDQRSSAVAGTVISIKPHAWQISTGSEDVLVSGFSTLEGEPLPAQDLAIQSGISQGDRLPELTQKQADSITEIHERLAPHEAFWQQRLACLQPLQLPFGQREHSTEPEWVASAWCPPLQ…
617	GC_00000002	Core	B514	1650	28	358	21	0	-1	-1	-1	PRJNA1167355:ACLHZL_09095	non-ribosomal peptide synthase/polyketide synthase	MAVSATPLATYSLSSEQKEIWLAQQFHPDSPVYNIAQYTLIEGAIDPAVFEAAVCQVIGEADSLRLQFVDSSEGLRQTMGSPAWSMPVLDFSETADPHTSAQDWMRAECEQPVDLVQGPLFCYALLKVAFEQWIWYQRYCHIIIDGYGTVLIAQRVARVYSAMRAGKEPGPCVFGSILPLLDSDAQQVPTQQERDEAYWLKQCADWPEPTTLVSRAAPLLQHRLRQTAYLPTQTLGDFTSDTGRLAQLLTVALAVYGHRMTGVQDVVLGLPVTTRLGADRYILGTLAHDIPLHFTMQPGMNLSSLLQQAAQQIQRGFRYQRYPSEVLRRRLGLSPGQALFGATINVMPLDYDMSFDGYPSTSHNLLNGPIDDLVLDAYWASGSSQLRIDFNANPACYTV…
618	GC_00000002	Core	B514	2414	28	358	21	0	-1	-1	-1	PRJNA1167355:ACLHZL_13320	non-ribosomal peptide synthase/polyketide synthase	MPVPLSTSQADCNATQQDCPLHLCVHQLFEAQVERTPQAVAIVLGAQSITYAQLECRANQLARHLRTLGVGPDVVVGLCVERSIEMVVGVLGILKSGGAYLPLDPSYPHERLTYMMQQARVPVLVTQSPLQQALPRTAASCVCLDTDWAQIAAEPDTRPPSGVLPAHLAYVTYTSGSTGQPKGVMTRHGGAANYLNFLVRHYRVSEKEVVLNVASLAFDASVRDLIGPLIAGARVVLIPTAHAKEPHRYVGVLHEQRVTALLSITPSLLRSVCQAAEHRGLCDALRLILVSGEALDAQLVARVHQTLGTQVQVFNQYGPTECTMTSTWFAAVPDAPGAVPIGEPLSNVRVYVLDRQLKPLPPGVTGELYIAGAGLARGYFNQPALSAERFVANPFGHGE…
619	GC_00000002	Core	B514	2390	28	358	21	0	-1	-1	-1	PRJNA1167355:ACLHZL_13160	non-ribosomal peptide synthase/polyketide synthase	MDASVMSTTYALSAAQTEIWLAQQLYPDSPVYNIAQYTVIEGVIEPAVFEAALRQVIDEADTLRLQFIDSDDGLRQRIGTPAWSMPVLDLTAQADPQAAAQAWMRADYQQPVNLTQGPLFCYALLKVAPAQWMWYQRYHHIMMDGYGRYLIAQRVAYVYSALCEGTTPAECDFGSILQLLESDAQYQISAQRAQDEAYWLKHCANWSEPATLASRSAPVLQQRLRQTTYLAIQALGDTAPDARRLAQFMTAAMAAYLYRFTGEQDVVLGLPVKVRFGADRHIPGMKSNTLPLRLTMRPGMNLSSLMQQAAQEMQSGLRHQRYPSEALRRQLGMPSGQRLFGTTVNVMPFDLDLSFGGYSATNHNLLNGPAEDLMLGVYWTPGSHQLRIDFDANPACYTP…
620	GC_00000002	Core	B514	2466	28	358	21	0	-1	-1	-1			MSVGDTSVTYPLSTVQTEIWLAQQFHPDSPVYNIAQYKVITIVSKNPPSS
621	GC_00000002	Core	B514	1546	28	358	21	0	-1	-1	-1	PRJNA1167355:ACLHZL_08510	non-ribosomal peptide synthase/polyketide synthase	MDASITPVTYALSTAQTEIWLAQQLHPDSPVYNIAQYTVIEGAIKQAVFEAALRQVIDEADTLRLHFIDSDDGLRQRIGSPAWSMPVLDLTSEADPQAAAQAWMRTDYQQPVNLMQGPLFCYALLKVAPAQWIWYQRYHHIMMDGYGQYLIAQRVAHVYSARCAGTALAACDFGSIRQLLESDAQYQTSAQRKKDEAYWLKHCAHWPGPATLASRAAPALQQRLRQTTYLATQWVDDYVLDAGRLAQFLSAAWAAYLYRMTGAQDVVFGCPVTARLGADWHIPGMVSNTVPLRFRFEPNMDLLSLLRQAAKEIQSGLQYQRYPSEALQRQLGLAPGQSLFGIKVNVMPFDYELLFGGHSSTNHNLLAGPVDDLMLGVYWTLNSHQLRIDFDANPACYSA…
622	GC_00000002	Core	B514	1288	28	358	21	0	-1	-1	-1	PRJNA1167355:ACLHZL_07030	amino acid adenylation domain-containing protein	MSACMMPEADPLSAAQTDQGPDQRPPLASPVYCVARYTVIEGAIDIAQFETALRQVVDEVDSLRLQFIESEHGLSQFIGSPLWSLSRIDVSGQADPYAAAHAWMRADYEQPGNVLQEPLFRYALLHTAPDRVLWYQRYHARVIDELGAHLIAQRVAHGYRTLCAGMSPPSEQWAPAWTRDAQHPASAQESRDDAYRFKRDVHWPEPATLASRCAPALQPALRHTMALPSHAFGDPAGDTAQLTSLMTAAMAAYLSRLSSIHDVALGCSAWGATEPYPLGSDATMPLRLMVQSDMSLASLTQQAEHEIQRGRQSLRDSSDTLLRSLGRASGQSLFRTAVHVMPLDDALTFGELTSTTHPLRNGPVDDLRVTVYPRADDGPLRIDFDANPACYTADELAGH…
623	GC_00000002	Core	B514	2465	28	358	21	0	-1	-1	-1	PRJNA1167355:ACLHZL_13630	non-ribosomal peptide synthetase	MDASITPVTQPLSSAQTEIWLAQQLHPDSPVYNIAQYIVIEGAIEPAVFEAALRQVIDEADTLRLQFVDSDDGLRQRIGAPAWSMPVLDLTAQADPQAAAQAWMCADYQQPVNLMQGPLFCYALLKVAPAQWIWYQRYHHIMMDGYGQSLITQRVAHVYSALCAGVTSEPCTFGSVLELLESDAQYQASAQRARDEAYWLKHCANWPEPATLASRSAPVLQQRLRQTTYLATQALGDTASDARRLAQFVTAAMAAYLYRFTGEQDVVLGLPVKARFGADRHIPGMISNILPLRLTMRPGMNLSSFMQQVAQEMQSGLQHQRYPSEALRRQLGLSSGQQLFGTTVNVMPFYQDLLFAGYPSTRHSLLSGPVEDLMLCVYWTPGSHQLRIDLNANPACYTT…
624	GC_00000002	Core	B514	2716	28	358	21	0	-1	-1	-1	PRJNA1167355:ACLHZL_15130	non-ribosomal peptide synthase/polyketide synthase	MSAGAVSLTTYPLSSAQTEIWLAQQLHSDSPVYNIAQYTVIEGAIDPTVFEAALRQVIDEVDSLRLQFVESEAGLRQRIGSLAWSMPVLDLTAEADPQAAAQAWMRADYQQPVNVLQGPLFCYALLKVAPAQWIWYQRYHHIMMDGYGQYLIAQRVAHVYSALRVGEEPAPCTLGSVLKLLESDAQYQTSAQREKDEAYWLKHCAHWPEPATLANRAAPALQHRLRQTAYLATQVLGDAASDVDRLTQFLTAALAAYLHRMTGAQDVALGLPVTARLGANRHIPGVASNTVPLRFTFETKLALASLLQQAAQIQRGFRYQRYPSEALRRKLGLMSGQALFGATVNVMPFDYDLLFDGYPSSNHNLLNGPVEDLMLAVYWAPDNPQLRIDFNVNPACYTA…
625	GC_00000002	Core	B514	2521	28	358	21	0	-1	-1	-1	PRJNA1167355:ACLHZL_13945	amino acid adenylation domain-containing protein	MSDSITSSMHPLTTGQTAIWLAQQLRPDSPVYNIGQYTSIEGAIDPAVFEAAMRQVVDEVDSLRLQFVESNEGVRQYVGSPEWSFPLVDFSAESDPQAAADAWMRADYEQPVDILKGPLFNYALLKVAPDRVLWYQRCHHIVMDGFGFFLIAQRVAHLYSAMCEGTELEPCPFGSVHQLFESDVQYSASAQWKRDEAYWLKRCADWSSPATLASRSAPPLQHRLRQTIYFSAQSIERYADDANRLAQLITAAMAAYFYRLTGVEDVVLGFPVTARFGADRNTPGMMSNVLPVRIAVQPDMNLSSLMQHAAQEIQRGFRYQRYPNEALRRKLGLMPDQRLLGTMVNVMPFDYDLKFGGCKSINYNLLNGPVEDLMVAVYTLPGSHQLRIDFNANPACYTK…
626	GC_00000002	Core	B514	2552	28	358	21	0	-1	-1	-1	PRJNA1167355:ACLHZL_14130	AMP-binding protein	MDASIMPTTYALSAAQTEIWLAQQLHPDSPVYNIAQYTVIEGAIDATVFEAALRQVIDEADTLRLQFIDSDDGLRQRIGAPAWSMPVLDLTAKADPQAAAQAWMRTDYQQPVNLMQGPLFCYALLKVAPAQWMWYQRYHHIIMDGLGQYLIAQRVAHVYSAMCAGGEPKPCALGSVLKLLNSDAQYQTSAQRERDEAYWLKHCANWPEPTTLASRAASALQHRLRQTAYVATQALGDAASDVSQLAQLLTAALAAYLHRLTGAQDVVLGFPVTARLGTDRHIPGTLAHDISLRFTVQPEMNLSSLLQQAAQIQRGFRYQRYPSEALRRRLGLPPGQALFGAAVNVMPFDYDLSFDGYPSTNHNLLNGPVDDLMLGVYWTPNNSQCRIDFNANPACYTAE…
627	GC_00000002	Core	B514	2715	28	358	21	0	-1	-1	-1	PRJNA1167355:ACLHZL_15120	alpha/beta fold hydrolase	MAGALLDYMVPSAFLRLDAFALTSNGKIDRRALLAPDSDAFVLQNYEAPQGDFEAALAALWAELLGMRRIGRHDDFFALGGHSLLALQMTQRCRATLGVTIPVHELFSRPSIAALSKAMLAPSAAPHESFPVLVPIRVPAKRAPLFCIHPVSGLSWHYRNLASHLPPEQPVYGIQARGFDDPSLLATSIDAMALDYIQQMRRIQPDGPYYLLGWSLGGNIAHSMATQLEQQGERIALLAVLDSMSDHRWRGDSFQPELDASYIRSLARYEGGPWGGRRGGGSSALIAPDAWRPYVLGKIETHDIACTHDDMDRPGPSAEIGRVLREKLDQLHGVPLHERSRMIAA
628	GC_00000002	Core	B52	2857	28	358	21	0	-1	-1	-1	PRJNA1167355:ACGS9C_15985	non-ribosomal peptide synthase/polyketide synthase	MSISVTPLTYPLSTAQTEIWLAQQLYPDSPAYTIGQYTVIEGVVDPALFEAALRQVIHEADSLRLHFVETDEGIQQYVGSLAWSLSRVDLSAEADSQAAAQAWMRADYERPLDILQGSLFHYALLKTASDQVLWYQRYHSIMMDGVGMHLIAQRIAHVYSAMCEGAKPAPCTFRSVSQLLKKNAQYRNSAQWARDETYWFKRCANWPEPVVYAGQLASASHLHLRHTADLVQSDSRGIDTFESSVIDLVQLVTAAMAAYLHRLTGVQDVVLGVPATVCSSMGRCVPGRVSNILPVRLTVRPSTSLSALKDQVAKKIHQGLRHQRYPIDALRHVLGLTPTQRLLSSLLDVGVVDNHLLFGASSSTSHFLATGSIESLLVVAHAQPDSPMLRIALDANRAF…
629	GC_00000002	Core	B52	2737	28	358	21	0	-1	-1	-1	PRJNA1167355:ACGS9C_15285	non-ribosomal peptide synthase/polyketide synthase	MSVDITSVYYSLTTAQTEIWLAQQLHPDSPVYNIAQYTMIEGAIEPAVFEAALRQVIDEADILRLQFVDSDDGLQQKIGASAWSMPVLDLTSQADPQTAAQAWMRADYQQPVNLMQGPLFCYALLKVAPAQWLWYQRYHHIMADGYGQYLIAQRIAHVYSALCAGNEPVPCTLGSVLQLLESDAQYQASAQREKDEAYWLKHCAHWPEPAMLANRTALALQHRLRQTTYLETQTLGDDTLDVSQLAQLLTAALAAYLHRMTGAQEVALGFPVTARLGADRHIPGTLSNIMPLRFTLEPEMSLVSLMQQAAQQIRRGFQYQRYPSEALRRKLGLIPGQALFGATVNVMPFDYDLSFDKHPSTNRNLLNGPVDNLMLTVYRMPDRCQLRIDFDANPACYTA…
630	GC_00000002	Core	B52	2687	28	358	21	0	-1	-1	-1	PRJNA1167355:ACGS9C_15015	amino acid adenylation domain-containing protein	MNNQIAKLETSGPTEVVHSSSLGAQSPALQTKEHSAPSRRCAIVGGTTLAVHCAQQLVASGYVVQVVLATDAVLKAWANHEGILCVDTVDSLNNNIRQHPVDWLFSVVNPFILPASLIENIRNGAFNYHDAPLPRYAGTHATSWALLAHESHYAITWHYLTAAVDAGHIAVQRPIVIDADETALTLNLKCYQAARESFNELLSGLSQCSLVVRSQDPTQRSFYAKHRRPPAGAYLRWISPARDLSALVRALTFGELYFNPLGCPKLLLQQGTVQVARVTRLDQRSSAVAGTVISIKPHAWQISTGSEDVLVSGFSTLEGEPLPAQDLAIQSGISQGDILPELTQKQADSITEIHERLAPHEAFWQQRLACLQPLQLPFGQREHSTEPEWVASAWCPPLQ…
631	GC_00000002	Core	B52	2432	28	358	21	0	-1	-1	-1	PRJNA1167355:ACGS9C_13530	non-ribosomal peptide synthase/polyketide synthase	MSACVMPKNDPLSAAQTDQRLDQRLPLASPVYCVARYTVIEGAIDIAQFEAALRQVVDEVDSLRWQFVESEDRLRQEVGLPQWSLPLIDFRGEANPQAAADAWMRADYEQPGNVLHGPLFRYALLHTAPDRVLWYQRYHARVIDVRGAHLIAQRVAHVYRTLCAGMSPPSERWVLAWTRDAQRPASAQETRDDAYRFERDVHWPEPATLASRCAPALQPALRHTMALPSYALGDHAGDTAQLTSLMTAAMAAYLSRLSGIHDVVLGCSAWWGATELYPLGSAATMPLRLTVQSDMSLASLTQQAEHEIQRARQSLHGSSDALRRPLGLASGQSLFRTALHVMPLDDALTFGEVTSTTHPLCNGPVDDLRVTVYPWADGGPLRIDFDANPAYYTADELAV…
632	GC_00000002	Core	B52	2738	28	358	21	0	-1	-1	-1	PRJNA1167355:ACGS9C_15300	condensation domain-containing protein	MSISVVPLTSPLSTAQTEIWLVQQLHPDGPAYTIGQYTVIEGAVDPALFEAALRQVINEVDSLRLHFVETDKGIQQYVGSPAWSLLWVDLNAEADSQAAAQAWMRADAERPVNILQGSLFHYALLKTASDQVLWYQRYHHIIMDGYGYFLIAQRVAHVYSAMCEGVEPEPCPFGSVLQLLKVTLSTVLVNNGLATKRIGPSVVQLGPSRPH
633	GC_00000002	Core	B52	2482	28	358	21	0	-1	-1	-1	PRJNA1167355:ACGS9C_13825	non-ribosomal peptide synthase/polyketide synthase	MDANVTPATQPLSSAQTEIWLAQQLHPDSPVYNIAQYTVIDGVIDAAVFEAALRQVIEEADTLRLQFVGSDDGLRQKIGAPAWSMPVLDLTAQADPQAAAQAWMRADYQQPVNLMQGPLFGYALLKVAPAQWIWYQRYHHIMMDGYGRHLIAQRVAHVYSALCAGTAPAACDFGSIRQLLESDAQYQTSTQREKDEAYWLKRCAHWSEPATLASRAAPALQQRLRQTTYLPTQTLGDTASDARRLAQFMTAAMAAYLYRFTGEQDIVLSFPVKARFGVDRHIPGMISNILPLRFTMRPGMNLSSLMQQAAHAMQSGLRHQRYPSEALRRQLELPPGQRLFGTTVNVMPFDHDLLFGGYSSTNHNLLNGPAEDMMLGVYWTPNSHQLRIDFDANPACYTA…
634	GC_00000002	Core	B52	127	28	358	21	0	-1	-1	-1			MPGQFPFKSTVNVMPFDSKLSFGPYTATNHNLSNGPINDWMIVVTFSSANTLRIDFEANPACYTADKFAAHQRRFVRLLKALVADLARSVIDIDLLDA
635	GC_00000002	Core	B52	2552	28	358	21	0	-1	-1	-1	PRJNA1167355:ACGS9C_14230	amino acid adenylation domain-containing protein	MSDSITSSMHPLTTGQTAIWLAQQLRPDSPVYNIGQYTSIEGAIDPAVFEAAMRQVVDEVDSLRLQFVESNEGIRQYVGSPEWSFPLVDLSAEADPQAAADAWMRADYEQPVDILKGPLFNYALLKVAPDRVLWYQRCHHIVMDGFGFFLIAQRVAHLYSAMCEGTELEPCPFGSVHQLFESDVQYSASAQWKRDEAYWLKRCADWSSPATLASRSAPPLQHRLRQTIYFSAQSIERYANDANRLAQLITAAMAAYFYRLTSVEDVVLGFPVTARFGADRNTPGMMSNVLPVRIAVQPDMNLSSLMQHAAQEIQRGFRYQRYPNEALRRKLGLMPDQRLLGTMVNVMPFDYDLKFGGCKSINYNLLNGPVEDLMVAVYTLPGSHQLRIDFNANPACYTK…
636	GC_00000002	Core	B52	2608	28	358	21	0	-1	-1	-1	PRJNA1167355:ACGS9C_14600	amino acid adenylation domain-containing protein	MDASVMPTTYALSAAQTEIWLAQQLHLDSPVYNIAQYTVIDGAIDAAVFEAALRQVIDEADTLRLQFIDSDDGLWQRIGAPAWSMPVLDLTTQADPQAAAQAWMRADYQQPVNLMRGPLFGYALLKVAPAQWIWYQRYHHIMMDGYGQSLIAQRVAHVYSALCVGEAPAACDFGSIRQLLESDAQYQASAQRAQDEAYWLKHCAHWPEPVTLASRAASALQQRLRQTTYLATQWVDDYVLDAGRLAQFLSAALAAYLHRMSGAQEVVFGLPVTARLGADQHIPGMVANTVPLRFSVEPEMNLLSLMRQAAQEIQSALHYQRYPSEALQRQLGLAPGQRLFGTTVNVMPFDYALSFDGHVSTNHNLLAGPVDDLMLGVYWTPHSRQLRIDFDANPACYTA…
637	GC_00000002	Core	B52	2443	28	358	21	0	-1	-1	-1	PRJNA1167355:ACGS9C_13595	amino acid adenylation domain-containing protein	MSACVKSLTYSLSAAQTEIWLTQQRHPDSPVYNIGQYTVIEGVVDPALFEAALRQVINEASSLRLQFVESDEGLRQYVGSIDWSLPLIDVSEQADPQAAAEAWMRADFEQPADLLRGPLFNYTLVKVTPERFLWYQRYHRIAMDEFGFFLITQRVAHVYSAMCQGVEADKCPFGCVLQLLESDTQYRTSAQWTRDEAYWIKRHMEWPAPVTLADQFAPALQHSLRQTTYLASQSVRKYAVNAGQLAQFMTAALAAYLHRLTGAQDIILGFPVTARLGTDRHIPGMMSNVLPLRLTVQPAMHLLPLMQQVAQEMRYGFRYQRYPSEVLRRKLGLMPGQPLFGPTVNVMPFDYDLSFGRHASTNHNLLNGPVEDLMIGVYLLPDRCQLKIDFNANPALYSE…
638	GC_00000002	Core	B52	2724	28	358	21	0	-1	-1	-1	PRJNA1167355:ACGS9C_15205	alpha/beta fold hydrolase	MPSAFLRLDAFALTPNGKIDRRALLAPDSDAFVLQNYEAPQGDFEAALAALWAELLGVRRIGRHDDFFALGGHSLLALQMTQRCRATLGVTIPVHELFSRPSIAALSKAVLAPSAAPHESFPVLVPIRVPAKRAPLFCIHPVSGLSWHYRNLASHLPPEQPVYGIQARGFDDPSLLATSIDAMALDYIQQMRRIQPDGPYYLLGWSLGGNIAHSMATQLEQQGERIALLAVLDSMPDHRWRGDSFHPEWDASYIRSLARYDGDPGAADGAAGPRRSSRRMPGVPMCWGISRPMTSRARTTIWTGRARRRKSAA
639	GC_00000002	Core	B52	1961	28	358	21	0	-1	-1	-1			MLNVCTSLRHSNSEKLALLPSYSLTSTTLFDCKGDSGTLAVYCAQQLAAAGHVIRVVLPTDVVLQTWAIHKNIHCVDTVEAFKTYIEQHSTDWLFSVVNPLILPTSLIEQIREDAFNYHDAPLPRYTGQSVD
640	GC_00000002	Core	B53	2672	28	358	21	0	-1	-1	-1	PRJNA1167355:ACGS89_14875	non-ribosomal peptide synthase/polyketide synthase	MSISVTPLTYPLSTAQTEVWLAQQRSPDSRAYTIGQYTVIEGAVDPALFEAALRQVINEVDSLRLHFVQTDEGIQQYVGSPAWSLSRVDLSAEVDSQAAAQAWMRADYERSLNILQGPLFHYALLQTASDRTLWYQRYHSIVMDGVGMHLIAQRIAHVYSAMCKGDKPAPYPFRSVSQLLEKDAQYRSSAQWARDETYWLKRCANWPEPMIHASQLASPAHHQLRHVTDLAQSDSQGIDTFESSAIDLAQLVTAAMAAYLHRLTGAQDVVLGVPVAVCSSMDRCVPGRVSNVLPIRLTVRPSTTLSSLKDQVAQKIHQGLRHQRYPIDALRQVLRLAPTQRLFGALLDVGVVDNHLLFGAYPSTSYLLATGSIESLLVVAHVQPDSPMLRFALDADRAF…
641	GC_00000002	Core	B53	1563	28	358	21	0	-1	-1	-1	PRJNA1167355:ACGS89_08615	non-ribosomal peptide synthase/polyketide synthase	MAVSATPLATYSLSSEKKEIWLAQQFHPDIPAYNIAQYTVIEGAIDPAVFEAALCQVIGEVDSLRLQFVDSSEGLRQAIGSPAWSMPVLDLSTEANPHTSAQAWIRVDYEQPVDLVQGSLFCYTLLKVASEQWIWYQRYCHIIIDGYGAVLIAQRVAQVYSAMRAGKKPEPCAFGSVLQLLDSDVQQASAQRERDEAYWLKQCADWTEPTTLVSCAAPLLQHRLRQTAYLPTQALGDFMSDTGRLAQILTVALAVYLHRMTGVQDVVLGLPVTARLGADRYIPGTLAHDIPLQFTMQSGMNLSSLLQQAAQQIQRGFRDQRYPSEALRCRLGLPPGQALFGATVNVMPFDYDMSFDGYPSTNHNLLNGPVDDLVLDVYWAPSSSQLRIDFNANPACYTV…
642	GC_00000002	Core	B53	2467	28	358	21	0	-1	-1	-1	PRJNA1167355:ACGS89_13720	amino acid adenylation domain-containing protein	MDASITPVTYALSAAQTEIWLAQQLHPDSPVYNIAQYTVIEGVIDPAVFEAALRQVVNEADTLRLQFVDSDDGLRQRIGAPAWSMPVLDLTAQADPEAAAHAWMQADYQQPVNLMQGPLFCYALLKVAPAQWIWYQRYHHIMMDGYGQYLITQRVAHVYSALCAGVTPEPCTFGSVLELLESDAQYQASAQRAQDEAYWLKHCANGPEPATLASRRAPALQQRLRQTTYLATQVLGDTASDARRLAQFMAAAMAAYLYRFTGEQDVVLGLPVKARFGADRHIPGMTSNILPLRLTVRPGINLSSFMQQAEQAMQSGLQHQRYPSEALRRQLGLSSGQRLFGTTVNMMPFYHNLSFGGYSSTRHSLLSGPVEDLMLCVYWIPGSPQLRIDLNANPACYTA…
643	GC_00000002	Core	B53	951	28	358	21	0	-1	-1	-1	PRJNA1167355:ACGS89_05180	amino acid adenylation domain-containing protein	MGLEFPTENNAAHSVSSSKTIRAQPAQHQSVSSRSCAIVGSGTLAVYCAQQLIAAGHVIQVILFTDAALKTWAVDEGIHCVDTIEALSTYVEQHSVDWLFSVVNPLILPASLIEQIREGAFNYHDAPLPRYAGHYATSWALLAHESDYAITWHRLAAAVDAGHIAVQRPVAIDANETALTLNLKCYQAAREGFNELLLELGRRSLTARPQDLTHRSFYAKHRRPPAGAYLRWTSSARDLSALARALAFGELYPNPLGCPKLWLQQGTVQVGRVDRLDQRSGAAAGTVIRIAPHAWQVATGSEDVLISGFATLEGEPLSAQTLAVQSGLGQGAKLPELTQEQSDAVTKIHETLAPHELFWQQRLARWQFWTLPFEHGERDAEPEWAKSAWCPPLQERGEA…
644	GC_00000002	Core	B53	1284	28	358	21	0	-1	-1	-1	PRJNA1167355:ACGS89_07035	amino acid adenylation domain-containing protein	MSVDITSVTYPLSTAQTEIWLAQQLHPDSPVYNIAQYTVIEGAIDPAVFEATLRQVIDEADSLRLQFVESDDGLRQVIGSPAWSMPVLDFTAEADPRPAADAWMRTDYEQPVDLMQGPLFQYALLKVAPEQWIWYQRTHHIIMDGYAFFLIARRVAHVYSALRAGKAPVPCTFGSVLKLLESDAQYQTSAQREKDEAYWLKHCAHWPDPATLANRAAPALQHRLRQTVYLTTQALGETASDAGRLAQFLTAALAAYLHRMTGAQEVTLGFPVTARLGGDRHIPGMVSNTVPLRFTLEPEGNLLSLMQQAAQQIQRGSRYQRYPSEALRRQLGLVSRQSLFNTMVNVMPFDYDLSFDGYPSTNHNLLHGPVDDLTLGVYWTPSSSQVRIDLDANPACYTV…
645	GC_00000002	Core	B53	1976	28	358	21	0	-1	-1	-1	PRJNA1167355:ACGS89_10850	amino acid adenylation domain-containing protein	MDASITPVTYALTTAQTEIWLAQQLHPDSPVYNIAQYTVIDGVIDAAVFEAALRQVIDEADTLRLQFVDSDDGLRQRIGAPAWSMPVLDLTAQADPQAAAQAWMQADYQQPVNLMQGPLFCYALLKVAPAQWIWYQRYHHIMMDGYGQSLIAQRVAHVYSALCAGTAPAACDFGLIRQLLESDAQYQASAQRAQDEAYWLKHCANWPEPATLASRAAPALQQRLRQTTYLATQLMEDYVLDAGRLAQFLSAALAAYLHRMTGAQDVVFGFPVTARLGADRHIPGMVANTVPLRFRFEPEINLLSLMRQAAKEIQSALQYQRYPSEALQRQLGLPPGQSLFGIKVNVMPFDYALSFGGHSSTNYNLLAGPVDDLMLGVYWTPNSRQLRIDFDANPACYTA…
646	GC_00000002	Core	B53	2366	28	358	21	0	-1	-1	-1	PRJNA1167355:ACGS89_13070	condensation domain-containing protein	MQASITPVTYALTTAQTEIWLAQQLRPGSPVYNIAQYTVIDGVIDAVVFEAALRQVIDEADTLRLQFVDSDDGLRQRIGAPAWSMPVLDLTAQADPEAAAQAWMQADYQQPVNLMQGPLFCYALLKVAPAQWIWYQRYHHIMMDGYGQSLIAQRVAHVYSALCTGTAPAACDFGSIRQLLESDAQYQASAQRAQDEAYWLKHCANWPEPATLASRAAPALQQRLRQTTDLATQWVEDYVLDAGRLAQFLSAALAAYVHRMTGAQDVLFGFPVTARLVLQP
647	GC_00000002	Core	B53	2370	28	358	21	0	-1	-1	-1	PRJNA1167355:ACGS89_13110	thioesterase domain-containing protein	MFKATLPGAYTVDEMVSDYLEQMRRVQPKGPYCLLGWSLGGNVAHSMAVRLEHQGEKVALLVLLDSTPFAGKAFEEQGNQIDQAMVKDVFADYYGNELVAAMDEHLLENTEKIAKNNGCIVRDYPPSQYGGDALLFRATVAEAGCETLVTPDAWNPYVCGNIEVCNVHCSHGAMLKPEPMAIIGPILARKLNELEHQQA
648	GC_00000002	Core	B53	1181	28	358	21	0	-1	-1	-1	PRJNA1167355:ACGS89_06455	amino acid adenylation domain-containing protein	MSACVMPETDPLSAAQTDQGLDQRLPLASPVYCVARYTVIEGAIDIAQFEAALQQVVGEVDSLRLQFVESEDRLRQEVGSPQWSLPLIDFSGQANPQAAADAWMRADYEQPVNVLHGPLFRYALLHMAPDRVLWYQRYHALVIDVRGAHRIAQRVAHVYRALYVGMSPPFERWAPALACDTQSPASAQQTRDDAYRFERDVHWPEPATLASRCAPALQPALRHTMALSSHALGDHADDTAQLTLLMTAALAAYLSRLSGIHDVVLGCSAWGATEPYPLGSGAMMPLRLTVQSDMSLTSLVQQAEHEIQRGRRGLRDSSDALRRPLKLASGQPLFRTAVHVMPLDGALTFGELTSTTHPLLNGPVDDLRVTVYPRADDGSLRIDFDGNPACYTADELVAH…
649	GC_00000002	Core	B53	2424	28	358	21	0	-1	-1	-1	PRJNA1167355:ACGS89_13430	amino acid adenylation domain-containing protein	MGTSITPITYALTTAQTEIWLAQQLYPDSPVYNIAQYTVIDGTIDTVVFEAALRQVIDEADTLRLQFVDSDDGLRQRIGTPAWSMPVLDLTAQADPEAAAQAWMQADYQQSVNLMQGPLFCYALLKVAPAQWIWYQRYHHIMTDGYGQYLIAQRVAHVYSALCAGTAPAACDFGSIRQLLESDAQYQTSAQREKDEAYWLKHCAHWPEPATLASRAAPAFQQRLRQTTDLAIQWVDDYVLDAGRLAQFLSAALAAYVHRMTGAQDVVFGFPVTARLGEDGHIPGMVANTVPLRFRFEPEVNLLSLMRQAAKEIQSALQYQRYPSEALQCQLGLAPGQSLFGIKVNVMPFDYALSFGGHSSTNHNLLAGPVEDLMLGVYWTSNSRQLRIDFDANPACYTA…
650	GC_00000002	Core	B53	2361	28	358	21	0	-1	-1	-1	PRJNA1167355:ACGS89_13035	amino acid adenylation domain-containing protein	MQASITPVTYELSTAQTEIWLAQQLRPGSPVYNIAQYTVIDGVIEPAVFEAALRQVIDEADTLRLQFVDSDDGLRQRIGAPAWSMPVLDLTAQADPEAAAQAWMQADYQQPVNLMQGPLFCYALLKVAPAQWIWYQRYHHIMMDGYGQSLIAQRVAHVYSALCTGTAPAACDFGSIRQLLESDAQYQASAQRAQDEAYWLKHCANWPEPATLASRAAPALQQRLRQTTDLATQWVEDYVLDAGRLAQFLSAALAAYLHRMTGAQDVLFGFPVTARLGADWHIPGMVANTVPLRFRFEPEINLLSLMRQAAKEIQSALQYQRYPSEALQRQLGLAPGQLLFGIKVNVMPFDYELSFGGHSSTNHNLLAGPVDDLMLGVYWTPNSRQLRIDFDANPACYSA…
651	GC_00000002	Core	B53	2685	28	358	21	0	-1	-1	-1	PRJNA1167355:ACGS89_14940	amino acid adenylation domain-containing protein	MHSKTEKPTSIDTGNPISTTPVTYPLSTAQTEIWLAQQLHSDISVYNIAQYTVIKGLIDVVVFEATLRQVMGEADSLQLHFIKNDDRLQQHISSPAWSLSVVDFSAEADPQAAAQAWMHADDEQLVDSLQGPLFHYALLKTASDQVLWYQRYHAIVMDGFGMHLLTQRVAHVYSAMCRGVEPDPCPFQSLSQLLGKNAQYCNSAQWARDEAYWLKRCAHWPEPVMLVTQSASAFSHYLRDTTDLAQPDSQRIDTFESSPIDLAHLVTAAMAAYLHRLTGVQDVVLGVPVSICSSTDQCVPGRVSNVLPVRLTVQPSASLSSLKDQVAQQIHQGLRHQRYPIDALRQALGLSPTQPLMSSILDLVLTDNTLSFGEYSSTSHLLVTQSTERLVIVAQLQRD…
652	GC_00000002	Core	B53	2323	28	358	21	0	-1	-1	-1	PRJNA1167355:ACGS89_12790	non-ribosomal peptide synthetase	MDASITPVTQPLSSAQTEVWLAQQLHPDSPVYNIAQYTVIDGVIDAAVFEAALRQVIDEADTLRLQFVDSDDGLRQRIGAPAWSMPVLDLTAQADPQAAAQAWMQADYQQPVNLMQGPLFCYALLKVAPAQWIWYQRYHHIMMDGYGQSLIAQRVAHVYSALCAGTAPAACDFGLIRQLLESDAQYQASAQRAQDEAYWLKHCANWPEPATLASRAAPALQQRLRQTTYLATQLMEDYVLDAGRLAQFLSAALAAYLHRMTGAQDVVFGFPVTARLGADRHIPGMVANTVPLRFRFEPEINLLSLMRQAAKEIQSALQYQRYPSEALQRQLGLPPGQSLFGIKVNVMPFDYALSFGGHSSTNYNLLAGPVDDLMLGVYWTPNSRQLQIDFDANPACYTA…
653	GC_00000002	Core	B53	2324	28	358	21	0	-1	-1	-1	PRJNA1167355:ACGS89_12795	non-ribosomal peptide synthetase	MPFGLAQVQHDGSDVSESHRMLPPALNDQLRAHAKRLGVSLASLCHLAWAQVLARASGQQHVVFGTVLFGRMQAGEGADRAMGLFINTLPLRVDLGGSVQNSVHATHARLAALLEHEHASLALAQRCSSVPAGTPLFSALLNYRHNAMDSSERGGLPGVELLSAQERTNYPIGLSVDDDGQSLGLTAQSAPSLEPERVCAYMQQALHSLADALEAAPDTAVQQLQVLPEAERELLLDTWNATQQAYPKHRCVHQLFEAQVERTPEAPALVYEDQALSYAQLNAQANRLAHQLIELGVKPDARVAICVQRSPALVVGVLAILKAGGAYVPLDPAYPGERLAHILADAAPNIVLADTAGRDALGDAALAQCTVLDPATLPALPDTNPSVAALTARHLAYVI…
654	GC_00000002	Core	B53	2574	28	358	21	0	-1	-1	-1	PRJNA1167355:ACGS89_14310	amino acid adenylation domain-containing protein	MHAPPSQCTYPLTSAQSEIWLAQLIHPDSPIYNVAQYTAIRGPLDVALFEAALRQVVAETQSLRVQFVEVDGQIRQYVASPHWELQLVDMSEEADPWVAAQAWMRADYERAIDLTGTGLFRNALLRVAPNEVLWYERHHHVLMDGYSVALLRQRVAHVYTAMCAGVDPDPPFAPLSELLERDLQYRSSSQWALDEAYWLEYCAHWPVPVTFAAQPAPALQHRLRYERQLSSPAVRRYATDSRRCAQFLTAAFAAYLHRLTGAEEVVLGLPVAARFGEDKRIPGSLANIIPLRFSVRPDMDLSTLMEQAAQHIQHGLRHQRYPKEALCRKLQLPPGHPLLGPLVNVMSFHDLTMGPCRASYHNLVSGPAQDVTVAVYALSDNQPLQLRFDVNPTTYKNDA…
655	GC_00000002	Core	B55	2587	28	358	21	0	-1	-1	-1	PRJNA1167355:ACGS9H_14350	non-ribosomal peptide synthase/polyketide synthase	MMSISVTPLTYPLSTAQTEIWLAQQLYPDSPAYTIGQYTVIEGVVDPALFEAALRQVIHEADSLRLHFVETDEGIQQYVGSPAWSLSRVDLSAEADSQAAAQAWMRADYERPLDILQGPLFHYALLKTASDQVLWYQRYHSIMMDGVGMHLIAQRIAHVYSAMCEGAKPAPCTFRSVSQLLKKNAQYRNSAQWARDETYWFKRCANWPEPVVYAGQLASASHLHLRHTADLVQSDSQGIDTFESSVIDLIQLVTAAMAAYLHRLTGVQDVVLGVPATVCSSMGRCVPGRVSNILPVRLTVRPSTSLSALKDQVAKKIHQGLRHQRYPIDALRHVLGLTPTQRLLSSLLDVGVVDNHLLFGASSSTSHFLATGSIESLLVVAHAQPDSPMLRIALDANRA…
656	GC_00000002	Core	B55	2278	28	358	21	0	-1	-1	-1	PRJNA1167355:ACGS9H_12540	amino acid adenylation domain-containing protein	MPACVAPLTHPLSTAQTEIWLAQELHPNSPVYNIAQYTTIDGAVDPVLFEVALRQVINEADSLRLQFVETDQGLQQTVGSVDGFLPFIDVSREADPQAAAHAWMRTDYERPVNVLRDSLFCYALLKVGPEHFFWYQRYHHIMMDGFSLYLVAQRVAQLYSALCKHVEPPPCPFGSVFQLLEGDVQYRTSAQWVQDESYWLKRCMDWPEPATLASRSAPAVAVAHRFRQTIYLDSKSIGIETADSRNLAQFGVATLAAYLCRWTSVQDIVFGLPVKARFGANRQIPGMQSNVLPLRLTVQPDMSLSLLMQQAAQAIQSALEHQRYPSERVRRQLGLANRQQLFNTAVNVMPFDYDLSFDGNASTNHNLLNGPVDDLMIVITQPDANTLQIDFDFNPARYT…
657	GC_00000002	Core	B55	1128	28	358	21	0	-1	-1	-1	PRJNA1167355:ACGS9H_06145	amino acid adenylation domain-containing protein	MMSISVTPLTYPLSTAQTEIWLAQQLHPDSPVYNIAQYTVIEGTIDPTVFEAALRQVIGEADSLRLQFVESDDGLRQAIGSPAWTMPVLDLTAKTDPHAAVQAWMRADYEQPVDLMQGPLFQYALLKVAPEQWIWYQRTHHIIMDGYAFFLIAQRVAQVYSAMCAGREPEPCALGSLLQLLDSDAQYQTSVQRERDEAYWLKHCADWPEPATLASRAAPALQHRLRQTAYLASQALGKYASDAGQLAQLLTAALAAYLHRMSGAQDVALGLPVTARLGADRHIPGTLAHDIPLRFTVQPEMNLSSLLQQAAQIQRGFRYQRYPSEALRRRLGLPPGQALFGATVNVMPFDYDLSFDGYPSTNHNLLNGPVDDLMLGVYWAPNSSQCRIDFNANPACYTV…
658	GC_00000002	Core	B55	1503	28	358	21	0	-1	-1	-1	PRJNA1167355:ACGS9H_08240	amino acid adenylation domain-containing protein	MAVSATPLATYSLSSEQKEIWPAQQFHPDSPVYNIAQYTLIEGAIDPAVFEAAVCQVIGEADSLRLQFVDSSEGLRQTMGSPAWSMPVLDFSETADPHTSAQDWMRAECEQPVDLVQGPLFCYALLKVAFEQWIWYQRYCHIIIDGYGAVLIAQRVARVYSAMRAGKESGPCVFGSVLQLLDSDAQQVPTQQERDEAYWLKQCADWPEPTTLVSRAAPLLQHRLLETWNATQQDYPLHRCIHQLFEAQVERTPDVTALVYENQTLSYAQLNDRANQLAHYLRTLDVGPEVVVGLCAERSLEAVIGLLGILKAGGAYLPLDPSHPAERLASMLCQASVAVLVTQSHLEARLPEIEARHIYLDTDWAKIAACPKTRFDSGVTAEHLAYIIYTSGSTGQPKG…
659	GC_00000002	Core	B55	2386	28	358	21	0	-1	-1	-1	PRJNA1167355:ACGS9H_13195	non-ribosomal peptide synthase/polyketide synthase	MSACVMPEADPFSADQTDQELDQQLSLTSPVYCVARYTVIEGAVDIAQFEVALRYVVSEADSLRLQFVESEDSFQQEVGLPQWSLPLIDFSGQADPQAAADAWMRADYEQPINVLHEPLFRYALLYTAPDRVLWYQRYHALVIDVHGAHRIAQRVAHVYRALCAGMSPPSERWAPAWMRDAQHPASAQESRNGAYRFEWDVHWPEPATLSSRYAPALQPALHRTMDLPSRMLGDYAANTVQLTSLMTAAMAAYLSRLSGTHDMVLGCLIWRATELYPFDSGATMPLRLTVPSDISLVSLMQQTEHEIQRGRRGLRDSSDALPHPLGLASGQSLFRTAVHTMPLDDALTLGELTSTTHPLRNGPVDDLRVTVYPLADDGTLRIDFDANPACYTADELAGH…
660	GC_00000002	Core	B55	1296	28	358	21	0	-1	-1	-1	PRJNA1167355:ACGS9H_07095	amino acid adenylation domain-containing protein	MDASVMLTTYALSAAQTEIWLAQQLHPDSPVYNIAQYTVIEGAIDAAVFEAALRQVIDEADTLRLQFFDSDDGLRQRIGSPAWSIPVLDLTTQADPQAAAQAWMQADYQQPVNLMQGPLFCYALLKVAPAQWIWYQRYHHIMMDGYGRYLIAQRVAHVYSALCAGAAPAACDFGSIRQLLKSDAQYQASAQRAQDEAYWLKHCANWPEPVTLASRTSPALQQRLRQTTYLTTQVLGGTALDARRLAQFMTAAMAAYLYRFTGEQDVVLGLPVKARFGADRHIPGMKSNTLPLRLTMRPGMNLSSLMQQAAQAMQSGLPHQRYPSEALRRQLGLPPGQRLFGTTVNVMPFDHDLSFGGYSSTNHNLLNGPAEDLMLGVYWTPGSHQLRIDFDANPACYTS…
661	GC_00000002	Core	B55	2237	28	358	21	0	-1	-1	-1	PRJNA1167355:ACGS9H_12305	non-ribosomal peptide synthase/polyketide synthase	MSACVMPKNDLLSAAQTDQRLDQRLPLASPVYCVARYTVIEGAIDIAQFEAALRQVVDEVDSLRWQFVESEDRLRQEVGLPQWSLPLIDFRGEANPQAAADAWMRADYEQPGNVLHGPLFRYALLHTAPDRVLWYQRYHARVIDGLGAHLIAQRVAHVYRTLCAGMSPPSERWALAWTRDAQRPASAQETRDDAYRFERDVHWPEPATLASRCAPALQPALRHTMALPSYALGDPAGDTAQLTSLMTAAMAAYLSRLSGIHDVVLGCSAWWGATELYPLGSATTMPLRLTVQSDMSLASLTQQAEHEIQRARQSLHDSSDALRRPLGLASGQSLFRTAVHVMPLDDALTFGEVTSTTHPLCNGPVDDLRVTVYPRADDGPLRIDFDANPACYTADELAV…
662	GC_00000002	Core	B55	2380	28	358	21	0	-1	-1	-1	PRJNA1167355:ACGS9H_13150	amino acid adenylation domain-containing protein	MNASVMPTTYALSAAQTEIWLAQQLHPDSPVYNIAQYTVIEGAIDATVFEAALRQVIDEADALRLQFVDSDDGLRQRIGSPAWSMPVLDLTAQADPQAAAQAWMRTDYQQPVNLMQGPLFCYALLKVAPAQWIWYQRYHHIIMDGYGAVLIAQRVAQVYSALCAGTEPEPCVFGSILQLLDSDAQYQTSAQRERDEAYWLKHCANWPEPATLASRSAPVLQQRLRQTAYLASQALGDTASDVGRLTQLLTAALAAYLYRMTGAQDVVLGLPVTARLGIDRHIPGMVSNTVPLQFKFEPNMNLLSLMQQAAQQILRGFRYQRYPSEALQRQLELGPGQRLFGTTVNVMPFDYGLSFGGYSSTNHNLLNGPVEDLMLCVYWIPGSRQLRIDFDANPACYSA…
663	GC_00000002	Core	B55	2391	28	358	21	0	-1	-1	-1	PRJNA1167355:ACGS9H_13230	amino acid adenylation domain-containing protein	MNASVMPTTYALSAAQTEIWLAQQLHPDSPVYNIAQYTVIEGAVDAAVFEAALRQVIDEADALRLQFIDSDDGLRQRIGAPAWSMPVLDFTAQADPQAAAQAWMRADYQQPVNLMQGPLFCYALLKVAPAQWMWYQRYHHIMMDGYGQSLIAQRVAHVYSALCAGAAPAACDFGSIRQLLESDAQYQASAQRAQDEAYWLQHCADWPEPVTLASRAAPALQQRLRQTTYLATQWVDDYVLDAGRLAQFLSAALAAYLHRMSGAQEVVFGLPVTARLGADQHIPGMVANTVPLRFSVEPEMNLLSLMRQAAQEIQSALHYQRYPSEALQRQLGLAPGQWLFGIKVNVMPFGYALSFGGHASTTHNLLAGPVDDLMLGVYWTPHSHQLRIDFDANPACYTA…
664	GC_00000002	Core	B55	2217	28	358	21	0	-1	-1	-1	PRJNA1167355:ACGS9H_12175	amino acid adenylation domain-containing protein	MNASVMPTTYALSAAQTEIWLAQQLHPDSPVYNIAQYTVIEGAIDATVFEAALRQVIDEADALRLQFIDSDDGLRQRIGAPAWSMPVLDFTAQADPQAAAQAWMRADYQQPVNLMQGPLFCYALLKVAPAQWMWYQRYHHIMMDGYGQSLIAQRVAHVYSALCAGAAPAACDFGSIRQLLESDAQYQASAQRAQDEAYWLQHCTHWPEPVTLASRTGPALQQRLRQTTYLTSQWVDDYVLDAGRLAQFLSAALAAYLHRMSGAQEVVFGLPVTARLGADQHIPGMVANTVPLRFSVEPEMNLLSLMRQAAQEIQSALHYQRYPSEALQRQLGLGPGQWLFGVKVNVMPFDYALSFGGHASTTHNLLAGPVDDLMLGVYWTPHSRQLRIDFDANPACYTT…
665	GC_00000002	Core	B55	2492	28	358	21	0	-1	-1	-1	PRJNA1167355:ACGS9H_13805	non-ribosomal peptide synthase/polyketide synthase	MSAGAVSLTTYPLSSAQTEIWLAQQLHSDSPVYNIAQYTVIEGAIDPTVFEAALRQVIDEVDSLRLQFVESEAGLRQRIGSLAWSMPVLDLTAEADPQAAAQAWMRADYQQPVNVLQGPLFCYALLKVAPAQWIWYQRYHHIMMDGYGQYLIAQRVAHVYSALRVGEEPAPCTLGSVLKLLESDAQYQTSAQREKDEAYWLKHCAHWPEPATLANRAAPALQHRLRQTAYLATQVLGDAASDVDRLAQFLTAALAAYLHRMTGAQDVALGLPVTARLGANRHIPGVASNTVPLRFTFETKLALASLLQQAAQIQRGFRYQRYPSEALRRKLGLMSGQALFGATVNVMPFDYDLLFDGYPSSNHNLLNGPVEDLMLAVYWAPDNPQLRIDFNVNPACYTA…
666	GC_00000002	Core	B55	2341	28	358	21	0	-1	-1	-1	PRJNA1167355:ACGS9H_12895	amino acid adenylation domain-containing protein	MSDSITSSMHPLTTGQTAIWLAQQLRPDSPVYNIGQYTSIEGAIDPAVFEAAMRQVVDEVDSLRLQFVESNEGVRQYVGSPEWSFPLVDFSAESDPQAAADAWMRADYERPVDILKGPLFNYALLKVAPDRVLWYQRCHHIVMDGFGFFLIAQRVAHLYSAMCEGTELEPCPFGSVHQLFESDVQYSASAQWKRDEAYWLKRCADWSSPATLASRSAPPLQHRLRQTIYFSAQSIERYADDANRLAQLITAAMAAYFYRLTGVEDVVLGFPVTARFGADRNTPGMMSNVLPVRIAVQPDMNLSSLMQHAAQEIQRGFRYQRYPNEALRRKLGLMPDQRLLSTMVNVMPFDYDLKFGGCKSINYNLLNGPVEDLMVAVYTLPGSHQLRIDFNANPACYTK…
667	GC_00000002	Core	B55	126	28	358	21	0	-1	-1	-1			MLRQRYPSEVLRRNLELMPGQSPFKSTVNVMPFDSKLSFGPYTATNHNLSNGPINDWMIVVTFSSANTLRIDFEANPACYTADKFAAHQRRFVRLLKALVADLARSVIDIDLLDA
668	GC_00000002	Core	B55	1834	28	358	21	0	-1	-1	-1			MLNVCTSLRHSNSEKSALVTPYSLTSTTLFDCKGDSGTLAVYCAQQLAAAGHVIRVVLPTDVVLQTWAIHKDIHCVDTVEAFKTYIKQHSTDWLFSVVNPLILPTSLIKQIRKGAFNYHDAPLPRYTGQSDD
669	GC_00000002	Core	B55	2491	28	358	21	0	-1	-1	-1	PRJNA1167355:ACGS9H_13795	thioesterase domain-containing protein	MPSAFLRLDAFALTPNGKIDRRALLAPDSDAFVLQNYEAPQGDFEAALAALWAELLGVRRIGRHDDFFALGGHSLLALQMTQRCRATLGVTIPVHELFSRPSIAALSKAVLAPSAAPHESFPVLVPIRVPAKRAPLFCIHPVSGLSWHYRNLASHLPPEQPVYGIQARGFDDPSLLAMSIDAMALDYIQQMRRIQPDGPYYLLGWSLGGNIAHSMATQLEQQGERIALLAVLDSMPDHRWRGDSFHPEWDASYIRSLARYDGDPGAADGAADPRRSSRWTPGVPMCWGISRPMTSRARTTIWTGRARRRKSAACCGKSSINCTACRRGSAAGW
670	GC_00000002	Core	B58	2750	28	358	21	0	-1	-1	-1	PRJNA1167355:ACOI02_15340	non-ribosomal peptide synthase/polyketide synthase	MSISVTPLTYPLSTAQTEIWLAQQLYPDSPAYIIGQYTVIEGVVDPALFEAALRQVIHEADSLRLYFVETDEGIQQYVGSLAWSLSRVDLSAEADSQAAAQAWMRADYEQPLDILQGPLFHYALLKTASDQVLWYQRYHSIMMDGVGMHLIAQRVAQVYSAMCEGAKPAPCTFRSVSQLLKKNAQYRNSAQWARDETYWLKRCANWPEPVVYAGQLASASHLHLCHTADLVQSDSQGIDTFESSAIDLVQLVTAAMAAYLHRLTGVQDVVLGVPATVCSSMGRCVPGRVSNILPVRLTVRPSTSLSALKDQVAKKIHQGLRHQRYPIDALRHVLGLTPTQRLLSSLLDVGVVDNHLLFGASSSTSHFLATGSIESLLVVAHAQPDSPMLRIALDANRAF…
671	GC_00000002	Core	B58	2403	28	358	21	0	-1	-1	-1	PRJNA1167355:ACOI02_13320	amino acid adenylation domain-containing protein	MPACVAPLTHPLSTAQTEIWLAQELHPNSPVYNIAQYTTIDGAVDPVLFEVALRQVINEADSLRLQFVETDQGLQQTVGSVDGFLPFIDVSREADPQAAAHAWMRTDYERPVNVLRDPLFCYALFKVGPEHFFWYQRYHHIMMDGFSLYLIAQRVAQLYSALCKHAEPPPCPFGSVFQLLESDVQYRTSAQWVQDESYWLKRCMDWPEPATLASRSAPAVAVAHRFRQTIYLDSKSIGIETADSRNLAQFGVATLAAYLCRWASVQDIVFGLPVKARFGANRQIPGMQSNVLPLRLTVQPDMSLSLLMQQAAQAIQSALEHQRYPSERVRRQLGLVNHQQLFNTAVNVMPFDYDLSFDGNASTNHNLLNGPVDDLMIVITQPDANTLQIDFDFNPARYT…
672	GC_00000002	Core	B58	2614	28	358	21	0	-1	-1	-1	PRJNA1167355:ACOI02_14570	amino acid adenylation domain-containing protein	MNNQIAKLETSGPTEVVHSSSLGAQSPALQTKEHSAPSRRCAIVGGTTLAVHCAQQLVASGHVVQVVLATDAVLKAWANHEGILCVDTVDSLNNNIRQHPVDWLFSVVNPFILPASLIENIRNGAFNYHDAPLPRYAGTHATSWALLAHESHYAITWHYLTAAVDAGHIAVQRPIVIDADETALTLNLKCYQAARESFNELLSGLSQCSLVVRSQDPTQRSFYAKHRRPPAGAYLRWTSPARDLSALVRALTFGELYLNPLGCPKLLLQQGTVQVARVTRLDQRSSAVAGTVISIKPHAWQISTGSEDVLVSGFSTLEGEPLPAQDLAIQSGISQGDRLPELTQKQADSITEIHERLAPHEAFWQQRLACLQPLQLPFGQREHSTEPEWVASAWCPPLQ…
673	GC_00000002	Core	B58	1611	28	358	21	0	-1	-1	-1	PRJNA1167355:ACOI02_08930	amino acid adenylation domain-containing protein	MELSVRTLFDTPVLSVLAQSLGQHREVAVPANRVTRETTALTPGLLPLIELTQAEIDRIVEQVPGGVANIRDIYALSPLQDGILFHHLLATDGDPYLLIAQLAFDTRERLDQYLAAVQQVINRHDILCTAFVWEGLSTPAQVVWRQAPLSVTELALEAKEGPIAEQLARRFDPRHTRLDLTQAPLLRFAIAQDTDGRWLAVQLLHHLIGDHSTLEVMHAEVRAFIEGEDETLPAAQPFRNLVARARLGVSQTEHELFFTEQLADIEEPTLPFGLTDVHRDGVQVAEAHRMLPQALNDRLRVHAKRLGVSLASLCHLAWAQVLARASGQQRVVFGTVLFGRMQAGEGADSAMGLFINTLPLRVDLDGSVEAAVRATHARLAALLEHEHASLALAQRCSGV…
674	GC_00000002	Core	B58	2375	28	358	21	0	-1	-1	-1	PRJNA1167355:ACOI02_13150	amino acid adenylation domain-containing protein	MGELYIGGAGVARGYLNRPELTAERFVRDPFTDEPDARMYKTGDVARYLPDGNLEFLGRNDHQVKIRGFRIEPGEIEACLTQHPQVHDAVVLVMGEGQTKRLVAYVVAESDEALAGTLRAHVAAALPEYMVPNAFVRLDVFPLTPNGKLDRRALPAPSAEAFAHQAYEAPQGELETDLAAIWAELLGVERISRHDSFFALGGHSLLGVRLLNRIAGLGADVPLAALFASPTLAAFAAAIDARCHHGTGTLPEIAPVSREGHLPLSFAQQRLWFLAQFDGVSRTYHMSLAWRVHGPLNRAAWQHALDALFARHEALRSVFVSVGGQPQVQLLPAETGVPMTWHDLRGVPDRQAQLAQLSEEAAQAPFDLAQGPLLRARGIQLSDDEHMLVLTQHHIVSDG…
675	GC_00000002	Core	B58	2348	28	358	21	0	-1	-1	-1	PRJNA1167355:ACOI02_12970	amino acid adenylation domain-containing protein	MDASVMSTTYALSAAQTEIWLAQQLYPDSPVYNIAQYTVIEGAIEPAVFEAALRQVIDEADTLRLQFIDSDDGLRQRIGAPAWSMPVLDLTAQADPQAAAQAWMRTDYQQPVNLTQGPLFCYALLKVAPAQWMWYQRYHHIMMDGYGRCLIAQRVAYVYSALCEGTTPAACDFGSIRQLVESDAQYQISAQRAQDEAYWLKHCADWSEPATLASRSAPVLQQRLRQTTYLAIQALGDTAPDARRLAQFMTAAMAAYLYRFTGEHDVVLGLPVKARFDADRHIPGMKSNTLPLRLTMRPGMNLSSLMQQAAQEMQSGLRHQRYPSEALRRQLGMPSGQRLFGTTVNVMPFDLDLSFGGYSATNHNLLNGPAEDLMLGVYWTPGSHQLRIDFDANPACYTP…
676	GC_00000002	Core	B58	1260	28	358	21	0	-1	-1	-1	PRJNA1167355:ACOI02_06935	amino acid adenylation domain-containing protein	MSACMMPEADPLSAAQTDQGPDQRPPLASPVYCVARYTVIEGAIDIAQFETALRQVVDEVDSLRLQFIESEHGLSQFIGSPLWSLSRIDVSGQADPYAAAHAWMRADYEQPGNVLQEPLFRYALLHTAPDRVLWYQRYHARVIDELGAHLIAQRVAHGYRTLCAGMSPPSEQWAPAWTRDAQHPASAQESRDDAYRFKRDVHWPEPATLASRCAPALQPALRHTMALPSHAFGDPAGDTAQLTSLMTAAMAAYLSRLSSIHDVALGCSAWGATEPYPLGSDATMPLRLMVQSDMSLASLTQQAEHEIQRGRQSLRDSSDTLLRSLGRASGQSLFRTAVHVMPLDDALTFGELTSTTHPLRNGPVDDLRVTVYPRADDGPLRIDFDANPACYTADELAGH…
677	GC_00000002	Core	B58	2509	28	358	21	0	-1	-1	-1	PRJNA1167355:ACOI02_13945	non-ribosomal peptide synthase/polyketide synthase	MNASVMPTTYALSAAQTEIWLAQQLHPDSPVYNIAQYTLIEGAIDATVFEAALRQVIDEADTLRLQFIDSDDGLRQRIGAPAWSMPVLDLTAQADPQAAAQAWMRTDYQQPVNLMQGPLFCYALLKVAPAQWMWYQRYHHIMMDGYGQSLIAQRVAHVYSALCAGEAPAACDFGSIRQLLESDAQYQASAQRAQDEAYWLQHCVHWPEPVTLASRAAPALQQRLRETTYLATQWVNDYVLDAGRLAQFLSAALAAYLHRMSGAQEVVFGLPVTARLGADQHIPGMVANTVPLRFSVEPEMNLLSLMRQAAQEIQSALHYQRYPSEALQRQLGLGPGQWLFGIKVNVMPFDYALSFGGHASTNHNLLAGPVDDLMLGVYWTPHSRQLRIDFDANPACYTT…
678	GC_00000002	Core	B58	2623	28	358	21	0	-1	-1	-1	PRJNA1167355:ACOI02_14620	amino acid adenylation domain-containing protein	MDVSVMPTTYALSAAQTEIWLAQQLHPDSPVYNIAQYTLIEGAIDATVFEAALRQVIDEADTLRLQFIDSDDGLRQRIGAPAWSMPVLDLTAQADPQAAAQAWMRTDYQQPVNLMQGPLFCYALLKVAPAQWMWYQRYHHIMMDGYGQSLIAQRVAHVYSALCAGEAPAACDFGSIRQLLESDAQYQASAQRAQDEAYWLQHCVHWPEPVTLASRAAPALQQRLRETTYLATQWVNDYVLDAGRLAQFLSAALAAYLHRMSGAQEVVFGLPVTARLGADQHIPGMVANTVPLRFSVEPEMNLLSLMRQAAQEIQSALHYQRYPSEALQRQLGLGPGQWLFGIKVNVMPFDYALSFGGHASTNHNLLAGPVDDLMLGVYWIPHSRQLRIDFDANPACYTT…
679	GC_00000002	Core	B58	2374	28	358	21	0	-1	-1	-1	PRJNA1167355:ACOI02_13145	amino acid adenylation domain-containing protein	MSAYSMPVPLSTSQADCNATQQDCPLHLCVHQLFEAQVERTPQAVAVVLGAQSITYADLERRANQLAWHLRTLGVGPDVVVGLGVTRSIEMVVGVLGILKAGGAYLPLDPSYPHERLTYMMQQARVPVLVTQSPLQQALPRMAASCVCLDTDWAQIAAEPDTRPSSGVLPAHLAYVTYTSGSTGQPKGVMTRHGGAANYLNFLVRHYRVSEKDVVLNVASLAFDASVRDLIGPLIAGARVVLIPTAHAKEPHRYVGALHEQRVTALLSITPSLLRSVCQVAEHRGVCDALRLILVSGEALDAQLVARVHQTLGAQVQVFNQYGPTECTMTSTWFAAVPDTPGLVPIGEPLSNVRVYVLDRQFKPLSPGVTGELYIAGAGLARGYFNQPALSAERFVANP…
680	GC_00000002	Core	B58	1612	28	358	21	0	-1	-1	-1	PRJNA1167355:ACOI02_08935	non-ribosomal peptide synthetase	MAVSATPLATYSLSSEQKEIWLAQQFHPDSPVYNIAQYTLIEGAIDPAVFEAAVCQVIGEADSLRLQFVDSSEGLRQTMGSPAWSMPVLDFSETADPYTSAQDWMRAECEQPVDLVQGPLFCYALLKVAFEQWIWYQRYCHIIIDGYGAVLIAQRVARVYSAMRAGKEPGPCVFGSVLQLLDSDAQQVPTQQERDEAYWLKQCADWPEPTTLVSRAAPLLQHRLRQTAYLPTQRLGDFTSDTGRLAQLLTVALAVYGHRMTGVQDVVLGLPVTTRLGADRYILGTLAHDIPLHFTMQPGMNLSSLLQQAAQQIQRGFRYQRYPSEVLRRRLGLSPGQALFGATINVMPLDYDMSFDGYPSTSHNLLNGPIDDLVLDAYWASGSSQLRIDFNANPACYTV…
681	GC_00000002	Core	B58	2640	28	358	21	0	-1	-1	-1	PRJNA1167355:ACOI02_14720	amino acid adenylation domain-containing protein	MDAPLIQYTYQLTSAQSEIWLAQLIHPDSPIYNVAQYIAIRGPLDVVLFEAALRQVVEETQSLRVQFVEVDGQIRQYVASPHWELQLVDMSEEVDPCGAAHAWMRADYERAIDLTGTGLFRNALLRVAPNEVLWYERHHHVLMDGYSVALLTQRVAHVYAAMCAGVDPDPPFASLSDLLERDLQYRGSSQWALDEAYWLEYCAHWPVPVTFAAQPAPALQHRLRYERQLSSLAVRRYATDSRRFAQFLTAAFAAYLHRLTGAEEVVLGLPVAARFGEDKRIPGSLTNIIPLRFSVRPDMDLLTLMEQAAQHIQYGLRHQRYPKEALRRKLQLSSGHPLLGPLVNVMSFHDFTMGPCRASYHNLVSGPAQDVTMAVYAMSDDQPLQLQFDVNPASYKNDA…
682	GC_00000002	Core	B58	2467	28	358	21	0	-1	-1	-1	PRJNA1167355:ACOI02_13690	amino acid adenylation domain-containing protein	MSDSITSSMHPLTTGQTAIWLAQQLRPDSPVYNIGQYTSIEGAIDPAVFEAAMRQVVDEVDSLRLQFVESNEGVRQYVGSPEWSFPLVDLSAESDPQAAADAWMRADYEQPVDILKGPLFNYALLKVAPDRVLWYQRCHHIVMDGFGFFLIAQRVAHLYSAMCEGTELEPCPFGSVHQLFESDVQYSASAQWKRDEAYWLKRCADWSSPATLASRSAPPLQHRLRQTIYFSAQSIERYADDANRLAQLITAAMAAYFYRLTGVEDVVLGFPVTARFGADRNTPGMMSNVLPVRIAVQPDMNLSSLMQHAAQEIQRGFRYQRYPNEALRRKLGLMPDQRLLGTMVNVMPFDYDLKFGGCKSINYNLLNGPVEDLMVAVYTLPGSHQLRIDFNANPACYTK…
683	GC_00000002	Core	B58	2541	28	358	21	0	-1	-1	-1	PRJNA1167355:ACOI02_14180	amino acid adenylation domain-containing protein	MTDGIKGLDILSKNNAVCHPPSHKDIDWQPTQPVPSRSCAIVGSGTLAVYCAQQLVAAGHVIRVVLATDVVLQTWAIDKNIHCVATVETLNAYIEQYPVDWLFSVDNPFILPASLIRQIREGAFNYHDAPLPRYAGHHATSWALLAHESHYAITWHHLAVTVDAGHIAVQPPVAIDANETALTLNLKCFQAARAGFNELLSSLCQRSLTPRAQDLTQRSFYAKYRRLPAGAYLRWTSSARDLSALARALAFGELYPNPLGCPKLLLEQGTVQVARVERLDQGSGVAPGTVISIAPHAWQVATSSEDVLISGFATLEGEPLSAQTLATQSGLCQGARLPELSQEQLDAVTKIHEALAPHELFWQQRLARRQPLPLPFEQRERDAEPDWVASAWCPPLRAR…
684	GC_00000002	Core	B60	2638	28	358	21	0	-1	-1	-1	PRJNA662973:IHE33_14530	non-ribosomal peptide synthase/polyketide synthase	MLRFALDADRAFGTANEFTPSQHGFLAFLKALHAEPIRPISDVDWLNAAQQQRLLVEWNTTAQPVPDATLPELFEKQVERTPDATALVCVDQTLSYAELNAQANRLAHRLIRLGVVAETPVAVLMQRSPERVVTALAILKAGGVYMPLNEQWPDSRLHTLLGETRAPIVLTDRTLQARCDALSAHVIAVDADASLAQEPSDNPMVACSPEQLAYLMYTSGSTGQPKGVGIVHRTVRYMALDRRLSAVRDRVLLHSSHAFDVSTYELWTPLLCGGQAVIVPPGELDVHVLQETIRAHQVSALWLSAGLFQVMAEGDLSYLRSVRQLTVGGDVVSSAAAQRVLEHCPTLRFINGYGPTETTIATCHLIEAPYQAQASMPIGTPLDNATAYVLDACLRPAPV…
685	GC_00000002	Core	B60	1522	28	358	21	0	-1	-1	-1	PRJNA662973:IHE33_08345	non-ribosomal peptide synthase/polyketide synthase	MAVSATPLATYSLSSEQKEVWLAQQFHPDIPAYNIAQYTVIEGAIDPAVFEAALCQVIGEVDSLRLQFVDSSEGLRQAIGSPAWSMPVLDLSTEANPHTSAQAWIRVDYEQPVDLVQGSLFCYALLKVASEQWIWYQRYCHIIIDSYGAVLIAQRVAHVYSAMRAGKKSEPCAFGSVLQLLDSDVQQASAQRERDEAYWLKQCADWTEPTTLVSCAAPLLQHRLRQTAYLPTQALGDFMSDTGRLAQILTVALTVYLHRMTGVQDVVLGLPVTARLGADRYIPGTLTHDIPLQFTMQSGMNLSSLLQQAAQQIQRGFRDQRYPSEALRCRLGLPPGQALFGATVNVMPFDYDMSFDGYPSTNHNLLNGPVDDLVLDVYWAPGSSQLRIDFNANPACYTV…
686	GC_00000002	Core	B60	2437	28	358	21	0	-1	-1	-1	PRJNA662973:IHE33_13405	amino acid adenylation domain-containing protein	MDASITPVTYALSAAQTEIWLAQQLHPDSPVYNIAQYTVIEGVIDPAVFEAALRQVINEADTLRLQFVDSDDGLRQRIGSPAWSMPVLDLTAQADPQAAAQAWMQADYQQPVNLMQGPLFCYALLKVAPAQWIWYQRYHHIMMDGYGQYLIAQRVAHVYSALCAGVTPEPCTFGSVLELLESDAQYQASAQRTQDEAYWLKHCANGPEPATLASRRAPALQQRLRQTTYLATQVLGDTASDARRLAQFMAAAMAAYLYRFTGEQDVVLGLPVKARFGADRHIPGMTSNILPLRLTVRPGINLSSFMQQAEQAMQSGLQHQRYPSEALRRQLGLSSGQRLFGTTVNMMPFYHNLSFGGYSSTRHSLLSGPVEDLMLCVYWIPGSPQLRIDLNANPACYTA…
687	GC_00000002	Core	B60	1251	28	358	21	0	-1	-1	-1	PRJNA662973:IHE33_06835	amino acid adenylation domain-containing protein	MDARITPVTQPLSSAQTEVWLAQQLHPDSPVYNIAQYTVIDGVIDAAVFEAALRQVIDEADTLRLQFVDSDDGLRQRIGAPAWSMPVLDLTSQADPQAAADAWMRADYQQPVNLMQGPLFCYALLKVAPAQWIWYQRYHHIMTDGYGQYLIAQRVARVYSALCAGTAPAACDFGSIRQLLESDAQYQASTQRAQDEAYWLKHCAHWPEPATLASRAAPALQQRLRQTAYLATQLMEDYVLDAGRLAQFLSAALAAYLHRMTGAQDVLFGFPVTARLGADWHIPGMVANTVPLRFRFEPEINLVSLMRQAAKEIQSALQYQRYPSEALQRQLGLAPGQLLFGIKVNVMPFDYELSFGEHSSTNHNLLAGPVDDLMLGIYWTPNSHQLRIDFDANPACYTA…
688	GC_00000002	Core	B60	911	28	358	21	0	-1	-1	-1	PRJNA662973:IHE33_05005	amino acid adenylation domain-containing protein	MKERIMGLEFPTENNAAHSVSSSKTIRAQPAQHQSVSSRSCAIVGSGTLAVYCAQQLIAAGHVIQVILFTDAALKTWAVDEGIHCVDTIEALSTYVEQHSVDWLFSVVNPLILPASLIEQIREGAFNYHDAPLPRYAGHYATSWALLAHESDYAITWHRLAAAVDAGHIAVQRPVAIDANETALTLNLKCYQAAREGFNELLLELGRRSLTARPQDLTHRSFYAKHRRPPAGAYLRWTSSARDLSALARALAFGELYPNPLGCPKLWLQQGTVQVGRVDRLDQRSGAAAGTVIRIAPHAWQVATGSEDVLISGFATLEGEPLSAQTLAVQSGLGQGAKLPELTQEQSDAVTKIHETLAPHELFWQQRLARWQFWTLPFEHGERDAEPEWAKSAWCPPLQ…
689	GC_00000002	Core	B60	1247	28	358	21	0	-1	-1	-1	PRJNA662973:IHE33_06805	amino acid adenylation domain-containing protein	MSVDITSVTYPLSTAQTEIWLAQQLHPDSPVYNIAQYTVIEGAIDPAVFEATLRQVLDEADSLRLQFVESDDGLRQVIGSPAWSMPVLDFTAEADPRPAADAWMRTDYEQPVDLMQGPLFQYALLKVAPEQWIWYQRTHHIIMDGYAFFLIARRVAHVYSALRAGKAPVPCTFGSVLKLLESDAQYQTSAQREKDEAYWLKHCAHWPDPATLANRAAPALQHRLRQTVYLTTQALGETASDAGRLAQFLTAALAAYLHRMTGAQEVTLGFPVTARLGGDRHIPGMVSNTVPLRFTLEPEGNLLSLMQQAAQQIQRGSRYQRYPSEALRRQLGLVSRQSLFNTMVNVMPFDYDLSFDGYPSTNHNLLHGPVDDLTLGVYWTPSSSQVRIDLDANPACYTV…
690	GC_00000002	Core	B60	2389	28	358	21	0	-1	-1	-1	PRJNA662973:IHE33_13115	amino acid adenylation domain-containing protein	MGTSITPITYALTTAQTEIWLAQQLYPDSPVYNIAQYTVIDGTIDTVVFEAALRQVIDEADTLRLQFVDSDDGLRQRIGTPAWSMPVLDLTAQADPEAAAQAWMQADYQQSVNLMQGPLFCYALLKVAPAQWIWYQRYHHIMTDGYGQYLIAQRVAHVYSALCAGTAPAACDFGSIRQLLESDAQYQTSAQREKDEAYWLKHCAHWPEPATLASRAAPALQQRLRQTTDLAIQWVDDYVLDAGRLAQFLSAALAAYVHRMTGVQDVVFGFPVTARLGEDRHIPGMVANTVPLRFRFEPEVNLLSLMRQAAKEIQSALQYQRYPSEALQCQLGLAPGQSLFGIKVNVMPFDYALSFAGHSSTNHNLLAGPVEDLMLGVYWTSNSRQLRIDFDANPACYTA…
691	GC_00000002	Core	B60	1939	28	358	21	0	-1	-1	-1	PRJNA662973:IHE33_10610	amino acid adenylation domain-containing protein	MDASITPVTQPLSSAQTEIWLAQQLHPDSPVYNIAQYTVIDGVIDAAVFEAALRQVIDEADTLRLQFVDSDDGLRQRIGAPAWSMPVLDLTAQADPQAAAQAWMQADYQQPVNLMQGPLFCYALLKVAPAQWIWYQRYHHIMMDGYGQSLIAQRVAHVYSALCAGTAPAACDFGSVRQLLESDAQYQASAQRAQDEAYWLKHCAHWPEPATLASRAAPALQQRLRQTTYLATQLMEDYVLDAGRLAQFLSAALAAYLHRMTGAQDVVFGFPVTARLGADRHIPGMVANTVPLRFRFEPEINLLSLMRQAAKEIQSALQYQRYPSEALQRQLGLPPGQSLFGIKVNVMPFDYALSFGGHSSTNYNLLAGPVDDLMLGVYWTPNSRQLQIDFDANPACYTA…
692	GC_00000002	Core	B60	2331	28	358	21	0	-1	-1	-1	PRJNA662973:IHE33_12785	amino acid adenylation domain-containing protein	MNRSFVMDASITPVTYALTTAQTEIWLAQQLRPDSPVYNIAQYTVIDGVIEPAVFEAALRQVIDEADTLRLQFVDSDDGLRQRIGAPAWSMPVLDLTAQADPQAAAQAWMQADYQQPVNLMQGPLFCYALLKVAPAQWIWYQRYHHIMTDGYGQHLIAQRVAHVYSALCAGTAPAACDFGSIRQLLESDAQYQASAQRAQDEAYWLKHCAHWPEPATLASRAAPALQQRLRQTTYLATQWVEDYVLDAGRLAQFLSAALAAYLHRMTGAQDVLFGFPVTARLGADWHIPGMVANTVPLRFRFEPEMNLLSLMRQAAKEIQSALQYQRYPSEALQRQLGLAPGQLLFGIKVNVMPFDYALSFGEHSSTNHNLLAGPVDDLMLGIYWTPNSHQLRIDFDAN…
693	GC_00000002	Core	B60	2652	28	358	21	0	-1	-1	-1	PRJNA662973:IHE33_14600	amino acid adenylation domain-containing protein	MHSKTEKPTSIDTGNPISTTPVTYPLSTAQTEIWLAQQLHSDISVYNIAQYTVIKGLIDVVVFEATLRQVIGEADSLQLHFIKNDDRLQQHISSPAWSLSVVDFSAEADPQAAAQAWMHADDEQPVDILQGPLFHYALLKTASDQVLWYQRYHAIVMDGFGMHLLTQRVAHVYSAMCRGVEPDPCPFQSLSQLLGKNAQYCNSAQWARDEAYWLKRCAHWPEPVMLVTQSASAFSHYLRDTTDLAQPDSQRIDTFESSPIDLAHLVTAAMAAYLHRLTGVQDVVLGVPVSICSSTDQCVPGRVSNVLPVRLTVQPSASLSSLKDQVAQQIHQGLRHQRYPIDALRQALGLSPTQPLLSSILDLVLTDSTLSFDAYSSTSHLLATGSIESLVIVAQLQPD…
694	GC_00000002	Core	B60	2293	28	358	21	0	-1	-1	-1	PRJNA662973:IHE33_12560	non-ribosomal peptide synthase/polyketide synthase	MDASITPVTYALTTAQTEIWLAQQLHPDSPVYNIAQYTVIDGVINAAVFEAALRQVIDEADTLRLQFVDSDDGLRQRIGAPAWSMPVLDLTAQADPEAAADAWMQADYQQPVNLMQGPLFCYALLKVAPAQWIWYQRYHHIMTDGYGQHLIAQRVAHVYSALCTGTAPAACDFGSIRQLLESDAQYQASAQRAQDEAYWLKHCAHWPEPATLASRAAPALQQRLRQTTDLATQWVEDYVLDAGRLAQFLSAALAAYLHRMTGAQDVVFGFPVTARLGADWHIPGMVANTVPLRFRFEPEMNLLSLMRQAAKEIQSALQYQRYPSEALQRQLGLAPGQLLFGIKVNVMPFDYELSFGEHSSTNHNLLAGPVDDLMLGVYWTPNSRQLRIDFDANPACYTA…
695	GC_00000002	Core	B60	2533	28	358	21	0	-1	-1	-1	PRJNA662973:IHE33_13955	amino acid adenylation domain-containing protein	MHAPPSQCTYPLTSAQSEIWLAQLIHPDSPIYNVAQYTAIRGPFDVALFEAALRQVVEETQSLRVQFVEVDGQIRQYVASPHWELQLVDMSEEADPWVAAQAWMRADYERAIDLTGTGLFRNALLRVAPNEVLWYERHHHVLMDGYSVALLSQRVAHVYTAMCAGVDPDPPFAPLSDLLERDFQYRGSSQWALDEAYWLEYCAHWPVPVTFAAQPAPALQHRLRYERQLSSPAVRRYATDSRRCAQFLTAAFAAYLHRLTGAEEVVLGLPVAARFGEDKRIPGSLANIIPLRFSVRPDMDLSTLMEQAAQHIQHGLRHQRYPKEALCRKLQLPSGHPLLGPLVNVMSFHDLTMGPCRASYHNLVSGPAQDVTVAVYALSDNQPLQLQFDVNPTTYKNDA…
696	GC_00000002	Core	B60	1299	28	358	21	0	-1	-1	-1	PRJNA662973:IHE33_07095	amino acid adenylation domain-containing protein	MDASVTPVTQPLSNAQTEIWLAQQLRPDSPVYTIAQYTVIDGVIEPAVFEAALRQVIDEADTLRLQFVDSDGGLRQKIGTPAWSMPVLDLTAQADPQAAAQAWMRADYQQPVNLTQGPLFGYALLKVAPAQWIWYQRYHHIMMDGYGQSLIAQRVAHVYSALCAGVTPEPCTFGSVLELLESDAQYQASAQRAQDEAYWLKHCAHWPEPATLASRAAPAFQQRLRQTTDVATQWVDDYVLDAGRLAQFLSAALAAYLHRMTGAQDVVFGFPVTARLGADWHIPGMVANTVPLRFRFEPETNLVSLMRQAAKEIQSALQYQRYPSEALQRQLGLAPGQSLLGIKVNVMPFDYALSFGGHSSTNHNLLAGPVEDLMLNVYWTPNSRQLRIDFDANPACHTA…
697	GC_00000002	Core	B62	2536	28	358	21	0	-1	-1	-1	PRJNA1167355:ACLZ5L_14085	amino acid adenylation domain-containing protein	MSDRIAELETSGPTKVVHSFSLGAQSHTPQTKENPAPARQCAIVGGTTLAVHCAQQLVASGYVIQVVLATDAVLKTWATHQGILCVDTIDALNINIEKHPVDWLFSVVNPLILPASLIDKISKGAFNYHDAPLPRYAGTHTTSWALLSHESHYAITWHYLTAAVDAGHIAVQRPIAIDADETALTLNLKCYQAAQEGFKGLLSGLSQCSLTVRSQDSTQRSFYAKHRRPPAGAYLRWTGSARDLSALVRALTFGELYLNPLGCPKLLLQQDTVQVARVTRLDQRSSTVAGTVISIKPHAWQISTGSEDVLVSGFSTLEGEPLPAQALAIQSGISQGDRLPELTQEQSDSITEIHERLAPHEAFWQQRLACLQPLQLPFGQREDGTEPEWVASAWCPPLQ…
698	GC_00000002	Core	B62	2344	28	358	21	0	-1	-1	-1	PRJNA1167355:ACLZ5L_12955	amino acid adenylation domain-containing protein	MPACVAPLTHPLSTAQTEIWLAQELHPNSPVYNIAQYTTIDGAVDPVLFEVALRQVINEADSLRLQFVETDQGLQQTVGSVDGFLPFIDVSREADPQAAAHAWMRTDYERPVNVLRDSLFCYALLKVGPEHFFWYQRYHHIMMDGFSLYLIAQRVAQLYSALCKHAEPPPCPFGSVFQLLESDVQYRTSAQWVQDESYWLKRCMDWPEPATLASRSAPAVAVAHRFRQTIYLDSKSIGIETADSRNLAQFGVATLAAYLCRWTSVQDIVFGLPVKARFGANRQIPGMQSNVLPLRLTVQPDMSLSLLMQQAAQAIQSALEHQRYPSERVRRQIGLVNHQQLFNTAVNVMPFDYDLSFDGNASTNHNLLNGPVDDLMIVITQPDANTLQIDFDFNPARYT…
699	GC_00000002	Core	B62	2297	28	358	21	0	-1	-1	-1	PRJNA1167355:ACLZ5L_12695	non-ribosomal peptide synthetase	MTELALEAKDGPIAEQLAQRFDPRHTRLDLTQAPLLRCAIAQDTDGRWIMIQLLHHLIGDHSTAEVMHAEVRAFIEGRGETLPAPQPFRNLVAQARLGVSQTEHERFFTEQLADIEEPTLPFDLAQVHRDGTQVAEARRMLPQALNDQLRAHAKRLGVSLASLCHLAWAQVLARASGQQKVVFGTVLFGRMQAGSGADSAMGLFINTLPLRVDLAGSVESAVRATHARLAALLEHEHASLALAQRCSSVPAGTPLFSTLLNYRHNAISPTEVSMLPGVELLSAEERTNYPLTLSVEDYGQALGLTAQVVASLEPDRVCGYMQQALQSLVEALEMSPEWSVGQLEVLPREERELLLKKWNATAQDYPAHQCIHQLFEAQVERTPEVTALVYEDQTLSYAQ…
700	GC_00000002	Core	B62	2454	28	358	21	0	-1	-1	-1	PRJNA1167355:ACLZ5L_13610	amino acid adenylation domain-containing protein	MKNKIMGLQSIESNLVSSPSFNHAIDPQPTRCQPVSSRSCAIVGSGTLAVYCAQQLIAAGHAVDVVLATDAVLKAWAVHEAIHCIDTVDALDIYIEQHPVDWLFSVVNPLILPASLIKRIREDAFNYHDAPLPRYAGNHATSWALLAHELKYAITWHRLAVAVDAGHIIVQRPIVIDEDETTLTLNLKCYQAAREGFNELLSGLNQRSLTARAQDLTERSFYAKHRRPAAGAYLRWSGSAQDLSALARALTFGELYPNPLGCPKLLLWHGTVQVARVERLEQRSGATAGTVIRMAPHAWQVATGSEDVLISGFATLEGEPLSAQTLATQSGLEQGARLPELTQEQADAITQIHEALAPHESFWQQRLARWQPLPLPFDHGECDAEPDWAASAWCPPLRT…
701	GC_00000002	Core	B62	2554	28	358	21	0	-1	-1	-1	PRJNA1167355:ACLZ5L_14195	non-ribosomal peptide synthase/polyketide synthase	MSQGDTWQGDVFSACLHQAFQTQALRTPQMVAVEYGTDSLTYEELEHRANRLAQQLVSCGVQPDSFVAICLHRSIDLAVSLLATLKAGGACLPLDPAYPADRLRYIIKDAKPHVVVTTSTLLADKSDFAKVFYNSHTICLDRATADSEKQEPNITSVVTPDNLAYVLYTSGSTGTPKGVMMEHKALTNLVRWHLNKWKPTQHSVVLQFASLNFDISFHEIFSTWCGGGTLVIAPEEVRHDPPALLELLVRKKVQKIYLPFVMLQQLAVEIGTKGFPPALVDVITAGEQLRITPEIAAMFKASRARLHNHYGSTEVQDVTSYTLPANTDEWPALPPIGSPIDNCNIYILDKKKQLASAGEIGELYVGGVQLARGYLGQPELTQAHFLVHSEAKGRIYRTG…
702	GC_00000002	Core	B62	2687	28	358	21	0	-1	-1	-1	PRJNA1167355:ACLZ5L_14990	amino acid adenylation domain-containing protein	MSISVTPLTYPLSTAQTEIWLAQQLYPDSPAYTIGQYTVIEGVVDPALFEAALRQVIHEADSLRLHFVETDEGIQQYVGSPAWSLSRVDLSAEADSQAAAQAWMRADYERPLDILQGPLFHYALLKTASDQVLWYQRYHSIMMDGVGMHLIAQRIAHVYSAMCEGAKPAPCTFRSVSQLLKKNAQYRNSAQWARDETYWFKRCANWPEPVVYAGQLASASHLHLRHTADLVQSDSQGIDTFESSVIDLVQLVTAAMAAYLHRLTGVQDVVLGVPATVCSSMGRCIPGRVSNILPVRLTVRPSTSLSALKDQVAKKIHQGLRHQRYPIDALRHVLGLTPTQRLLSSLLDVGVVDNHLLFGASSSTSHFLATGSIESLLVVAHAQPDSPMLRIALDANRAF…
703	GC_00000002	Core	B62	2275	28	358	21	0	-1	-1	-1	PRJNA1167355:ACLZ5L_12540	non-ribosomal peptide synthase/polyketide synthase	MDASVMSTTYALSAAQTEIWLAQQLYPDSPVYNIAQYTVIEGAIEPAVFEAALRQVIDEADTLRLQFIDSDDGLRQRIGAPAWSMPVLDLTAQADPQAAAQAWMRTDYQQPVNLTQGPLFCYALLKVAPAQWMWYQRYHHIMMDGYGRCLIAQRVAYVYSALCEGTTPAACDFGSIRQLVESDAQYQISAQRAQDEAYWLKHCADWSEPATLASRSAPVLQQRLRQTTYLAIQALGDTAPDARRLAQFMTAAMAAYLYRFTGEHDVVLGLPVKARFDADRHIPGMKSNTLPLRLTMRPGMNLSSLMQQAAQEMQSGLRHQRYPSEALRRQLGMPSGQRLFGTTVNVMPFDLDLSFGGYSATNHNLLNGPAEDLMLGVYWTPGSHQLRIDFDANPACYTP…
704	GC_00000002	Core	B62	2359	28	358	21	0	-1	-1	-1	PRJNA1167355:ACLZ5L_13055	amino acid adenylation domain-containing protein	MDASITPVTQPLSSAQTEIWLAQQLHPDSPVYNIAQYIVIEGAIEPAVFEAALRQVIDEADTLRLQFVVSDDGLRQRIGAPAWSMPVLDLTAQADPQAAAQAWMCADYQQPVNLMQGPLFCYALLKVAPAQWIWYQRYHHIMMDGYGQSLITQRVAHVYSALCAGVTSEPCTFGSVLELLESDAQYQASAQCARDEAYWLKHCANWPEPATLASRSAPVLQQRLRQTTYLATQALGDTASDARRLAQFVTAAMAAYLYRFTGEQDVVLGLPVKARFGADRHIPGMISNILPLRLTMRPGMNLSSFMQQVAQEMQSGLQHQRYPSEALRRQLGLSSGQRLFGTTVNVMPFYQDLLFAGYPSTRHSLLSGPVEDLMLCVYWTPGSHQLRIDFNANPACYTA…
705	GC_00000002	Core	B62	2566	28	358	21	0	-1	-1	-1	PRJNA1167355:ACLZ5L_14260	non-ribosomal peptide synthetase	MDAPLSQYTYTLTSAQSEIWLAQLIHPDSPIYNVAQYIAIRGPLDVVLFEAALRQVVEETQSLRVQFVEVDGQIRQYVASPHWELQLVDMSEEVDPCGAAHAWMRADYERAIDLTGTGLFRNALLRVAPNEVLWYERHHHVLMDDYSVALLTQRVAHVYAAMCAGVDPDPPFASLSDLLERDLQYRGSSQWALDEAYWLEYCAHWPVPVTFAAQPAPALQHRLRYERQLSSLAVRRYATDSRRFAQFLTAAFAAYLHRLTGAEEVVLGLPVAARFGEDKRIPGSLTNIIPLRFSVRPDMDLSTLMEQAAQHIQYGLRHQRYPKEALRRKLQLSSGHPLLGPLVNVMSFHDFTMGPCRASYHNLVSGPAQDVTMAVYAMSDDQPLQLQFDVNPASYKNDA…
706	GC_00000002	Core	B62	2416	28	358	21	0	-1	-1	-1	PRJNA1167355:ACLZ5L_13360	amino acid adenylation domain-containing protein	MSDSITSSMHPLTTGQTAIWLAQQLRPDSPVYNIGQYTSIEGAIDPAVFEAAMRQVVDEVDSLRLQFVESNEGVRQYVGSPEWSFPLVDLSAESDPQAAADAWMRADYEQPVDILKGPLFNYALLKVAPDRVLWYQRCHHIVMDGFGFFLIAQRVAHLYSAMCEGTELEPCPFGSVHQLFESDVQYSASAQWKRDEAYWLKRCADWSSPATLASRSAPPLQHRLRQTIYFSAQSIERYADDANRLAQLITAVMAAYFYRLTGVEDVVLGFPVTARFGADRNTPGMMSNVLPVRIAVQPDMNLSSLMQHAAQEIQRGFRYQRYPNEALRRKLGLMPDQRLLGTMVNVMPFDYDLKFGGCKSINYNLLNGPVEDLMVAVYTLPGSHQLRIDFNANPACYTK…
707	GC_00000002	Core	B62	2565	28	358	21	0	-1	-1	-1	PRJNA1167355:ACLZ5L_14255	alpha/beta fold hydrolase	MLQTYEAPQGDFEAALAALWAELLGVRRIGRHDDFFALGGHSLLALQMTQRCRATLGVTIPMHELFSRPSIAALSQAVLAPSAAPHESFPVLVPIRVPATRAPLFCIHPVSGLSWHYRSLASHLPPEQPVYGIQARGFDAPSLLATSIDAMALDYIQQMRRIQPDGPYYLLGWSLGGNIAHSMATQLEQQGQRIALLAVLDSMPDHRWRGDSFQPEWDASYIRSLARYDGDPGAADGADYALERTREVMRNNYSLVKTFVPRIYCADMLFFRATIPGGGSSALIAPDAWRPYVLGNIETHDIACTHDDMDRPGPSAEIGRVLREKLNQLHGVPSRERSRVVTA
708	GC_00000002	Core	B62	2361	28	358	21	0	-1	-1	-1			MNFEGPTIYGGDMLFFRATMLQDTSDNLIPPQAWQPYVRGYVEVHDIACKHYDMELPAPTAQIGRILRQKLNALHKHQS
709	GC_00000002	Core	B62	2556	28	358	21	0	-1	-1	-1	PRJNA1167355:ACLZ5L_14205	formyltransferase family protein	MHEAVHCIDTVDALDIYIEQHPVDWLFSVVNPLILPASLIKRIREDAFNYHDAPLPRYAGNHATSWALLAHESEYAS
710	GC_00000002	Core	B75	2657	28	358	21	0	-1	-1	-1	PRJNA1167355:ACGS9D_15075	non-ribosomal peptide synthase/polyketide synthase	MSISVTPLTYPLSTAQTEVWLAQQRSPGSRAYTIGQYTVIEGAVGPALFEAALRQVINEVDSLRLHFVQTDEGIQQYVGSPAWSLTQVDLSAEADSQAAAQAWMRADYERPLNILQGPLFHYALLQTASDRTLWYQRYHSIVMDGVGIHLIAQRIAHVYSAMCKGDKPAPCPFRSVSQLLEKDAQYRSSAQWARDETYWLKRCANWPEPMIHASQLASPAHHQLRHVTDLAQSDSQGIDTFESSAIDLAQLVTAAMAAYLHRLTGAQDVVLGVPVAVCSSMDRCVPGRVSNVLPIRLTVRPSTTLSSLKDQVAQKIHQGLRHQRYPIDALRQVLRLAPTQRLFGALLDVGMVDNHLLFDAYPSTSYLLATGSIESLLAVAHVQPDSPMLRFALDADRAF…
711	GC_00000002	Core	B75	2842	28	358	21	0	-1	-1	-1	PRJNA1167355:ACGS9D_16185	non-ribosomal peptide synthase/polyketide synthase	MDVSITPVTYALTTAQTEIWLAQQLHPDSPVYNIAQYTVIDGVMDAAVFEAALRQVIDEADTLRLQFVDSDDGLRQRIGAPAWSMPVLDLTAQADPQAAAQAWMQADYQQSVNLTQGPLFGYALLKVAPEQWVWYQRYHHIMMDGYGQYLIAQRVAHVYSALCAGTAPAACGFGSIRQLLESDAQYQASAQRAQDEAYWLKHCAHWPEPATLASRAAPAFQQRLRQTTELATQWVEDYVLDAGRLAQFLSAALAAYVHRMTGAQDVVFGFPVTARLGEDGHIPGMVANTVPLRFKFEPEVNLLSLMRQAAKEIQSALQYQRYPSEALQRQLGLAPGQSLLGIKVNVMPFDYGLSFGGHSSTNHNLLAGPVEDLMLGVYWTPHSRQLRIDFDANPACYTA…
712	GC_00000002	Core	B75	2461	28	358	21	0	-1	-1	-1	PRJNA1167355:ACGS9D_13895	non-ribosomal peptide synthetase	MDASITPVTYALTTAQTEIWLAQQLHPDSPVYNIAQYTVIDGAIDAAAFEAALRQVIDEADTLRLQFVDSDDGLRQRIGTPAWSMPVLDLTAQADPQAAAQAWMQADYQQPVNLTQGPLFGYALLKVAPAQWIWYQRYHHIMMDGYGQYLINQRVAHVYSALCAGVTPEPCTFGSVLELLESDAQYQASDQRVQDEAYWLQHCAHWPEPATIASRAAPALQQRLRQTTYLAAQVLGDTASDARRLAQFMTAAMAAYLYRFTGEQDVVLGLPVKARFGADRHIPGMKSNTLPLRLTIRPGMNLSSFMQQAAQAMQSGLQHQRYPSEALRRQLGLSSGQRLFGTTVNMMPFYHDLSFGGYSSTRHSLLSGPVEDLMLCVYWIPGSHQLRIDLNANPACYTA…
713	GC_00000002	Core	B75	895	28	358	21	0	-1	-1	-1	PRJNA1167355:ACGS9D_04950	non-ribosomal peptide synthetase	MAAGHIIQVVLFTDAVLQTWALDEGIHCVNTIERLNTYVEQHPVDWLFSVVNPLILPSPLIEKIREGAFNYHDAPLPRYAGHYATSWALLAHESDYAITWHRLAAAVDAGHIAVQPPVAIDANETALTLNLKCYQAAREGFNELLSHLGQCSLTVRPQDLTHRSFYAKHRRPPAGAYLRWTSSARDLSALARALTFGELYPNPLGCLKLWLQQGTVQVARVERLDQRSGAAAGTVIRITPHAWQIATGSEDVLISGFATLEGEPLSAQTLAVQSGLAQGTKLPELTQQQSDAVTKIHEMLASHELFWQQRLARWQFWTLPFEHGERDTEPEWATSAWCPPLQEKSEANQPVMTLLTVLAIYLARLTEQSQFQIGWRVNDADGPLKALACLAPVVPIDIT…
714	GC_00000002	Core	B75	2321	28	358	21	0	-1	-1	-1	PRJNA1167355:ACGS9D_13060	amino acid adenylation domain-containing protein	MNLLPPAERELLINTWNATQCDYPSYLCIHQLFEAQVARTPDAPALVHEDQTLSYAQLNARANHLAHRLIQLGVVPDARVAICVTRSPAMVVGLLAILKAGGAYVPLDPAYPSERLVYILADAAPTIVLADETGHAALGQAALACRTVLDPNELPPRADANPQVPSLTARHLAYVIYTSGSTGTPKGVMVEHRNVTNFLTAMSASIGIASHDRLLAVTSIAFDIAGLELYLPMSQGAMIVMASRDEVADPVKLQNQIIAQKISLMQAVPSVWRTLLDLPGPTLDLKALCGGEALSSRLSTQLRLATWGVWNLYGPTETTIWSSIYRISKHRDTNGVTAPIGRPIANTRVYLLDAYGQPVPLGAAGELYIGGDGVARGYLNRPELTAERFVPDPFSDVPD…
715	GC_00000002	Core	B75	2556	28	358	21	0	-1	-1	-1	PRJNA1167355:ACGS9D_14460	non-ribosomal peptide synthase/polyketide synthase	MIKFGVHVMSAGAVSLITYPLSSAQTEIWLAQQLHSDSPVYKIAQYTVIEGAIDPTVFEAALRQVIDEVDSLRLQFVESEAGLRQRIGSLAWSMPVLDLTAEADPQAAAQAWMRADYQQPVNVLQGPLFCYALLKVAPAQWIWYQRYHHIIMDGYGQYLIAQRVAHVYSALRVGEEPAPCTLGSVLKLLESDAQYQTSAQREKDEAYWLKHCAHWPEPATLANRAAPALQHRLRQTAYLATQVLGDAASDVDRLAQFLMAALAAYLHRMTGAQDVALGLPVTARLGANRHIPGVASNTVPLRFTFETKMALASLLQQAAQIQRGFRYQRYPSEALRRKLGLMSGQALFGATVNVMPFDYDLLFDGYPSSNHNLLNGPVEDLMLAVYWAPDNPQLRIDFN…
716	GC_00000002	Core	B75	1491	28	358	21	0	-1	-1	-1	PRJNA1167355:ACGS9D_08355	condensation domain-containing protein	MAVSATPLAMYSLSSEQKEIWLAQQFHPDIPAYNIAQYTVIEGAIDSAVFEAALCQVIGEVDSLRLQFVDSSEGLRQAIGSPAWSMPVLDLSTEANPHTSAQAWIRVDYEQPVDLVQGSLFCYTLLKVASEQWIWYQRYCHIIIDGYGAVLIAQRVAQVYSAMRAGKKPEPCAFGSVLQLLDSDVQQASAQRERDEAYWH
717	GC_00000002	Core	B75	2555	28	358	21	0	-1	-1	-1			MPSTFLRLDAFVLTPNGKIDRRALPAPDSDAFVLQNYEAPQGDFEAALAALWAELLGVRRIGRHDDFFAFGGHLLLAL
718	GC_00000002	Core	B75	2261	28	358	21	0	-1	-1	-1	PRJNA1167355:ACGS9D_12645	non-ribosomal peptide synthase/polyketide synthase	MDASITPVTQPLSSAQTEIWLAQQLHPDSPVYNIAQYTVIEGEIEAAVFEAALRQVIDEADTLRLQFVDSDHGLRQRIGAPVWSMPVLDLTAQADPEAAAQAWMQADYQQPVNLVQGPLFCYALLKVAPAQWIWYQRYHHIMMDGYGRYLIAQRVAHVYSALCAGTAPAACDFGSSRQLLESDAQYQTSAQREKDEAYWLKHCTNWPEPATLASRSAPALQQRLRQTTYLSTQALGDAASDARRLAQFMMAAMAVYLYRFTGGQDIVLGLPVKARFGADRHIPGMKSNTLPLQLTMRPGMDLSSLMQQAAQEMQSGLRHQRYPSEALRRQLELPPGQRLFGTTVNVMPFDHDLSFGGYSLTNHNLLNGPAEDLMLGVYWTPGSHQLRIDFDVNPACYTA…
719	GC_00000002	Core	B75	2554	28	358	21	0	-1	-1	-1	PRJNA1167355:ACGS9D_14445	thioesterase domain-containing protein	MALHLPPEQPVYGIQARGFDDPSLLATSIDTMALDYIQQMRRIQPDGPYYLLGWSLGGNIAHSMATQLEQQGKRIALLAVLDSLPDHRWRGDSFQPELDASYIRSLARYEGDPDTADGAGYALERTREVMRNNYSLVKTFTPRIYCADMLFFRATIPGGGSSALIALDAWRPYVLGKIETHDIACTHDDMDRPGPSAEIGRVLREKLDQLHGMPLHERSRMIAA
720	GC_00000002	Core	B8	2582	28	358	21	0	-1	-1	-1	PRJNA1167355:ACGS88_14520	non-ribosomal peptide synthase/polyketide synthase	MSISVTPLTYPLSTAQTEVWLAQQLYPDSCAYTIGQYTVIEGVVDPALFEAALRQVINEADSLRLHFVQTDEGIQQYVGSPAWSLSRVDLSAEADSQAAAQAWMRADYEQPLNLLQGPLFHYALLKTASDQTLWYQRYHAIVMDGMGMHLITQRIAHVYSAMCEGHKPAPCPFRSVSQLLEKHAQYRNSAQWARDETYWLKRCANWPEPMVYASQLASPFHHPLRHVTDLAQSDSQGMDTFESSATDLIQLVTAAMAAYLHRLTGAQDVVLGVPVAVCLNRDRCVPGKVSNVLPIRLTVQPSTSLSSLKDQVAQKIHQGLRHQRYPIDALRQVLGLTPTQRLFGSLLDVGVVDNHLLWDACPSTSYLLTTGSIESLLVVAHAQPDSPRLRFALDANRVF…
721	GC_00000002	Core	B8	2262	28	358	21	0	-1	-1	-1	PRJNA1167355:ACGS88_12565	amino acid adenylation domain-containing protein	MKDKMVKLGIPIKNNAVCHSTPNSTADSQSSQRRPARSRSCAIVGGSTLAVYCSQQLVAEGHVIRVVLATDTVLKTWAIHEGIHCVDTVDALNTYIGQCAVDWLFSVDNPFILPASLIEKIREDAFNYHDAPLPRYAGNFATSWALLAHESNYAITWHRLATTVDAGHIAVQRPVAIEAGETALTLNLKCYQAAREGFLELLSGLGQGSLITYPQDLTERSFYAKYRRPRAGAYLCWSNSAQDLSALARALEFGELYPNPLACPKLLLQQGTVQVTQVKRLDQCSGVAAGTVMSIEPNAWRVATSSEDVLISGFATLEGEPLSAQILAAQSKLYPGARLPELNQEQAAAITAIHEKLASSEYFWQERLTRLQTLQLPFEQCKHDTEPQWAASAWCPPLR…
722	GC_00000002	Core	B8	1241	28	358	21	0	-1	-1	-1	PRJNA1167355:ACGS88_06880	amino acid adenylation domain-containing protein	MDASVTPVTYALSTAQTEVWLAQQLHPDSPVYNLAQYTVIEGAIDPDAFKAALRQVIDEADTLRLQFIDSDDGLRQRIGSPAWSVPVLDLTTEADPQAAAQAWMRADYQQPVNLMQGPLFCYALLKVAPAQWIWYQRTHAIIIDRYTFFLIAQRVAQVYSAMCEGIEPDPCTFGSVLKFLESEAQYQNSAQLARDEAYWLKQCADWPQPATLASHSVPASRHRLRQTTYLTTQAVEGYASNANQLGQLLSAALAAYLYRMTGAQDVVLGLPVTADPSADRPIPGTLANRVPLRFTLEPDMNLSSLMQQAAQQIQHGCPYQRYPNKALRRQFGPTVNVMPFDYGLSFGKHTAKHHPLLNGPVEDLMLDAYWTPASHQLRIGFHANPTLYNEDELTIHQRR…
723	GC_00000002	Core	B8	1510	28	358	21	0	-1	-1	-1	PRJNA1167355:ACGS88_08370	amino acid adenylation domain-containing protein	MAVSATPLATYSLSSEQKEIWLAQQLHPDIPANNIAQYTVIEGAIDPAVFEAALCQVIGEVDSLRLQFFDSSEGLRQAIGSPAWSMPVLDLSAEANPHTSAQAWMRADYEQPVDLVQGPLFCYALLKAASGQWIWYQRYCHIIIDGYGAVLIAQRVSQVYSAMRAGKKPEPCAFGSVLQLLDSDAQQASAQRERDEAYWLKQCADWTEPTTLVSRAAPLLQHRLRQTAYLPTQALGDFMTDTGRLAQILTVALAVYLHRMTGVQDVVLGLPVTARLGADRYIPGTLAHDIPLQFTMQSGMNLSSLLQQAAQQIQRGFRYQRYPSEALRCRLELPPGQALFGATVNVMPFDYDMSFDGYPSTNHNLLNGPVDDLVLDVYWAPGSSQLRIDFNANPACYTV…
724	GC_00000002	Core	B8	2485	28	358	21	0	-1	-1	-1	PRJNA1167355:ACGS88_13970	non-ribosomal peptide synthase/polyketide synthase	MSAGAISLTTYPLSSAQTEIWLAQQLHSDSPVYNIAQYTVIEGAIDPTVFEAALRQVIDEADSLRLQFVESEAGLRQRIGSPAWSMPVLNLTAEAEPQAVAQTWMRTDYEEPVDLMQGPLFQYALLKVAPKQWIWYQRYHHIMMDGYGAVLIAQRVAQVYSALCAEREPAPCTFGSVLKLLESDAQYRASAQREKDEVYWLKHCAHWPVPATLASRAAPVLQHRLRQTAYLPTQALGDFMTDTGRLAQILTVALAVYLHRMTGVQDVVLGLPVTARLGADRYIPGTLAHDIPLQFTMQSGMNLSSLLQQAAQQIQRGFRYQRYPSEALRCRLELPPGQALFGATVNVMPFDYDMSFDDYPSTNHNLLNGPVDDLVLDVYWAPGSSQLRIDFNANPACYT…
725	GC_00000002	Core	B8	1172	28	358	21	0	-1	-1	-1	PRJNA1167355:ACGS88_06470	non-ribosomal peptide synthetase	MNDRISELETSGPTEVVHSFSSGAQSHALQTNEHSAPLRRCAMVGSTTLAVHCAQQLVASGYVIQVVLTTDAVLKTWAAHEGILCVDTVDALNTHIKQYPVEWLFSVVNPFILPAPLIEKIRNGAFNYHDAPLPRYAGTHATSWALLAHEPHYAITWHYLTAAVDAGDIAVQRPVAIDADETALTLNLKCYQAAQEGFNELLSGLSQRSLIVRSQDPTQRSFYAKHRRPPGGAYLRWTSSARDLSALVRALTFGELYLNPLGCPKLLLQQGTVQVARVTRLDQRSSTVAGTVISVKPHAWQISTGSEDVLVSGFSTLEGEPLPAQDLAIQSGISQGDRLPELAQEQSDSITEIHERLAPHEAFWQQRLACLQPLQLPFEQREHSTEPKWAASAWCLPLQ…
726	GC_00000002	Core	B8	2332	28	358	21	0	-1	-1	-1	PRJNA1167355:ACGS88_13000	non-ribosomal peptide synthetase	MDASVTSATYALSAAQTEIWLAQQLHPDSPVYNIAQYTVIEGAIDPAVFKAALCQVIDEADTLRLQFIDSDGGLRQRIGSPAWSVPVLDFTTEADPQAAAQAWMRTDYEQPVHLLRDPLFCYALLQVAPTQWLWYQRYHHIIMDGYGQFLIAQRVAHVYSALCAGNEPAPCTFGSVLKLLESDAQYQASAQRARDESYWLKHCVHWPEPATLVSRRASVSQQRLRQTTYLATQALGDTASDIRRLTRFMTAAMAAYLYRFTGEQGVVLGLPVKARFGADQHIPGMKSNTLPLRLTMRPGMNLSSFMQQAAQEVQRGLQHQRYPSEALRRQLGLPPGQRLFGTTVNVMPFDYDLLFGRYPSTNHNLLLGPVDDLMIDVYWTPNGCQLRIDFDANPACYSV…
727	GC_00000002	Core	B8	1885	28	358	21	0	-1	-1	-1	PRJNA1167355:ACGS88_10425	amino acid adenylation domain-containing protein	MDVSVTPVTQPLSSAQTEIWLAQQLHPDSAVYNIAQYTVIEGVIDAAVFEAALRQVIDEADTLRLQFVDSDDGLRQKIGAPAWSMPVLDLTAQADPQAAAQAWMRADYEQAVNLMQGPLFCYALLKVAPAQWIWYQRYHHIMMDGYGQYLIAQRVAHVYSALWTGTAPAACDFGSIRQLWESDAQYQASAQREKDEAYWLKHCANWSEPATLANRAAPAFQQRLRQTTYLATQLVEDYVLDAGRLAQFLSAALAAYLHRMTGAQDVVFGFPVTARLGADWHIPGMVANTIPLRFRAEPEINLLSLMRQAAKEIQSGLQYQRYPSEALQRQLGLAPGQLLFGVKVNVMPFDYKLSFGEHSSTNHNLLAGPVDDLMLGVYWTPNSRQLRIDFDANPACYTE…
728	GC_00000002	Core	B8	1509	28	358	21	0	-1	-1	-1	PRJNA1167355:ACGS88_08365	non-ribosomal peptide synthase/polyketide synthase	MMSACVTPFVTYPLSAAQTEIWLAQQLHPDSPVFNIAQYTVIEGAVEPALFEAAVRWVIGEADSLRLQFVVSDKGLRQSISSPEASVPLLDFSAQADPQAAAEAWMRTDYERPVDILRGPLFQYALLKVAPERFISYQRSHHIIMDGYGGALIAQRVAQVYSAMCAGIEPPPCAFGSVQQLLESNARYQTSAQRARDEAYWLKRCTAWPEPATLASRSAPALQHRLRQTTYLAAQAVGNYASDAGQLAQLLTAALAAYLYRMTGAQDVVLGFPVTARLGADRHIPGTFANAVPLRFTVHPEMTLSSLMQQAAQEIRRGFRYQRYPSEALRRKLGLAPGQLLFSTSVNVMPFDYDLSFGEHASTNHNLLNGPVEDLMLGVYPLPDSSQVRIDFNANPACY…
729	GC_00000002	Core	B8	2484	28	358	21	0	-1	-1	-1	PRJNA1167355:ACGS88_13965	phosphopantetheine-binding protein	MCFANESVEDGVGERKEARRIEACLTKHPLVREAVVVAVGDGADKRLVAYVVTDPSESLPATLRAHVAGALPDYMVPSAFLRLDAFALTPNGKIDRRALPAPDSDAFVLQNYEAPQGDFEAALAALWAELLGVRRIGRHDDFFALGGHSLLALQMTQRCRATLGAAIPVHELFSRPSIAALSKGRACALGCAA
730	GC_00000002	Core	B8	2486	28	358	21	0	-1	-1	-1	PRJNA1167355:ACGS88_13975	AMP-binding protein	MAGGAYLPLDPAYSNARLAHILDDAAPLVLLADAAGRAALGKDVLAPLVVMDPENVQHGIEANPVVPGLSAHHFVYVIYTSGSTGTPKGVMVEHRNLVNLRTWHNEAFDVRPGTRSSVTAGVAFDACAWEIWPSLLGGSTLLIPPATVRNGICALLHWWRQQLLDVAFLVTPLATLSPRASHRAVTRSACPGRGRLIEQPVSSGHTFSCETEM
731	GC_00000002	Core	B8	2483	28	358	21	0	-1	-1	-1	PRJNA1167355:ACGS88_13960	thioesterase domain-containing protein	MLAPSAAPHESFPVLVPIRVPAKRAPIFCLHPVSGLSWHYLGLASHLPPEQPVYGIQARGFDDLSLLATSIEAMAFDYIQQMRRIQPDGPYYLLGWSLGGNIAHSMATQLEQQGERIALLAVLDSMPDHRWRGDSFQPELDASDIRSLARYDGDSGAADRAGDPLERAREVMLNNYSLVKTFEPRIYCADMLFFRATIPGGGSSALIAPDAWRSYVLGHIETHDIACTHDDMDRSGPSAEIGRVLREKLDQLHGAPSQERGPTVAA
732	GC_00000002	Core	B8	2093	28	358	21	0	-1	-1	-1	PRJNA1167355:ACGS88_11570	amino acid adenylation domain-containing protein	MRAPLCQHGPSSYLTDKLEVSPVFPTWILEILMSADVTPLTCPLTTAQTEIWLAQQIHTNAPVYHIAQYTTIHGAIEPSLFETALRQVINEAEILRLRFIESDGGLRQYVDSPPWSLPLVDFSAEADPKAAAEAWMQAHYERPVDILCGPLFHYAVLKIASDRVLWYQFYHHIVMDGVGMHLIAQRVAHVYSAMCDKVEPEPCPFGSVRQLLESDAQYRTGNQWTRDEAYWLQYCTDWPEPTTLASRAASSLQHRIRQTSYLSSQSIGDYAADASRLAQLVTAAMAAYLHRMTGTQDVVLGLPVTARFGADRHTPGMVANVVPLRLNVQPDMNLSSLMQQIAQGIQRGLRYQRYPSEALRRKLARISSQPLFSTTVNIMPFDYNLSFGGHTSTNHNLLN…
733	GC_00000002	Core	B82	2646	28	358	21	0	-1	-1	-1	PRJNA1167355:ACOI00_14805	amino acid adenylation domain-containing protein	MSDRIAELETSIPTKVVHSFSLGAQSHTPQTKENPAPARQCAIVGGTTLAVHCAQQLVASGYVIQVALATDAVLKTWATHQGILCVDTVDALNINIEQYPVDWLFSVVNPLILPASLIDKICKGAFNYHDAPLPRYAGTHATSWALLAHESHYAITWHDLTAAVDAGHIAVQRPIAIDADETTLTLNLKCYQAAQEGFKELLSGLSQCSLTVRSQDLTQRSFYAKHRRPPAGAYLRWTSSARDLSALVRALTFGELYLNPLGCPKLLLQQGTVQVARVTRLDQRSSAVAGTVISIKPHAWQISTGSEDVLVSGFSTLEGEPLPAQALAIQSGISQGDRLPELTQEQSDSITEIHERLAPHEAFWQQRLACLQPLQLPFGQREDGAEPEWVASAWCPPLQ…
734	GC_00000002	Core	B82	2338	28	358	21	0	-1	-1	-1	PRJNA1167355:ACOI00_12930	amino acid adenylation domain-containing protein	MPACVAPLTHPLSTAQTEIWLAQELHPNSPVYNIAQYTTIDGAVDPVIFEVALRQVINEADSLRLQFVETDQGLQQTVGSVDGFLPFIDVSREADPQAAAHAWMRTDYERPVNVLRDPLFCYALLKVGPEHFFWYQRYHHIMMDGFSLYLVAQRVAQLYSALCKHVEPPPCPFGSVFQLLEGDVQYRTSAQWVQDESYWLKRCMDWPEPATLASRSAPAVAVAHRFRQTIYLDSKSIGIETADSRNLAQFGVATLAAYLCRWTSVQDIVFGLPVKARFGANRQIPGMQSNVLPLRLTVQPDMSLSLLMQQAAQAIQSALEHQRYPSERVRRQLGLANRQQLFNTAVNVMPFDYDLSFDGNASTNHNLLNGPVDDLMIVITQPDANTLQIDFDFNPDRYT…
735	GC_00000002	Core	B82	2705	28	358	21	0	-1	-1	-1	PRJNA1167355:ACOI00_15140	amino acid adenylation domain-containing protein	MSACVIPRTYPLSSAQTEIWLAQQLYPDSPVYNIGQYTAIEGAVDPVLFEAALQQVIDEADSLRLHFVESDTGLRQTVGSPKRSLPMVDFSAEADPQAAADAWMRADYERPTDILRGPIFCYALLKVASDRVLWYQRYHHIVMDGYGMALIAQRVAHVYSAMCEGTQPQPCSFGSILQLLESDVQYRSSAQWARDETYWLKRCADWPQPATLASRPAPAVQHRLRQTTYLAVPSVGEYADDASRLAQLITAAMAAYLYRLTGAQDVVVGLPVTARFGADRYIPGMMSNVLPLRLRVQSDMNLLSLVQQAAQEIQRGFRYQRYPSEALRRKLGLVPGQLLLGTTVNVMLFDYDLSFGGFLSTNHGLLNGPVEDLMIAVYTTTDNHQLRIDFDANPVCYTA…
736	GC_00000002	Core	B82	1242	28	358	21	0	-1	-1	-1	PRJNA1167355:ACOI00_06760	amino acid adenylation domain-containing protein	MPVLDFSAAADPHTSAQAWMRAEYEQPVDLVQGPLFCYALLKVAPEQWIWYQRTHHIIMDGYAFFLIAQRAAQVYSAMCAGTEPEPCAFGSILQLLDSDAQYQASAQRARDEAYWLKHCANWPEPTTLASRAAPALQHRMRQTAYLSTQALGGYASEAGQLAQFLSAALAAYLHRMSGAQDVALGFPVTARLGADRHIPGTLAHDVPLRFTVQPEMNLSSLLQQAAQQIQRGLRYQRYPSEALRRRLGLPPGQALFGATVNVMPFDYDLSFDGHSSTNHNLLNGPVDDLMLGIYWTPASSQLRIDFNANPTCYTVEELKAHQRRFIRFLAALAADATQPIGEIDLLDVAERELLLQTWNATQQAYPAHQCIHQLFEAQVERTPDATALVYEAQTLSYAQ…
737	GC_00000002	Core	B82	2272	28	358	21	0	-1	-1	-1	PRJNA1167355:ACOI00_12525	non-ribosomal peptide synthase/polyketide synthase	MDVSVMPTTYALSAAQTEIWLAQQLHPDSPVYNIAQYTVIEGAIDAAVFEAALRQVIDEADTLRLQFIDSDDGLRQRIGALAWSMPVLDLTAQADPQAAAQAWMRTDYQQPVNLMQGPLFCYALLKVAPAQWIWYQRYHHIMMDGYGQSLIAQRVAHVYSALCAGEAPAACDFGSIRQLLESDAQYQASAQRAQDEAYWLQHCAHWPEPVTLASRAAPALQQRLRQTTDLTSQWVDDYVLDAGRLAQFLSAALAAYLHRMSGAQEVVFGLPVTARLGADQHIPGMVANTVPLRFRVEPEMNLLSLMRQAAQEIQSALHYQRYPSEALQRQLGLAPGQWLCGIKVNVMPFDYALSFGGHASTNHNLLAGPVDDLMLGVYWTPNSRQLRIDFDANPACYSA…
738	GC_00000002	Core	B82	2782	28	358	21	0	-1	-1	-1	PRJNA1167355:ACOI00_15565	amino acid adenylation domain-containing protein	MLRIALDADRAFDTASELTTPQYGFLTFIRALNAEPIRPISGVDWLNAAQQQRLLVEWNTTAQPVPDATLPELFEKQVERTPDATALVCVDQTLSYAELNAQANRLAHRLIRLGVVAETPVAVLMQRSPERVVAALAVIKAGGVYMPLNEQWPDTRLHTLLSETRAPIVLTDHALQARCAALSAQVIVVDADASLDDEPSDNPAVVCSPEQLAYLMYTSGSTGQPKGVAIVHRTVRYMALDRRLSEVRDRVLLHSSHAFDVSMYELWTPLLCGGQAVIVPPGELDMRVLQETIRAHQVSALWLTAGLFQVMAEGDLSYLRSVRQLTVGGDIVSSAAAQRVLEHCPALRLINGYGPTETTIATGHLIEGPDQAQASIPIGTPLDNARAYVLDACLRPVPV…
739	GC_00000002	Core	B82	2783	28	358	21	0	-1	-1	-1	PRJNA1167355:ACOI00_15570	condensation domain-containing protein	MSISVTPLTYPLSTAQTEIWLAQQLYPDSPAYTIGQYTVIEGVVDPALFEAALRQVIHEADSLRLHFVETDEGIQQYVGSLAWSLSRVDLSAEADSQAAAQAWMRADYEQPLDILQGPLFHYALLKTASDQVLWYQRYHSIMMDGVGMHLIAQRVAQVYSAMCEGAKPAPCTFRSVSQLLKKNAQYRNSAQWARDETYWLKRCANWPEPVVYAGQLASASHLHLCHTADLVQSDSQGIDTFESSAIDLVQLVTAAMAAYLHRLTGVQDVVLGVPATVCPSMGRCVPGRVSNILPVRLTVRPSTSPRR
740	GC_00000002	Core	B82	2686	28	358	21	0	-1	-1	-1	PRJNA1167355:ACOI00_15010	condensation domain-containing protein	MSAGAVSLTTYPLSSAQTEIWLAQQLHSDSPVYNIAQYTVIEGAIDPTVFEAALRQVIDEVDSLRLQFVESEAGLRQRIGSLAWSMPVLDLTAEADPQAAAQAWMRADYQQPVNVLQGPLFCYALLKVAPAQWIWYQRYHHIMMDGYGQYLIAQRVAHVYSALRVGEEPAPCTLDSVLKLLESDAQYQTSAQREKDEAYWLKHCAHWPEPATLANRAAPALQHRLRQTAYLATQVLGDAASDVVG
741	GC_00000002	Core	B82	2704	28	358	21	0	-1	-1	-1			MDKHLLENVYEIAKNNSRIVRNYAPSQYGGDAIFFRATVAETGDGMLVSPDAWKPYVRGNIEVYDIHCNHGEMLKPEATSIMGPILARKLDQLQSKQVQENQDIVAAAI
742	GC_00000002	Core	B82	1241	28	358	21	0	-1	-1	-1	PRJNA1167355:ACOI00_06755	condensation domain-containing protein	MAASATPLATYLLSSAQTEIWLAQQLHPDSPVYNIAQYTVIEGAIDPAVFEAALRQVIGEADSLRLQFVDSSEGCGR
743	GC_00000002	Core	B82	2348	28	358	21	0	-1	-1	-1	PRJNA1167355:ACOI00_13005	amino acid adenylation domain-containing protein	MDASITPVTQPLSSAQTEIWLAQQLHPDSPVYNIAQYIVIEGAIEPAVFEAALRQVIDEADTLRLQFVDSDDGLRQKIGAPAWSMPVLDLTTQADPQAAAQAWMCADYQQPVNLMQGPLFCYALLKVAPAQWMWYQRYHHIMMDGYGQSLITQRVAHVYSALCAGVTSEPCTFGSVLELLESDAQYQASAQCARDEAYWLKHCANWPEPATLASRSAPALQQRLRQTTYLATQALGDTASDARRLAQFVTAAMAAYLYRFTGEQDVVLGLPVKARFGADRHIPGMISNILPLRLTMRPGMNLSSFMQQVAQEMQSGLQHQRYPSEALRRQLGLSSGQRLFGTTVNVMPFYQDLLFAGYPSTRHSLLSGPVEDLMLCVYWTPGSHQLRIDFNANPACYTA…
744	GC_00000002	Core	B82	2685	28	358	21	0	-1	-1	-1	PRJNA1167355:ACOI00_15005	amino acid adenylation domain-containing protein	MTGAQDVALGLPVTARLGANRHIPGVASNTVPLRFTFETKLALASLLQQAAQIQRGFRYQRYPSEALRRKLGLMSGQALFGATVNVMPFDYDLLFDGYPSSNHNLLNGPVEDLMLAVYWAPDNPQLRIDFNVNPACYTAEELEAHRCRFVRFMQALAADVTQPIGEIDLLDADERHRLLVEWNATKQNYPSHLCIHQLFEAQVERTPEATALVYEDQTFSYAQLNAQANRLAHRLIEWGVKPDARVAICAERSPALVVGLLAILKAGGAYVPLDPAYPGERLAHILADAAPSIVLADAAGCAALGEAVLAQCTVLDLGTLPALPDTNPSVAELTARHLAYVIYTSGSTGTPKGVMVEHAQTVNFLCWAMQTFTPLETQHTLFATSISFDLSVYECFMPL…
745	GC_00000002	Core	B82	75	28	358	21	0	-1	-1	-1	PRJNA1167355:ACOI00_00405	amino acid adenylation domain-containing protein	MSACVIPRTYPLSSAQTEIWLAQQLYPDSPVYNIGQYTAIEGAVDPALFEEALRRVIDEADSLRLHFVESDTGLRQTVGSPKGPLLVMDFSAEADPQAAADAWMRADYERPTDILRGPLFCYALLKVASDRVLWYQRYHHIVMDGFSCYLLAQRVAHVYSALCEGTQLQPCSFGSVLQLLESDVQYRSSAQWSRDEAYWLKRCADWPQPATLASRPASAVQHRLRQTTYLAAPSVGEYVADASRLAQLITAAMAAYLYRLSGVQDVVVGLPVAARFGADRYIPGMMSNVLPLRLRVQPDMNLLSLMQQAAQEIQRGFRYQRYPSEALRRKLGLIPGQLLLGTTVNVMLFDYDLSFGGCPSTNHNLLNGPVEDLMIAVYTTADNHQLRIDFNANPACYTA…
746	GC_00000002	Core	B82	2503	28	358	21	0	-1	-1	-1	PRJNA1167355:ACOI00_13910	condensation domain-containing protein	MNASVMPTTYALSAAQTEIWLAQQLHPDSPVYNIAQYTVIEGAIDATVFEAALRQVIDEADTLRLQFIDSDDGLRQRIGALAWSMPVLNLTAQADPQAAAQAWMRADYQQPVNLIKGPLFCYALLKVAPAQWIWYQRYHHIMMDGYGQSLIAQRVAHMYSALCAGEAPAACDFGSIRQLLESDAQYQASAQRAQDEAYWLQHCAHWPEPVTLASRAAPAFQQRLRQTTYLATQWVDDYVLDAGRLAQFLSAALAAYLHRMSGAQEVVFGLPVTARLGADQHIPGMVANTVPLRFRVEPEMNLLSLMRQAAQEIQSALHYQRYPSESLQRQLGLAPGQWLFGVKVNVMPFDYALSFGGHASTNHNLLAGPVDDLMLGVYWTPHSRQLRIDFDANPACYTA…
747	GC_00000002	Core	B82	2404	28	358	21	0	-1	-1	-1	PRJNA1167355:ACOI00_13325	amino acid adenylation domain-containing protein	MSDSITSSMHPLTTGQTAIWLAQQLRPDSPVYNIGQYTSIEGAIDPAVFEAAMRQVVDEVDSLRLQFVESNEGVRQYVGSPEWSFPLVDFSAESDPQAAADAWMRADYEQPVDILKGPLFNYALLKVAPDRVLWYQRCHHIVMDGFGFFLIAQRVAHLYSAMCEGTELEPCPFGSVHQLFESDVQYSASAQWKRDEAYWLKRCADRSSPATLASRSAPPLQHRLRQTIYFSAQSIERYADDANRLAQLITAAMAAYFYRLTGVEDVVLGFPVTARFGADRNTPGMMSNVLPVRIAVQPDMNLSSLMQHAAQEIQRGFRYQRYPNEALRRKLGLMPDQRLLGTMVNVMPFDYDLKFGGCKSINYNLLNGPVEDLMVAVYTLPGSHQLRIDFNANPACYTK…
748	GC_00000002	Core	B82	2681	28	358	21	0	-1	-1	-1	PRJNA1167355:ACOI00_14980	alpha/beta fold hydrolase	MPSAFLRLDAFALTPNGKIDRRALLAPDSDAFVLQNYEAPQGDFEAALAALWAELLGVRRIGRHDDFFALGGHSLLALQMTQCCRATLGVTIPVHELFSRPSIAALSKAVLAPSAAPHESFPVLVPIRVPAKRAPLFCIHPVSGLSWHYRNLASHLPPEQPVYGIQARGFDDPSLLATSIDAMALDYIQQMRRIQPDRPYYLLGWSLGGNIAHSMATQLEQQGERIALLAVLDSMPDHRWRGESFHPEWDASYIRSLARYDGDPGAADGADYALERTREVMRNNYSLVKTFVPRIYCADMLFFRATIPGGGSSTLIAPDAWRPYVLGNIETHDIACTHDDMDRPGPSAEIGRVLREKLDQLHGVPSRERGRVVTT
749	GC_00000002	Core	B82	1557	28	358	21	0	-1	-1	-1	PRJNA1167355:ACOI00_08590	thioesterase domain-containing protein	MSHLEADQPIYGLQARGLDGGSLPAVTIEAMAIDYIQQIRRIQPCGPYYLLGWSFGGKVVHSMATQLEQQGERVALLAVLDATPDYVQWDNKPEINEDDFYHLFVRHAAGSLSEAGRYLWEKTRAVLQNNMQLVQRFSPRIYSGDMLFFRATMARDALTQPISPEVWQPYVMGNIEVYDIACQHYDMELPAPTAQIGCILRHKLNVLQAA
750	GC_00000002	Core	B82	2683	28	358	21	0	-1	-1	-1			MWDKTRAVFQNNVQLVQRFSPRIYGGDMLFFRAAVAPNAWTQTISPEVWQPYVLGNIEVHDIACQHYDMELPVPTAHIGRILRQKLNMLQGEQKNDNKEEALI
751	GC_00000002	Core	B82	1895	28	358	21	0	-1	-1	-1			MFDCKGDSGTLAVYCAQQLAAAGHVIRVVLPTDVVLQTWAIHKDIHCVDTVETFKTYIEQHSTDWLFSVVNPLILPTSLIKQIRKGAFNYHDAPLPRYTGQSDD
752	GC_00000002	Core	B82	1243	28	358	21	0	-1	-1	-1			MRVALLAVLDTTPETTQRDDESEAIEKAEFYISLFARHEAESLSEAGQYLWEKTRSVIQNNQRIVTNFSPRIYSGDMLFFRSTVAQDGAIAPISPAAWKPYVLGDVEVHDIACKHEDMELPAPTAHIGRILRQKLDELQGRRSADDGKEAFLI
753	GC_00000002	Core	B82	1561	28	358	21	0	-1	-1	-1	PRJNA1167355:ACOI00_08625	AMP-binding protein	MIEGAIDPAVFEAAVCQVIGEADSLRLQFVDSSEGLRQTMGSPAWSMPVLDFSETADPHTSAQDWMRAECEQPVDLVQGPLFCYALLKVASEQWIWYQRYCHIIIDGYGAVLIAQRVARVYSAMRAGKEPGPCVFGSVLQLLDSDAQQVPTQQERDEAYWLKQCADWPEPTTLVSRAAPLLQHRLLETWNATQQDYPLHRCIHQLFEAQVERTPDVTALVYENQTLSYAELNDRANQLAHYLRTLDVGPEVVVGLCAERSLEAVIGLLGILKAGGAYLPLDPSHPAERLTFMLRQASVAVLVTQSHLEARLPEIEARRIYLDTDWAKIATCPKTRLDSGVTAEHLAYIIYTSGSTGQPKGVMHSHRGVVNYLSFLTRHYAITCADTI
754	GC_00000003	Core	B1	1225	28	151	14	0	0.660610818	0.738030407	0.697177893			---------------------------------------------------------------------------------------------------------------------------------------------------------------------------------------------------------------------------------------------------------------------------------------------------------------------------------------------------------------------------------------------------------------…
755	GC_00000003	Core	B1	1212	28	151	14	0	0.660610818	0.738030407	0.697177893	PRJNA1167355:ACOALE_06955	hemagglutinin repeat-containing protein	-------MRWILVGVEPVWRVGRARFVALGLSAWPAWGLAQIVPAPGGETRVIQTQNGLPQVDIARPSGAGVSVNHYHQFDVQAPGAILNNASAVVKTDQAGYINGNPHFDPNQSARLIVNEVHSLEASQLRGHVEVAGPRAEVVVANPSGIVVNGGGFINTSRATLTTGQPYYGADGSLAGFNVSRGLVTVHGAKFNASDIDQVDLIARAVQANAKIYAKNLNVVTGANQVPYDTLAATPIHGDGPAPSVSIDVGQLGGMYADRIVMVGTEYGVGVHSAGEISAQAGDLTLHSNGKLTLTPTSQTNASGLLSVRVQADVQNDGKLYGKQDVSVSSESLLTNTGTLAAQRNLKVTAHSMNSSGGLGAGADADGVIDSTGELEVKTTGSLVATGHQ----…
756	GC_00000003	Core	B1	1217	28	151	14	0	0.660610818	0.738030407	0.697177893			---------------------------------------------------------------------------------------------------------------------------------------------------------------------------------------------------------------------------------------------------------------------------------------------------------------------------------------------------------------------------------------------------------------…
757	GC_00000003	Core	B1	1227	28	151	14	0	0.660610818	0.738030407	0.697177893			---------------------------------------------------------------------------------------------------------------------------------------------------------------------------------------------------------------------------------------------------------------------------------------------------------------------------------------------------------------------------------------------------------------…
758	GC_00000003	Core	B1	1228	28	151	14	0	0.660610818	0.738030407	0.697177893			---------------------------------------------------------------------------------------------------------------------------------------------------------------------------------------------------------------------------------------------------------------------------------------------------------------------------------------------------------------------------------------------------------------…
759	GC_00000003	Core	B1	1239	28	151	14	0	0.660610818	0.738030407	0.697177893			---------------------------------------------------------------------------------------------------------------------------------------------------------------------------------------------------------------------------------------------------------------------------------------------------------------------------------------------------------------------------------------------------------------…
760	GC_00000003	Core	B1	1218	28	151	14	0	0.660610818	0.738030407	0.697177893			---------------------------------------------------------------------------------------------------------------------------------------------------------------------------------------------------------------------------------------------------------------------------------------------------------------------------------------------------------------------------------------------------------------…
761	GC_00000003	Core	B1	1229	28	151	14	0	0.660610818	0.738030407	0.697177893			---------------------------------------------------------------------------------------------------------------------------------------------------------------------------------------------------------------------------------------------------------------------------------------------------------------------------------------------------------------------------------------------------------------…
762	GC_00000003	Core	B10	524	28	151	14	0	0.660610818	0.738030407	0.697177893			---------------------------------------------------------------------------------------------------------------------------------------------------------------------------------------------------------------------------------------------------------------------------------------------------------------------------------------------------------------------------------------------------------------…
763	GC_00000003	Core	B10	528	28	151	14	0	0.660610818	0.738030407	0.697177893	PRJNA1167355:ACLHZK_02880	hemagglutinin repeat-containing protein	---------------------------------------------------------------------------------------------------------------------------------------------------------------------------------------------------------------------------------------------------------------------------------------------------------------------------------------------------------------------------------------------------------------…
764	GC_00000003	Core	B10	529	28	151	14	0	0.660610818	0.738030407	0.697177893			---------------------------------------------------------------------------------------------------------------------------------------------------------------------------------------------------------------------------------------------------------------------------------------------------------------------------------------------------------------------------------------------------------------…
765	GC_00000003	Core	B10	526	28	151	14	0	0.660610818	0.738030407	0.697177893			---------------------------------------------------------------------------------------------------------------------------------------------------------------------------------------------------------------------------------------------------------------------------------------------------------------------------------------------------------------------------------------------------------------…
766	GC_00000003	Core	B10	1052	28	151	14	0	0.660610818	0.738030407	0.697177893	PRJNA1167355:ACLHZK_05760	hemagglutinin repeat-containing protein	-------MRWILVGVEPVWRVGRARFVALGLSAWPAWGLAQIVPAPGGETRVIQTQNGLPQVDIARPSGAGVSVNHYHQFDVQAPGAILNNASAIVKTGRAGYINGNPHFGPNQSARLIVNEVHSLEASQLRGPVEVAGPRAEVVVANPSGIVVNGGGFINTSRATLTTGQPYYGADGSLAGFNVSRGLVTVHGAKFNALNIDQVDLIARAVQTNTEIRAKNLNVVSGANQVPYDTLAATTIQGDGPAPSVSIDVGQLGGMYADRIVMVGTEHGVGVHSAGTISAQAGDLTLCSNGKLTLTPTSQTNASGLLSVRAQADIQNDGKLYGKQDVSVSSASLLSNVGTLAAQRNLKVEAHRVNSSGGLGAGADADGVIDSAGELEVKATGSLVATGHQ----…
767	GC_00000003	Core	B10	1055	28	151	14	0	0.660610818	0.738030407	0.697177893			---------------------------------------------------------------------------------------------------------------------------------------------------------------------------------------------------------------------------------------------------------------------------------------------------------------------------------------------------------------------------------------------------------------…
768	GC_00000003	Core	B10	1057	28	151	14	0	0.660610818	0.738030407	0.697177893	PRJNA1167355:ACLHZK_05785	hemagglutinin repeat-containing protein	---------------------------------------------------------------------------------------------------------------------------------------------------------------------------------------------------------------------------------------------------------------------------------------------------------------------------------------------------------------------------------------------------------------…
769	GC_00000003	Core	B10	1054	28	151	14	0	0.660610818	0.738030407	0.697177893	PRJNA1167355:ACLHZK_05770	hemagglutinin repeat-containing protein	---------------------------------------------------------------------------------------------------------------------------------------------------------------------------------------------------------------------------------------------------------------------------------------------------------------------------------------------------------------------------------------------------------------…
770	GC_00000003	Core	B10	533	28	151	14	0	0.660610818	0.738030407	0.697177893			---------------------------------------------------------------------------------------------------------------------------------------------------------------------------------------------------------------------------------------------------------------------------------------------------------------------------------------------------------------------------------------------------------------…
771	GC_00000003	Core	B10	1358	28	151	14	0	0.660610818	0.738030407	0.697177893			---------------------------------------------------------------------------------------------------------------------------------------------------------------------------------------------------------------------------------------------------------------------------------------------------------------------------------------------------------------------------------------------------------------…
772	GC_00000003	Core	B12	2305	28	151	14	0	0.660610818	0.738030407	0.697177893			---------------------------------------------------------------------------------------------------------------------------------------------------------------------------------------------------------------------------------------------------------------------------------------------------------------------------------------------------------------------------------------------------------------…
773	GC_00000003	Core	B12	2301	28	151	14	0	0.660610818	0.738030407	0.697177893			---------------------------------------------------------------------------------------------------------------------------------------------------------------------------------------------------------------------------------------------------------------------------------------------------------------------------------------------------------------------------------------------------------------…
774	GC_00000003	Core	B12	2299	28	151	14	0	0.660610818	0.738030407	0.697177893	PRJNA662973:IHE29_12765	hemagglutinin repeat-containing protein	---------------------------------------------------------------------------------------------------------------------------------------------------------------------------------------------------------------------------------------------------------------------------------------------------------------------------------------------------------------------------------------------------------------…
775	GC_00000003	Core	B12	2297	28	151	14	0	0.660610818	0.738030407	0.697177893	PRJNA662973:IHE29_12755	hemagglutinin repeat-containing protein	---------------------------------------------------------------------------------------------------------------------------------------------------------------------------------------------------------------------------------------------------------------------------------------------------------------------------------------------------------------------------------------------------------------…
776	GC_00000003	Core	B12	2296	28	151	14	0	0.660610818	0.738030407	0.697177893	PRJNA662973:IHE29_12750	hemagglutinin repeat-containing protein	---------------------------------------------------------------------------------------------------------------------------------------------------------------------------------------------------------------------------------------------------------------------------------------------------------------------------------------------------------------------------------------------------------------…
777	GC_00000003	Core	B13	1776	28	151	14	0	0.660610818	0.738030407	0.697177893	PRJNA1004678:RA167_09915	hemagglutinin repeat-containing protein	-----MATRWILVGVEPVWRVGRARFVALWLSAWPACGLAQIVPAPGGETRVIQTQNGLPQVDIARPSGAGVSVNHYHQFDVQAPGAILNNASAIVKTDRAGYINGNPHFGPNQSARLIVNEVHSLEASQLRGPVEVAGPRAEVVVANPSGIIVNGGGFINTSRATLTTGQPYYGADGSLAGFNVSRGLVTVHGAKFNALNIDQVDLIARAVQVNTEIRAKNLNVVSGANQVPYATLAATTIQGDGPAPSVSIDVGQLGGMYADRIVMVGTEHGVGVHSAGTISAQAGDLTLTSEGRLVL--TGKTQASGNIGLSAAGGIDNRGTIDSRQYLSVNTGADLVHSGMLTAQKDVTVNAGSVHSTGTLGAGVNGDGSMGQSGDLQVTATGLLSVTGKHGAGS…
778	GC_00000003	Core	B14	963	28	151	14	0	0.660610818	0.738030407	0.697177893			---------------------------------------------------------------------------------------------------------------------------------------------------------------------------------------------------------------------------------------------------------------------------------------------------------------------------------------------------------------------------------------------------------------…
779	GC_00000003	Core	B14	537	28	151	14	0	0.660610818	0.738030407	0.697177893	PRJNA1004678:RA166_02925	hemagglutinin repeat-containing protein	-----MATRWILVGVEPVWRVGRARFVALWLSAWPAWGLAQIVPAPGGETRVIQTQNGLPQVDIARPSGAGVSVNHYHQFDVQAPGAILNNASAIVKTGRAGYINGNPHFGPNQSARLIVNEVHSLEASQLRGPVEVAGPRAEVVVANPSGIIVNGGGFINTSRATLTTGQPYYGADGSLAGFNVSRGLVTVHGAKFNALNIDQVDLIARAVQVNTEIRAKNLNVVSGANQVPYATLAATTIQGDGPAPSVSIDVGQLGGMYADRIVMVGTEHGVGVHSAGTISAQAGDLTLCANGKLTLTPTSQTNASGLLSVRAQADIQNDGKLYGKQDVSVSSASLLSNVGTLAAQRNLKVEAHRVNSSGGLGAGADADGVIDSAGELEVKATGSLVATGHQ----…
780	GC_00000003	Core	B14	956	28	151	14	0	0.660610818	0.738030407	0.697177893	PRJNA1004678:RA166_05250	hemagglutinin repeat-containing protein	-----MATRWILVGVEPVWRVGRARFVALWLSAWPAWGLAQIVPAPGGETRVIQTQNGLPQVDIARPSGAGVSVNHYHQFDVQAPGAILNNASAIVKTGRAGYINGNPHFGPNQSARLIVNEVHSLEASQLRGPVEVAGPRAEVVVANPSGIIVNGGGFINTSRATLTTGQPYYGADGSLAGFNVSRGLVTVHGAKFNALNIDQVDLIARAVQVNTEIRAKNLNVVSGANQVPYATLAATTIQGDGPAPSVSIDVGQLGGMYADRIVMVGTEHGVGVHSAGTISAQAGDLTLCANGKLTLTPTSQTNASGLLSVRAQADIQNDGKLYGKQDVSVSSASLLSNVGTLAAQRNLKVEAHRVNSSGGLGAGADADGVIDSAGELEVKATGSLVATGHQ----…
781	GC_00000003	Core	B14	967	28	151	14	0	0.660610818	0.738030407	0.697177893	PRJNA1004678:RA166_05315	hemagglutinin repeat-containing protein	---------------------------------------------------------------------------------------------------------------------------------------------------------------------------------------------------------------------------------------------------------------------------------------------------------------------------------------------------------------------------------------------------------------…
782	GC_00000003	Core	B2	562	28	151	14	0	0.660610818	0.738030407	0.697177893			---------------------------------------------------------------------------------------------------------------------------------------------------------------------------------------------------------------------------------------------------------------------------------------------------------------------------------------------------------------------------------------------------------------…
783	GC_00000003	Core	B2	553	28	151	14	0	0.660610818	0.738030407	0.697177893			---------------------------------------------------------------------------------------------------------------------------------------------------------------------------------------------------------------------------------------------------------------------------------------------------------------------------------------------------------------------------------------------------------------…
784	GC_00000003	Core	B2	557	28	151	14	0	0.660610818	0.738030407	0.697177893	PRJNA1167355:ACLHZJ_03050	hemagglutinin repeat-containing protein	---------------------------------------------------------------------------------------------------------------------------------------------------------------------------------------------------------------------------------------------------------------------------------------------------------------------------------------------------------------------------------------------------------------…
785	GC_00000003	Core	B2	555	28	151	14	0	0.660610818	0.738030407	0.697177893			---------------------------------------------------------------------------------------------------------------------------------------------------------------------------------------------------------------------------------------------------------------------------------------------------------------------------------------------------------------------------------------------------------------…
786	GC_00000003	Core	B2	528	28	151	14	0	0.660610818	0.738030407	0.697177893	PRJNA1167355:ACLHZJ_02890	hemagglutinin repeat-containing protein	-----MATRWILVGVEPVWRVGRARFVALGLSAWPAWGLAQIVPAPGGETRVIQTQNGLPQVDIARPSGAGVSVNHYHQFDVQAPGAILNNASAVVKTDQAGYINGNPHFDPNQSARLIVNEVHSLEASQLRGHVEVAGPRAEVVVANPSGIVVNGGGFINTSRATLTTGQPYYGADGSLAGFNVSRGLVTVHGAKFNASDIDQVDLIARAVQANAKIYAKNLNVVTGANQVPYDTLAATPIHGDGPAPSVSIDVGQLGGMYADRIVMVGTEYGVGVHSAGEISAQAGDLTLTSEGRLVL--TGKTQASGNIGLSAAGGIDNRGTIDSRQYLSVNTCADLVHSGMLTAQKDVTVNAGSVHSTGTLGAGVNGDGSMGQSGDLQVTATGLLSVTGKHGAGS…
787	GC_00000003	Core	B2	550	28	151	14	0	0.660610818	0.738030407	0.697177893	PRJNA1167355:ACLHZJ_03015	hemagglutinin repeat-containing protein	-----MAMRWILVGVEPVWRVGRARFVALGLSAWPAWGLAQIVPAPGGETRVIQTQNGLPQVDIARPSGAGVSVNHYHQFDVQAPGAILNNASAVVKTDQAGYINGNPHFGPNQSARLIVNEVHSLEASQLRGHVEVAGPRAEVVVANPSGIVVNGGGFINTSRATLTTGQPYYGADGSLAGFNVSRGLVTVHGAKFNASDIDQVDLIARAVQANAKIYAKNLNVVTGANQVPYDTLAATPIHGDGPAPSVSIDVGQLGGMYADRIVMVGTEYGVGVHSAGEISAQAGDLTLHSNGKLTLTPTSQTNASGLLSVRVQADVQNDGKLYGKQDVSVSSESLLTNTGTLAAQRNLKVTAHSMNSSGGLGAGADADGVVDSTGELEVKTTGSLVATGHQ----…
788	GC_00000003	Core	B2	564	28	151	14	0	0.660610818	0.738030407	0.697177893			---------------------------------------------------------------------------------------------------------------------------------------------------------------------------------------------------------------------------------------------------------------------------------------------------------------------------------------------------------------------------------------------------------------…
789	GC_00000003	Core	B2	1438	28	151	14	0	0.660610818	0.738030407	0.697177893			---------------------------------------------------------------------------------------------------------------------------------------------------------------------------------------------------------------------------------------------------------------------------------------------------------------------------------------------------------------------------------------------------------------…
790	GC_00000003	Core	B203	524	28	151	14	0	0.660610818	0.738030407	0.697177893			---------------------------------------------------------------------------------------------------------------------------------------------------------------------------------------------------------------------------------------------------------------------------------------------------------------------------------------------------------------------------------------------------------------…
791	GC_00000003	Core	B203	528	28	151	14	0	0.660610818	0.738030407	0.697177893	PRJNA1167355:ACLHZI_02880	hemagglutinin repeat-containing protein	---------------------------------------------------------------------------------------------------------------------------------------------------------------------------------------------------------------------------------------------------------------------------------------------------------------------------------------------------------------------------------------------------------------…
792	GC_00000003	Core	B203	529	28	151	14	0	0.660610818	0.738030407	0.697177893			---------------------------------------------------------------------------------------------------------------------------------------------------------------------------------------------------------------------------------------------------------------------------------------------------------------------------------------------------------------------------------------------------------------…
793	GC_00000003	Core	B203	526	28	151	14	0	0.660610818	0.738030407	0.697177893			---------------------------------------------------------------------------------------------------------------------------------------------------------------------------------------------------------------------------------------------------------------------------------------------------------------------------------------------------------------------------------------------------------------…
794	GC_00000003	Core	B203	1052	28	151	14	0	0.660610818	0.738030407	0.697177893	PRJNA1167355:ACLHZI_05760	hemagglutinin repeat-containing protein	-------MRWILVGVEPVWRVGRARFVALGLSAWPAWGLAQIVPAPGGETRVIQTQNGLPQVDIARPSGAGVSVNHYHQFDVQAPGAILNNASAIVKTGRAGYINGNPHFGPNQSARLIVNEVHSLEASQLRGPVEVAGPRAEVVVANPSGIVVNGGGFINTSRATLTTGQPYYGADGSLAGFNVSRGLVTVHGAKFNALNIDQVDLIARAVQTNTEIRAKNLNVVSGANQVPYDTLAATTIQGDGPAPSVSIDVGQLGGMYADRIVMVGTEHGVGVHSAGTISAQAGDLTLCSNGKLTLTPTSQTNASGLLSVRAQADIQNDGKLYGKQDVSVSSASLLSNVGTLAAQRNLKVEAHRVNSSGGLGAGADADGVIDSAGELEVKATGSLVATGHQ----…
795	GC_00000003	Core	B203	1055	28	151	14	0	0.660610818	0.738030407	0.697177893			---------------------------------------------------------------------------------------------------------------------------------------------------------------------------------------------------------------------------------------------------------------------------------------------------------------------------------------------------------------------------------------------------------------…
796	GC_00000003	Core	B203	1057	28	151	14	0	0.660610818	0.738030407	0.697177893	PRJNA1167355:ACLHZI_05785	hemagglutinin repeat-containing protein	---------------------------------------------------------------------------------------------------------------------------------------------------------------------------------------------------------------------------------------------------------------------------------------------------------------------------------------------------------------------------------------------------------------…
797	GC_00000003	Core	B203	1054	28	151	14	0	0.660610818	0.738030407	0.697177893	PRJNA1167355:ACLHZI_05770	hemagglutinin repeat-containing protein	---------------------------------------------------------------------------------------------------------------------------------------------------------------------------------------------------------------------------------------------------------------------------------------------------------------------------------------------------------------------------------------------------------------…
798	GC_00000003	Core	B203	533	28	151	14	0	0.660610818	0.738030407	0.697177893			---------------------------------------------------------------------------------------------------------------------------------------------------------------------------------------------------------------------------------------------------------------------------------------------------------------------------------------------------------------------------------------------------------------…
799	GC_00000003	Core	B203	1358	28	151	14	0	0.660610818	0.738030407	0.697177893			---------------------------------------------------------------------------------------------------------------------------------------------------------------------------------------------------------------------------------------------------------------------------------------------------------------------------------------------------------------------------------------------------------------…
800	GC_00000003	Core	B23	1389	28	151	14	0	0.660610818	0.738030407	0.697177893			---------------------------------------------------------------------------------------------------------------------------------------------------------------------------------------------------------------------------------------------------------------------------------------------------------------------------------------------------------------------------------------------------------------…
801	GC_00000003	Core	B23	616	28	151	14	0	0.660610818	0.738030407	0.697177893			---------------------------------------------------------------------------------------------------------------------------------------------------------------------------------------------------------------------------------------------------------------------------------------------------------------------------------------------------------------------------------------------------------------…
802	GC_00000003	Core	B23	614	28	151	14	0	0.660610818	0.738030407	0.697177893	PRJNA1167355:ACOI01_03385	hemagglutinin repeat-containing protein	-----MATRWILVGVEPVWRVGRARFVALGLSAWPAWGLAQIVPAPGGETRVIQTQNGLPQVDIARPSGAGVSVNHYHQFDVQAPGAILNNASAIVKTDQAGYINGNPHFGPNQSARLIVNEVHSLEASQLRGHVEVAGPRAEVVIANPSGIVVNGGGFINTSRATLTTGQPYYGADGSLAGFNVSRGLVTVHGAEFKASNIDQVDLIARAVQANAKIYAKNLNVVTGANQVPYDTLVATTIHGDGPAPSVSIDVGQLGGMYADRIVMVGTEYGVGVHSAGEISAQAGDLTLTSEGRLVL--TGKTQASGNIGLSAAGGIDNRGTIDSRQYLSVNTCADLVHSGMLTAQKDVTVNAGSVHSTGTLGAGVNGDGSMGQSGDLQVTATGLLSVTGKHGAGS…
803	GC_00000003	Core	B23	617	28	151	14	0	0.660610818	0.738030407	0.697177893			---------------------------------------------------------------------------------------------------------------------------------------------------------------------------------------------------------------------------------------------------------------------------------------------------------------------------------------------------------------------------------------------------------------…
804	GC_00000003	Core	B29	487	28	151	14	0	0.660610818	0.738030407	0.697177893	PRJNA1167355:ACGS9F_02660	hemagglutinin repeat-containing protein	-----MATRWILVGVEPVWRVGRARFVTLWLSAWPAWGLAQIVPAPGGETRVIQTQNGLPQVDIARPSGAGVSVNHYHQFDVQAPGAILNNASAVVKTGQAGYINGNPHFGPNQSARLIVNEVHSLEASQLRGPVEVAGPRAEVVVANPSGIVVNGGGFINTSRATLTTGQPYYGADGSLAGFNVSRGLVTVQGAKFNASNIDQVDLIARAVRVNTEIYAKNLNVVSGANHVPYDTLAATTIQGDGPAPSVSIDVGQLGGMYADRIVMVGTEHGVGVHSAGEISAQAGDLTLCSNGKLTFTPTSQTNASGLLSVRAQADIQNDGKLYGKQDVSVSSESLLTNTGTLAAQRNLKVEAHSVNSSGGLGAGADADGVIDSAGELEVKATGSLVATGHQ----…
805	GC_00000003	Core	B29	919	28	151	14	0	0.660610818	0.738030407	0.697177893			---------------------------------------------------------------------------------------------------------------------------------------------------------------------------------------------------------------------------------------------------------------------------------------------------------------------------------------------------------------------------------------------------------------…
806	GC_00000003	Core	B29	1267	28	151	14	0	0.660610818	0.738030407	0.697177893			---------------------------------------------------------------------------------------------------------------------------------------------------------------------------------------------------------------------------------------------------------------------------------------------------------------------------------------------------------------------------------------------------------------…
807	GC_00000003	Core	B3	1480	28	151	14	0	0.660610818	0.738030407	0.697177893	PRJNA662973:IHE27_08325	hemagglutinin repeat-containing protein	-----MATRWILVGVEPVWRVGRARFVALWLSAWPAWGLAQIVPAPGGETRVIQTQNGLPQVDIARPSGAGVSVNHYHQFDVQAPGAILNNASAIVKTGRAGYINGNPHFGPNQSARLIVNEVHSLEASQLRGPVEVAGPRAEVVVANPSGIIVNGGGFINTSRATLTTGQPYYGADGSLAGFNVSRGLVTVHGAKFNALNIDQVDLIARAVQVNTEIRAKNLNVVSGANQVPYATLAATTIQGDGPAPSVSIDVGQLGGMYADRIVMVGTEHGVGVHSAGTISAQAGDLTLCANGKLTLTPTSQTNASGLLSVRAQADIQNDGKLYGKQDVSVSSASLLSNVGTLAAQRNLKVEAHRVNSSGGLGAGADADGVIDSAGELEVKATGSLVATGHQ----…
808	GC_00000003	Core	B3	1484	28	151	14	0	0.660610818	0.738030407	0.697177893	PRJNA662973:IHE27_08345	hemagglutinin repeat-containing protein	---------------------------------------------------------------------------------------------------------------------------------------------------------------------------------------------------------------------------------------------------------------------------------------------------------------------------------------------------------------------------------------------------------------…
809	GC_00000003	Core	B3	1065	28	151	14	0	0.660610818	0.738030407	0.697177893			---------------------------------------------------------------------------------------------------------------------------------------------------------------------------------------------------------------------------------------------------------------------------------------------------------------------------------------------------------------------------------------------------------------…
810	GC_00000003	Core	B3	1063	28	151	14	0	0.660610818	0.738030407	0.697177893			---------------------------------------------------------------------------------------------------------------------------------------------------------------------------------------------------------------------------------------------------------------------------------------------------------------------------------------------------------------------------------------------------------------…
811	GC_00000003	Core	B34	542	28	151	14	0	0.660610818	0.738030407	0.697177893	PRJNA1167355:ACGS9E_02965	hemagglutinin repeat-containing protein	-----MATRWILVGVEPVWCVGRARFVALGLSAWPAWGLAQIVPAPGGETRVIQTQNGLPQVDIARPSGAGVSVNHYHQFDVQAPGAILNNASAVVKTDQAGYINGNPHFGPNQSARLIVNEVHSLEASQLRGHVEVAGPRAEVVVANPSGIVVNGGGFINTSRATLTTGQPYYGADGSLAGFNVSRGLVTVHGAEFKASDIDQVDLIARAVQANAKIYAKNLNVVTGANQVPYDTLAATPIHGDGPAPSVSIDVGQLGGMYADRIVMVGTEYGVGVHSAGEISAQAGDLTLTSEGRLVL--TGKTQASGNIGLSAAGGIDNRGTIDSRQYLSVNTCADLVHSGMLTAQKDVTVNAGSVHSTGTLGAGVNGDGSMGQSGDLQVTATGLLSVTGKHGAGS…
812	GC_00000003	Core	B34	545	28	151	14	0	0.660610818	0.738030407	0.697177893			---------------------------------------------------------------------------------------------------------------------------------------------------------------------------------------------------------------------------------------------------------------------------------------------------------------------------------------------------------------------------------------------------------------…
813	GC_00000003	Core	B46	471	28	151	14	0	0.660610818	0.738030407	0.697177893			---------------------------------------------------------------------------------------------------------------------------------------------------------------------------------------------------------------------------------------------------------------------------------------------------------------------------------------------------------------------------------------------------------------…
814	GC_00000003	Core	B47	1116	28	151	14	0	0.660610818	0.738030407	0.697177893			---------------------------------------------------------------------------------------------------------------------------------------------------------------------------------------------------------------------------------------------------------------------------------------------------------------------------------------------------------------------------------------------------------------…
815	GC_00000003	Core	B47	1125	28	151	14	0	0.660610818	0.738030407	0.697177893	PRJNA662973:IHE31_06240	hemagglutinin repeat-containing protein	---------------------------------------------------------------------------------------------------------------------------------------------------------------------------------------------------------------------------------------------------------------------------------------------------------------------------------------------------------------------------------------------------------------…
816	GC_00000003	Core	B47	1118	28	151	14	0	0.660610818	0.738030407	0.697177893			---------------------------------------------------------------------------------------------------------------------------------------------------------------------------------------------------------------------------------------------------------------------------------------------------------------------------------------------------------------------------------------------------------------…
817	GC_00000003	Core	B47	1645	28	151	14	0	0.660610818	0.738030407	0.697177893	PRJNA662973:IHE31_09055	hemagglutinin repeat-containing protein	-----MATRWILVGVEPVWRVGRARFVALWLSAWPAWGLAQIVPAPGGETRVIQTQNGLPQVDIARPSGAGVSVNHYHQFDVQAPGAILNNASAIVKTDRAGYINGNPHFGPNQSARLIVNEVHSLEASQLRGPVEVAGPRAEVVVANPSGIVVNGGGFINTSRATLTTGQPYYGADGSLAGFNVSRGLVTVHGAEFNASNIDQVDLIARAVQTNTEIRAKNLNVVSGANQVPYDTLAATTIQGDGPAPSVSIDVGQLGGMYADRIVMVGTEHGVGVHSAGKISAQAGDLTLCSNGKLTLTPTSQTNASGLLSVRAQADIQNDGKLYGKQDVSVSSASLLSNVGTLAAQRNLKVEAHRVNSSGGLGAGADADGVIDSAGELEVKATGSLVATGHQ----…
818	GC_00000003	Core	B47	1648	28	151	14	0	0.660610818	0.738030407	0.697177893			---------------------------------------------------------------------------------------------------------------------------------------------------------------------------------------------------------------------------------------------------------------------------------------------------------------------------------------------------------------------------------------------------------------…
819	GC_00000003	Core	B47	1650	28	151	14	0	0.660610818	0.738030407	0.697177893	PRJNA662973:IHE31_09080	hemagglutinin repeat-containing protein	---------------------------------------------------------------------------------------------------------------------------------------------------------------------------------------------------------------------------------------------------------------------------------------------------------------------------------------------------------------------------------------------------------------…
820	GC_00000003	Core	B47	1647	28	151	14	0	0.660610818	0.738030407	0.697177893	PRJNA662973:IHE31_09065	hemagglutinin repeat-containing protein	---------------------------------------------------------------------------------------------------------------------------------------------------------------------------------------------------------------------------------------------------------------------------------------------------------------------------------------------------------------------------------------------------------------…
821	GC_00000003	Core	B47	1128	28	151	14	0	0.660610818	0.738030407	0.697177893			---------------------------------------------------------------------------------------------------------------------------------------------------------------------------------------------------------------------------------------------------------------------------------------------------------------------------------------------------------------------------------------------------------------…
822	GC_00000003	Core	B48	1277	28	151	14	0	0.660610818	0.738030407	0.697177893			---------------------------------------------------------------------------------------------------------------------------------------------------------------------------------------------------------------------------------------------------------------------------------------------------------------------------------------------------------------------------------------------------------------…
823	GC_00000003	Core	B48	504	28	151	14	0	0.660610818	0.738030407	0.697177893			---------------------------------------------------------------------------------------------------------------------------------------------------------------------------------------------------------------------------------------------------------------------------------------------------------------------------------------------------------------------------------------------------------------…
824	GC_00000003	Core	B49	511	28	151	14	0	0.660610818	0.738030407	0.697177893	PRJNA662973:IHE32_02760	hemagglutinin repeat-containing protein	---------------------------------------------------------------------------------------------------------------------------------------------------------------------------------------------------------------------------------------------------------------------------------------------------------------------------------------------------------------------------------------------------------------…
825	GC_00000003	Core	B49	509	28	151	14	0	0.660610818	0.738030407	0.697177893			---------------------------------------------------------------------------------------------------------------------------------------------------------------------------------------------------------------------------------------------------------------------------------------------------------------------------------------------------------------------------------------------------------------…
826	GC_00000003	Core	B49	520	28	151	14	0	0.660610818	0.738030407	0.697177893			---------------------------------------------------------------------------------------------------------------------------------------------------------------------------------------------------------------------------------------------------------------------------------------------------------------------------------------------------------------------------------------------------------------…
827	GC_00000003	Core	B49	506	28	151	14	0	0.660610818	0.738030407	0.697177893	PRJNA662973:IHE32_02730	hemagglutinin repeat-containing protein	MRLTYMAMRWILVGVEPVWRVGRARFVALGLSAWPAWGLAQIVPAPEGETRVIQTQNGLPQVDIARPSEAGVSVNHYHQFDVQAPGAILNNASAVVKTDQAGYINGNPHFGPNQSARLIVNEVHSLEASQLRGHVEVAGPRAEVVVANPSGIVVNGGGFINTSRATLTTGQPYYGADGSLAGFNVSRGLVTVHGAKFNASDIDQVDLIARAVQANAKIYAKNLNVVTGANQVPYDTLAATPIHGDGPAPSVSIDVGQLGGMYADRIVMVGTEYGVGVHSAGEISAQAGDLTLHSNGKLTLTPTSQTNASGLLSVRVQADVQNDGKLYGKQDVSVSSASLLTNTGTLAAQRNLKVTAHSMTSSGGLGAGADADGVIDSTGELEVKTTGSLVATGHQ----…
828	GC_00000003	Core	B49	515	28	151	14	0	0.660610818	0.738030407	0.697177893			---------------------------------------------------------------------------------------------------------------------------------------------------------------------------------------------------------------------------------------------------------------------------------------------------------------------------------------------------------------------------------------------------------------…
829	GC_00000003	Core	B49	521	28	151	14	0	0.660610818	0.738030407	0.697177893			---------------------------------------------------------------------------------------------------------------------------------------------------------------------------------------------------------------------------------------------------------------------------------------------------------------------------------------------------------------------------------------------------------------…
830	GC_00000003	Core	B5	485	28	151	14	0	0.660610818	0.738030407	0.697177893	PRJNA662973:IHE28_02650	hemagglutinin repeat-containing protein	-----MATRWILVGVEPVWRVGRARFVTLWLSAWPAWGLAQIVPAPGGETRVIQTQNGLPQVDIARPSGAGVSVNHYHQFDVQAPGAILNNASAVVKTGQAGYINGNPHFGPNQSARLIVNEVHSLEASQLRGPVEVAGPRAEVVVANPSGIVVNGGGFINTSRATLTTGQPYYGADGSLAGFNVSRGLVTVQGAKFNASNIDQVDLIARAVRVNTEIYAKNLNVVSGANHVPYDTLAATTIQGDGPAPSVSIDVGQLGGMYADRIVMVGTEHGVGVHSAGEISAQAGDLTLCSNGKLTFTPTSQTNASGLLSVRAQADIQNDGKLYGKQDVSVSSESLLTNTGTLAAQRNLKVEAHSVNSSGGLGAGADADGVIDSAGELEVKATGSLVATGHQ----…
831	GC_00000003	Core	B5	918	28	151	14	0	0.660610818	0.738030407	0.697177893			---------------------------------------------------------------------------------------------------------------------------------------------------------------------------------------------------------------------------------------------------------------------------------------------------------------------------------------------------------------------------------------------------------------…
832	GC_00000003	Core	B5	1265	28	151	14	0	0.660610818	0.738030407	0.697177893			---------------------------------------------------------------------------------------------------------------------------------------------------------------------------------------------------------------------------------------------------------------------------------------------------------------------------------------------------------------------------------------------------------------…
833	GC_00000003	Core	B50	512	28	151	14	0	0.660610818	0.738030407	0.697177893			---------------------------------------------------------------------------------------------------------------------------------------------------------------------------------------------------------------------------------------------------------------------------------------------------------------------------------------------------------------------------------------------------------------…
834	GC_00000003	Core	B50	516	28	151	14	0	0.660610818	0.738030407	0.697177893	PRJNA1167355:ACGS9I_02820	hemagglutinin repeat-containing protein	---------------------------------------------------------------------------------------------------------------------------------------------------------------------------------------------------------------------------------------------------------------------------------------------------------------------------------------------------------------------------------------------------------------…
835	GC_00000003	Core	B50	514	28	151	14	0	0.660610818	0.738030407	0.697177893			---------------------------------------------------------------------------------------------------------------------------------------------------------------------------------------------------------------------------------------------------------------------------------------------------------------------------------------------------------------------------------------------------------------…
836	GC_00000003	Core	B50	527	28	151	14	0	0.660610818	0.738030407	0.697177893			---------------------------------------------------------------------------------------------------------------------------------------------------------------------------------------------------------------------------------------------------------------------------------------------------------------------------------------------------------------------------------------------------------------…
837	GC_00000003	Core	B50	509	28	151	14	0	0.660610818	0.738030407	0.697177893	PRJNA1167355:ACGS9I_02785	hemagglutinin repeat-containing protein	MRLTYMAMRWILVGVEPVWRVGRARFVALGLSAWPAWGLAQIVPAPEGETRVIQTQNGLPQVDIARPSEAGVSVNHYHQFDVQAPGAILNNASAVVKTDQAGYINGNPHFGPNQSARLIVNEVHSLEASQLRGHVEVAGPRAEVVVANPSGIVVNGGGFINTSRATLTTGQPYYGADGSLAGFNVSRGLVTVHGAKFNASDIDQVDLIARAVQANAKIYAKNLNVVTGANQVPYDTLAATPIHGDGPAPSVSIDVGQLGGMYADRIVMVGTEYGVGVHSAGEISAQAGDLTLHSNGKLTLTPTSQTNASGLLSVRVQADVQNDGKLYGKQDVSVSSASLLTNTGTLAAQRNLKVTAHSMTSSGGLGAGADADGVIDSTGELEVKTTGSLVATGHQ----…
838	GC_00000003	Core	B50	521	28	151	14	0	0.660610818	0.738030407	0.697177893			---------------------------------------------------------------------------------------------------------------------------------------------------------------------------------------------------------------------------------------------------------------------------------------------------------------------------------------------------------------------------------------------------------------…
839	GC_00000003	Core	B50	528	28	151	14	0	0.660610818	0.738030407	0.697177893			---------------------------------------------------------------------------------------------------------------------------------------------------------------------------------------------------------------------------------------------------------------------------------------------------------------------------------------------------------------------------------------------------------------…
840	GC_00000003	Core	B51	937	28	151	14	0	0.660610818	0.738030407	0.697177893			---------------------------------------------------------------------------------------------------------------------------------------------------------------------------------------------------------------------------------------------------------------------------------------------------------------------------------------------------------------------------------------------------------------…
841	GC_00000003	Core	B51	501	28	151	14	0	0.660610818	0.738030407	0.697177893	PRJNA1167355:ACGS9G_02705	hemagglutinin repeat-containing protein	-----MATRWILVGVEPVWRVGRARFVALWLSAWPAWGLAQIVPAPGGETRVIQTQNGLPQVDIARPSGAGVSVNHYHQFDVQAPGAILNNASAIVKTGRAGYINGNPHFGPNQSARLIVNEVHSLEASQLRGPVEVAGPRAEVVVANPSGIVVNGGGFINTSRATLTTGQPYYGADGSLAGFNVSRGLVTVHGAKFNALNIDQVDLIARAVQVNTEIRAKNLNVVTGANQVPYDTLVATTIQGDGPAPSVSIDVGQLGGMYADRIVMVGTEHGVGVHSAGTISAQAGDLTLCANGKLTLTSTSQTNASGLLSVRAQADIQNDGKLYGKQDVSVSSASLLSNVGTLAAQRNLKVEAHRVNSSGGLGAGADADGVIDSAGELEVKATGLLVATGHQ----…
842	GC_00000003	Core	B51	942	28	151	14	0	0.660610818	0.738030407	0.697177893			---------------------------------------------------------------------------------------------------------------------------------------------------------------------------------------------------------------------------------------------------------------------------------------------------------------------------------------------------------------------------------------------------------------…
843	GC_00000003	Core	B51	927	28	151	14	0	0.660610818	0.738030407	0.697177893	PRJNA1167355:ACGS9G_05050	hemagglutinin repeat-containing protein	-----MATRWILVGVEPVWRVGRARFVALWLSAWPAWGLAQIVPAPGGETRVIQTQNGLPQVDIARPSGAGVSVNHYHQFDVQAPGAILNNASAIVKTGRAGYINGNPHFGPNQSARLIVNEVHSLEASQLRGPVEVAGPRAEVVVANPSGIIVNGGGFINTSRATLTTGQPYYGADGSLAGFNVSRGLVTVHGAKFNALNIDQVDLIARAVQVNTEIRAKNLNVVTGANQVPYDTLVATTIQGDGPAPSVSIDVGQLGGMYADRIVMVGTEHGVGVHSAGTISAQAGDLTLCANGKLTLTSTSQTNASGLLSVRAQADIQNDGKLYGKQDVSVSSASLLSNVGTLAAQRNLKVEAHRVNLSGGLGAGADADGVIDSAGELEVKATGLLVATGHQ----…
844	GC_00000003	Core	B51	939	28	151	14	0	0.660610818	0.738030407	0.697177893			---------------------------------------------------------------------------------------------------------------------------------------------------------------------------------------------------------------------------------------------------------------------------------------------------------------------------------------------------------------------------------------------------------------…
845	GC_00000003	Core	B51	936	28	151	14	0	0.660610818	0.738030407	0.697177893			---------------------------------------------------------------------------------------------------------------------------------------------------------------------------------------------------------------------------------------------------------------------------------------------------------------------------------------------------------------------------------------------------------------…
846	GC_00000003	Core	B51	941	28	151	14	0	0.660610818	0.738030407	0.697177893	PRJNA1167355:ACGS9G_05125	hemagglutinin repeat-containing protein	---------------------------------------------------------------------------------------------------------------------------------------------------------------------------------------------------------------------------------------------------------------------------------------------------------------------------------------------------------------------------------------------------------------…
847	GC_00000003	Core	B51	945	28	151	14	0	0.660610818	0.738030407	0.697177893			---------------------------------------------------------------------------------------------------------------------------------------------------------------------------------------------------------------------------------------------------------------------------------------------------------------------------------------------------------------------------------------------------------------…
848	GC_00000003	Core	B51	505	28	151	14	0	0.660610818	0.738030407	0.697177893	PRJNA1167355:ACGS9G_02725	hemolysin	---------------------------------------------------------------------------------------------------------------------------------------------------------------------------------------------------------------------------------------------------------------------------------------------------------------------------------------------------------------------------------------------------------------…
849	GC_00000003	Core	B51	933	28	151	14	0	0.660610818	0.738030407	0.697177893			---------------------------------------------------------------------------------------------------------------------------------------------------------------------------------------------------------------------------------------------------------------------------------------------------------------------------------------------------------------------------------------------------------------…
850	GC_00000003	Core	B514	561	28	151	14	0	0.660610818	0.738030407	0.697177893			---------------------------------------------------------------------------------------------------------------------------------------------------------------------------------------------------------------------------------------------------------------------------------------------------------------------------------------------------------------------------------------------------------------…
851	GC_00000003	Core	B514	552	28	151	14	0	0.660610818	0.738030407	0.697177893			---------------------------------------------------------------------------------------------------------------------------------------------------------------------------------------------------------------------------------------------------------------------------------------------------------------------------------------------------------------------------------------------------------------…
852	GC_00000003	Core	B514	556	28	151	14	0	0.660610818	0.738030407	0.697177893	PRJNA1167355:ACLHZL_03045	hemagglutinin repeat-containing protein	---------------------------------------------------------------------------------------------------------------------------------------------------------------------------------------------------------------------------------------------------------------------------------------------------------------------------------------------------------------------------------------------------------------…
853	GC_00000003	Core	B514	554	28	151	14	0	0.660610818	0.738030407	0.697177893			---------------------------------------------------------------------------------------------------------------------------------------------------------------------------------------------------------------------------------------------------------------------------------------------------------------------------------------------------------------------------------------------------------------…
854	GC_00000003	Core	B514	527	28	151	14	0	0.660610818	0.738030407	0.697177893	PRJNA1167355:ACLHZL_02885	hemagglutinin repeat-containing protein	-----MATRWILVGVEPVWRVGRARFVALGLSAWPAWGLAQIVPAPGGETRVIQTQNGLPQVDIARPSGAGVSVNHYHQFDVQAPGAILNNASAVVKTDQAGYINGNPHFDPNQSARLIVNEVHSLEASQLRGHVEVAGPRAEVVVANPSGIVVNGGGFINTSRATLTTGQPYYGADGSLAGFNVSRGLVTVHGAKFNASDIDQVDLIARAVQANAKIYAKNLNVVTGANQVPYDTLAATPIHGDGPAPSVSIDVGQLGGMYADRIVMVGTEYGVGVHSAGEISAQAGDLTLTSEGRLVL--TGKTQASGNIGLSAAGGIDNRGTIDSRQYLSVNTCADLVHSGMLTAQKDVTVNAGSVHSTGTLGAGVNGDGSMGQSGDLQVTATGLLSVTGKHGAGS…
[truncated: 78,722 more rows]
